# Supplementary material for: Bioinformatics Analysis of Publicly Available Single-Nuclei Transcriptomics Alzheimer’s Disease Datasets Reveals APOE Genotype-Specific Changes Across Cell Types in Two Brain Regions
Source: Front Aging Neurosci. 2022 Apr 27;14:749991. doi: 10.3389/fnagi.2022.749991 (PMC9093608; doi:10.3389/fnagi.2022.749991)
Supplement: Supplementary file 1 [file Table_1.XLSX]

## Sheet: Supplementary Table 1
Supplementary Table 1: Prefrontal cortex cohort cell type composition
Cell Type	AD		AD Total	Control		Control Total	Total
	APOE3/3	APOE3/4		APOE3/3	APOE3/4
Astrocytes	859	352	1211	901	92	993	2204
Excitatory neurons	8198	3276	11474	9878	415	10293	21767
Inhibitory neurons	1708	998	2706	2838	208	3046	5752
Microglia	311	238	549	501	102	603	1152
Oligodendrocytes	4275	1459	5734	5290	292	5582	11316
Oligodendrocyte progenitor cells	562	275	837	760	43	803	1640
Total	15913	6598	22511	20168	1152	21320	43831

## Sheet: Supplementary Table 2
Supplementary Table 2: Entorhinal cortex cohort cell type composition
Cell Type	AD		AD Total	Control		Control Total	Total
	APOE3/3	APOE3/4		APOE3/3	APOE3/4
Astrocytes	124	257	381	1246	262	1508	1889
Microglia	46	56	102	234	26	260	362
Neurons	54	194	248	285	18	303	551
Oligodendrocytes	1080	2570	3650	1783	511	2294	5944
Oligodendrocyte progenitor cells	35	90	125	534	178	712	837
Total	1339	3167	4506	4086	995	5081	9587

## Sheet: Supplementary Table 3
Supplementary Table 3: Prefrontal cortex AD versus non-AD differentially expressed genes
Prefrontal Cortex AD versus non-AD APOE3/3 Differentially Expressed Genes												Prefrontal Cortex AD versus non-AD APOE3/4 Differentially Expressed Genes
avg_logFC	AveExpr	t	p_val	p_val_adj	B	group	ApoE	cell_type	gene	dir		avg_logFC	AveExpr	t	p_val	p_val_adj	B	group	ApoE	cell_type	gene	dir
-0.422515	12.233	-8.4559	2.85e-17	9.47e-15	28.4854	Ast33	33	Ast	TENM2	neg		1.03239	11.3826	8.46297	2.69e-17	8.92e-15	28.5343	Ast34	34	Ast	CLU	pos
-0.388517	12.0504	-7.21242	5.59e-13	9.27e-11	18.9132	Ast33	33	Ast	FTH1	neg		0.777293	11.9923	5.49285	3.98e-08	1.89e-06	8.215	Ast34	34	Ast	RASGEF1B	pos
0.322658	11.9923	5.776	7.7e-09	5.11e-07	9.74837	Ast33	33	Ast	RASGEF1B	pos		0.729469	11.9416	6.64859	2.99e-11	4.97e-09	15.0874	Ast34	34	Ast	DST	pos
0.311046	11.9447	6.07419	1.26e-09	1.04e-07	11.488	Ast33	33	Ast	LINGO1	pos		0.684788	11.817	6.36006	2.04e-10	2.25e-08	13.2521	Ast34	34	Ast	PNISR	pos
-0.26882	12.8295	-6.89814	5.34e-12	5.91e-10	16.722	Ast33	33	Ast	NRXN1	neg		0.628845	13.5192	5.83225	5.51e-09	3.66e-07	10.0961	Ast34	34	Ast	DLG2	pos
0.267869	11.3826	5.73888	9.59e-09	5.31e-07	9.51236	Ast33	33	Ast	CLU	pos		0.62792	11.9447	4.85373	1.22e-06	4.48e-05	4.9752	Ast34	34	Ast	LINGO1	pos
0.255473	11.5164	5.42586	5.8e-08	2.75e-06	7.83365	Ast33	33	Ast	PSAP	pos		0.61609	12.555	5.6429	1.68e-08	9.31e-07	8.99446	Ast34	34	Ast	PPP2R2B	pos
-0.250658	10.7616	-5.13367	2.85e-07	1.05e-05	6.28883	Ast33	33	Ast	FBXL7	neg		0.589724	11.6446	4.70767	2.51e-06	7.59e-05	4.28296	Ast34	34	Ast	CKB	pos
-0.237072	10.4734	-5.39434	6.91e-08	2.87e-06	7.63538	Ast33	33	Ast	APOE	neg		0.574561	11.9742	6.02775	1.68e-09	1.39e-07	11.2179	Ast34	34	Ast	MAPK10	pos
0.235319	11.6628	5.04256	4.61e-07	1.39e-05	5.87131	Ast33	33	Ast	PRNP	pos		-0.569806	10.4734	-5.41152	6.28e-08	2.61e-06	7.73731	Ast34	34	Ast	APOE	neg
-0.229262	11.0522	-4.53149	5.87e-06	0.000129972	3.4664	Ast33	33	Ast	GRM3	neg		0.514445	10.899	4.22604	2.38e-05	0.000565166	2.15447	Ast34	34	Ast	PTGDS	pos
-0.224578	10.6266	-5.07184	3.96e-07	1.31e-05	5.95854	Ast33	33	Ast	SLC1A3	neg		-0.504994	10.8547	-4.80824	1.53e-06	5.07e-05	4.70382	Ast34	34	Ast	PITPNC1	neg
-0.222127	10.4837	-4.86556	1.15e-06	2.92e-05	4.99427	Ast33	33	Ast	ARHGAP24	neg		-0.48552	11.4246	-3.86514	0.000111187	0.00205079	0.755929	Ast34	34	Ast	PLCL1	neg
0.214079	11.357	3.75773	0.000171684	0.00259087	0.31639	Ast33	33	Ast	SLC26A3	pos		0.479869	11.7117	4.17656	2.97e-05	0.000656316	1.97184	Ast34	34	Ast	LUC7L3	pos
-0.212812	10.7693	-4.99578	5.88e-07	1.63e-05	5.58269	Ast33	33	Ast	SLC1A2	neg		0.456668	11.4125	4.4144	1.02e-05	0.000259301	2.9158	Ast34	34	Ast	DTNA	pos
-0.19824	10.8669	-4.02098	5.81e-05	0.00120463	1.29333	Ast33	33	Ast	ITPR2	neg		0.455693	12.3301	4.55954	5.14e-06	0.00014222	3.55667	Ast34	34	Ast	CTNND2	pos
0.196034	11.9416	4.61705	3.9e-06	9.26e-05	3.79247	Ast33	33	Ast	DST	pos		0.45313	10.9352	3.54027	0.000400135	0.00681577	-0.446902	Ast34	34	Ast	DLC1	pos
0.193449	11.0531	3.88386	0.000102962	0.00179912	0.718121	Ast33	33	Ast	CDH20	pos		0.442073	12.2007	4.11707	3.84e-05	0.000797669	1.73959	Ast34	34	Ast	DOCK3	pos
-0.177232	11.5073	-3.54296	0.000396072	0.00527476	-0.484754	Ast33	33	Ast	FTL	neg		0.431969	11.679	3.94192	8.1e-05	0.00158103	1.0185	Ast34	34	Ast	PSD3	pos
-0.174964	10.8925	-3.66827	0.000244488	0.00352914	-0.0831162	Ast33	33	Ast	GPC5	neg		0.411872	11.0531	3.32728	0.000877698	0.0114106	-1.21305	Ast34	34	Ast	CDH20	pos
-0.172113	13.1411	-3.13336	0.00172934	0.0195667	-1.79365	Ast33	33	Ast	KCNIP4	neg		-0.407161	11.2306	-3.38488	0.000712721	0.010288	-0.98559	Ast34	34	Ast	PHLPP1	neg
0.170464	12.2794	3.94415	8.02e-05	0.0015664	0.958241	Ast33	33	Ast	ADGRL3	pos		-0.40377	10.9449	-3.27864	0.00104389	0.0128359	-1.30401	Ast34	34	Ast	ST18	neg
0.164482	11.8806	3.00757	0.00263497	0.0282196	-2.17516	Ast33	33	Ast	HSP90AA1	pos		-0.402012	10.6315	-3.3619	0.000774755	0.0107174	-1.03338	Ast34	34	Ast	MOBP	neg
0.162058	11.0867	3.24246	0.00118591	0.0141759	-1.46372	Ast33	33	Ast	ERBB2IP	pos		-0.400823	10.9382	-3.32227	0.000893605	0.0114106	-1.1614	Ast34	34	Ast	SLAIN1	neg
-0.157986	12.0422	-3.83373	0.000126389	0.00200411	0.600849	Ast33	33	Ast	GRIA2	neg		-0.395979	11.4797	-2.94013	0.00328245	0.0241296	-2.33634	Ast34	34	Ast	EDIL3	neg
0.152825	11.8421	3.90838	9.31e-05	0.00171641	0.851786	Ast33	33	Ast	CNTN1	pos		-0.39076	10.6689	-3.22421	0.00126415	0.0144723	-1.47603	Ast34	34	Ast	C10orf90	neg
-0.151488	11.8032	-2.94306	0.0032516	0.0327131	-2.44533	Ast33	33	Ast	NPAS3	neg		-0.385723	10.5972	-3.19008	0.00142334	0.0157516	-1.58537	Ast34	34	Ast	SPP1	neg
-0.148601	11.2754	-2.99403	0.00275477	0.0285807	-2.29838	Ast33	33	Ast	ZBTB20	neg		-0.383355	10.9642	-3.02512	0.00248677	0.0206402	-2.08768	Ast34	34	Ast	PDE1C	neg
-0.14832	11.7695	-2.91396	0.00357057	0.0329286	-2.53044	Ast33	33	Ast	WWOX	neg		0.380328	12.7126	2.93444	0.00334326	0.0241296	-2.43425	Ast34	34	Ast	LRP1B	pos
-0.146304	12.9442	-3.12685	0.00176808	0.0195667	-1.89547	Ast33	33	Ast	LSAMP	neg		-0.379825	10.8435	-3.05386	0.00226056	0.0206402	-1.99765	Ast34	34	Ast	TMEM144	neg
-0.146137	12.3141	-3.54221	0.000397196	0.00527476	-0.484602	Ast33	33	Ast	PLCB1	neg		-0.377816	10.8476	-3.06808	0.00215573	0.0206402	-1.95781	Ast34	34	Ast	CNP	neg
-0.144579	12.6605	-3.833	0.000126766	0.00200411	0.539348	Ast33	33	Ast	FAM155A	neg		-0.375061	10.7372	-3.05348	0.00226343	0.0206402	-1.99795	Ast34	34	Ast	HIP1	neg
0.143319	11.2915	2.89757	0.00376251	0.0337609	-2.49178	Ast33	33	Ast	PTMA	pos		0.374799	12.0464	3.51432	0.000441318	0.0069126	-0.51572	Ast34	34	Ast	AHI1	pos
0.141896	10.6731	2.86512	0.00417051	0.0364371	-2.58213	Ast33	33	Ast	FKBP5	pos		-0.371505	11.0522	-2.98584	0.00282952	0.0223667	-2.20239	Ast34	34	Ast	GRM3	neg
-0.141095	12.1138	-2.8102	0.00495322	0.0421658	-2.8225	Ast33	33	Ast	NTM	neg		-0.369475	10.7693	-3.53345	0.000410589	0.00681577	-0.525573	Ast34	34	Ast	SLC1A2	neg
-0.140851	13.1135	-3.40471	0.000662928	0.00846509	-1.00439	Ast33	33	Ast	ADGRB3	neg		-0.36916	10.5507	-3.08443	0.00204069	0.0205306	-1.91047	Ast34	34	Ast	CNDP1	neg
-0.138589	10.8547	-3.24015	0.00119556	0.0141759	-1.54163	Ast33	33	Ast	PITPNC1	neg		-0.368369	10.6551	-3.02893	0.00245563	0.0206402	-2.07691	Ast34	34	Ast	KCNH8	neg
-0.136324	11.8616	-2.93245	0.00336471	0.0328554	-2.44455	Ast33	33	Ast	FMNL2	neg		-0.365028	10.5807	-2.865	0.00417214	0.0256509	-2.55057	Ast34	34	Ast	MTRNR2L12	neg
0.135542	11.7324	2.49463	0.0126126	0.0854566	-3.56005	Ast33	33	Ast	GAPDH	pos		-0.361926	10.8305	-2.95406	0.00313791	0.023677	-2.2963	Ast34	34	Ast	ZNF536	neg
-0.124776	11.542	-2.65257	0.00799095	0.0617708	-3.16827	Ast33	33	Ast	BCAS3	neg		-0.359815	10.7959	-2.91399	0.00357025	0.0241902	-2.41125	Ast34	34	Ast	FRMD4B	neg
0.122628	13.5192	2.91685	0.00353765	0.0329286	-2.49021	Ast33	33	Ast	DLG2	pos		-0.358201	11.1435	-2.91512	0.00355731	0.0241902	-2.40173	Ast34	34	Ast	MAN2A1	neg
-0.122014	11.4921	-2.40682	0.0160961	0.100828	-3.81856	Ast33	33	Ast	FHIT	neg		-0.350926	11.1019	-2.87849	0.00399774	0.025524	-2.50435	Ast34	34	Ast	GAB1	neg
-0.120777	11.5883	-2.65217	0.00800044	0.0617708	-3.24862	Ast33	33	Ast	CADM1	neg		-0.347663	11.1142	-2.42742	0.0152104	0.0587194	-3.68523	Ast34	34	Ast	DHFR	neg
0.120713	11.8557	2.56661	0.010273	0.0754469	-3.46689	Ast33	33	Ast	SPARCL1	pos		-0.34532	10.4169	-2.95732	0.00310496	0.023677	-2.28702	Ast34	34	Ast	RELN	neg
-0.118897	11.8406	-2.6116	0.009015	0.0680222	-3.27706	Ast33	33	Ast	MACROD2	neg		-0.344255	10.7238	-2.89862	0.00374993	0.0248995	-2.45412	Ast34	34	Ast	TF	neg
0.117993	11.5809	2.30018	0.0214429	0.129437	-4.01769	Ast33	33	Ast	DGKB	pos		-0.340262	10.7562	-2.61373	0.00895912	0.0427891	-3.22484	Ast34	34	Ast	GRIK1	neg
-0.117731	12.9874	-2.40796	0.0160461	0.100828	-3.7677	Ast33	33	Ast	CNTNAP2	neg		-0.339958	11.0903	-2.76093	0.00576615	0.031906	-2.83195	Ast34	34	Ast	PIP4K2A	neg
-0.115635	11.8051	-2.51323	0.0119666	0.0827692	-3.52068	Ast33	33	Ast	PTK2	neg		0.338881	11.7324	2.52944	0.0114279	0.0500161	-3.43218	Ast34	34	Ast	GAPDH	pos
-0.115549	12.4088	-2.67961	0.00737346	0.059707	-3.0878	Ast33	33	Ast	FRMD4A	neg		-0.33871	10.6432	-2.92705	0.00342364	0.024184	-2.37409	Ast34	34	Ast	LHFPL3	neg
0.115027	11.817	2.68759	0.00719962	0.059707	-3.10438	Ast33	33	Ast	PNISR	pos		-0.33639	10.9979	-2.62137	0.00876069	0.0427891	-3.2059	Ast34	34	Ast	DOCK10	neg
-0.114526	13.1285	-2.56057	0.0104535	0.0754469	-3.39464	Ast33	33	Ast	RBFOX1	neg		-0.335257	10.3658	-3.08593	0.00203045	0.0205306	-1.90583	Ast34	34	Ast	APBB1IP	neg
0.108168	10.573	2.24744	0.0246169	0.145943	-4.13294	Ast33	33	Ast	C10orf11	pos		-0.334608	12.6404	-2.61134	0.0090218	0.0427891	-3.22125	Ast34	34	Ast	LRRTM4	neg
-0.10624	12.4878	-2.52244	0.011658	0.0823498	-3.54976	Ast33	33	Ast	PDE4D	neg		-0.334139	11.3192	-2.6487	0.00808302	0.04066	-3.12787	Ast34	34	Ast	TCF12	neg
-0.105126	11.2818	-2.04207	0.0411502	0.210182	-4.5762	Ast33	33	Ast	ASTN2	neg		-0.331844	11.0238	-2.5024	0.0123392	0.0500161	-3.50503	Ast34	34	Ast	CBLN2	neg
-0.104039	10.8435	-2.05901	0.039499	0.208052	-4.53392	Ast33	33	Ast	TMEM144	neg		-0.331455	11.017	-2.66759	0.00764246	0.0390353	-3.08638	Ast34	34	Ast	ANO4	neg
0.10208	12.6274	2.47142	0.0134614	0.0893836	-3.614	Ast33	33	Ast	DLGAP1	pos		0.331261	11.8001	3.01016	0.00261261	0.0211557	-2.13519	Ast34	34	Ast	N4BP2L2	pos
0.102064	11.2954	2.20446	0.0274972	0.157398	-4.22829	Ast33	33	Ast	MBNL1	pos		-0.330965	11.0111	-2.78135	0.00541566	0.030542	-2.78105	Ast34	34	Ast	QDPR	neg
-0.101912	13.8673	-2.46203	0.0138191	0.0899594	-3.72669	Ast33	33	Ast	PCDH9	neg		-0.330289	10.6629	-2.78339	0.00538165	0.030542	-2.77552	Ast34	34	Ast	CLMN	neg
-0.101879	10.9147	-1.97489	0.0482871	0.235755	-4.71468	Ast33	33	Ast	NCKAP5	neg		-0.329104	10.3737	-3.03745	0.00238726	0.0206402	-2.05105	Ast34	34	Ast	DOCK8	neg
0.099679	11.4777	2.12809	0.0333349	0.184453	-4.39072	Ast33	33	Ast	OTUD7A	pos		-0.327321	12.6605	-3.50442	0.000458064	0.0069126	-0.60593	Ast34	34	Ast	FAM155A	neg
0.0952225	12.1087	2.0302	0.0423423	0.212995	-4.59171	Ast33	33	Ast	MAP1B	pos		-0.326702	11.216	-2.60604	0.00916272	0.0428454	-3.24477	Ast34	34	Ast	PLP1	neg
-0.0948697	12.0857	-2.17051	0.0299739	0.168666	-4.34136	Ast33	33	Ast	GPHN	neg		-0.32267	11.0923	-2.682	0.00732107	0.0385809	-3.04753	Ast34	34	Ast	SLCO3A1	neg
-0.0930637	11.7748	-2.10665	0.0351535	0.191327	-4.44671	Ast33	33	Ast	SMYD3	neg		-0.316058	12.0678	-2.4185	0.0155886	0.0590151	-3.70747	Ast34	34	Ast	SLC24A2	neg
-0.0929623	10.742	-2.09322	0.0363353	0.19457	-4.46153	Ast33	33	Ast	SAT1	neg		-0.311564	10.4925	-2.45032	0.0142768	0.0557636	-3.63158	Ast34	34	Ast	MTRNR2L8	neg
0.0921679	11.9509	2.05271	0.0401064	0.208052	-4.61825	Ast33	33	Ast	GPM6B	pos		0.311159	11.7538	3.25438	0.00113728	0.0134849	-1.39688	Ast34	34	Ast	NRCAM	pos
0.0873208	11.8001	1.99056	0.0465354	0.230593	-4.69607	Ast33	33	Ast	N4BP2L2	pos		0.307974	12.6274	3.03659	0.00239412	0.0206402	-2.04916	Ast34	34	Ast	DLGAP1	pos
-0.0870025	12.8676	-2.38595	0.0170395	0.104761	-3.90915	Ast33	33	Ast	NRG3	neg		-0.305969	11.1772	-2.006	0.0448624	0.124119	-4.60247	Ast34	34	Ast	DCC	neg
0.0859305	11.418	1.8597	0.0629353	0.294289	-4.91459	Ast33	33	Ast	PKM	pos		-0.304646	11.276	-2.19876	0.0279002	0.0857673	-4.20526	Ast34	34	Ast	SPOCK3	neg
0.0846632	11.9742	2.23021	0.0257383	0.149914	-4.24969	Ast33	33	Ast	MAPK10	pos		-0.304616	10.9637	-2.50199	0.0123534	0.0500161	-3.50525	Ast34	34	Ast	CLDN11	neg
-0.0843357	10.594	-1.79515	0.0726369	0.334937	-5.03174	Ast33	33	Ast	SFMBT2	neg		-0.304562	12.8295	-3.17919	0.00147791	0.015828	-1.69644	Ast34	34	Ast	NRXN1	neg
0.0778918	11.9481	1.62391	0.104402	0.456071	-5.31867	Ast33	33	Ast	DPP6	pos		-0.303542	12.1764	-2.56653	0.0102755	0.046101	-3.34443	Ast34	34	Ast	SNTG1	neg
-0.0778623	11.4311	-1.65293	0.0983527	0.435375	-5.27205	Ast33	33	Ast	SSH2	neg		-0.300708	11.5446	-2.86873	0.00412323	0.0256509	-2.53802	Ast34	34	Ast	VSNL1	neg
-0.0772683	11.5943	-1.87768	0.0604313	0.286617	-4.97786	Ast33	33	Ast	MACF1	neg		0.300069	11.8557	2.58293	0.00979979	0.0451879	-3.38108	Ast34	34	Ast	SPARCL1	pos
-0.0760388	12.4748	-1.94984	0.0512017	0.246362	-4.74894	Ast33	33	Ast	FGF14	neg		-0.299128	10.8399	-2.51452	0.0119231	0.0500161	-3.47335	Ast34	34	Ast	ABCA2	neg
0.0751144	10.8399	1.55023	0.121092	0.508895	-5.43697	Ast33	33	Ast	ABCA2	pos		0.297288	11.0867	2.3851	0.0170788	0.0637097	-3.78192	Ast34	34	Ast	ERBB2IP	pos
0.0733431	11.4916	1.68277	0.0924262	0.420349	-5.22342	Ast33	33	Ast	CAMK2B	pos		0.296601	11.357	2.11901	0.0340955	0.101492	-4.37349	Ast34	34	Ast	SLC26A3	pos
-0.0730665	11.6798	-1.48187	0.138382	0.543796	-5.53876	Ast33	33	Ast	GRM7	neg		-0.296432	11.1884	-2.5027	0.0123287	0.0500161	-3.50362	Ast34	34	Ast	SHTN1	neg
0.0730609	11.6446	1.47871	0.139225	0.543796	-5.58993	Ast33	33	Ast	CKB	pos		-0.296219	11.0649	-2.32016	0.0203366	0.0710712	-3.93534	Ast34	34	Ast	SGK1	neg
0.0720582	10.9969	1.22344	0.221171	0.714728	-5.88314	Ast33	33	Ast	SGCZ	pos		-0.294365	11.8058	-2.81063	0.00494672	0.0298602	-2.70194	Ast34	34	Ast	CSMD3	neg
-0.0715299	12.9285	-1.49054	0.136091	0.543796	-5.52669	Ast33	33	Ast	IL1RAPL1	neg		-0.292918	11.4729	-2.6174	0.00886329	0.0427891	-3.21635	Ast34	34	Ast	GRIN1	neg
-0.0712219	10.6715	-1.5029	0.132873	0.537974	-5.50515	Ast33	33	Ast	CHST11	neg		0.292383	12.3691	2.14091	0.0322867	0.097447	-4.37786	Ast34	34	Ast	NCAM2	pos
-0.0710962	11.0903	-1.42131	0.155233	0.579072	-5.62319	Ast33	33	Ast	PIP4K2A	neg		0.291733	11.5399	2.74057	0.00613567	0.0333941	-2.88774	Ast34	34	Ast	ARHGAP26	pos
0.0707405	11.5154	1.45655	0.145246	0.547975	-5.572	Ast33	33	Ast	ACTB	pos		-0.290888	11.0548	-2.4574	0.0139987	0.055328	-3.60714	Ast34	34	Ast	DIP2B	neg
-0.0701334	11.0451	-1.38725	0.165374	0.603341	-5.66841	Ast33	33	Ast	FCHSD2	neg		-0.290502	11.5638	-2.78108	0.00542011	0.030542	-2.78253	Ast34	34	Ast	ARPP21	neg
0.0700269	11.3339	1.52183	0.128058	0.529307	-5.47902	Ast33	33	Ast	NGFRAP1	pos		-0.290367	11.1897	-2.34095	0.0192391	0.0701909	-3.88077	Ast34	34	Ast	RNF220	neg
0.0690735	12.0962	1.51754	0.129138	0.529307	-5.5244	Ast33	33	Ast	TCF4	pos		-0.28783	10.9147	-2.27012	0.0232049	0.0762774	-4.05844	Ast34	34	Ast	NCKAP5	neg
-0.068899	12.0464	-1.58924	0.112013	0.482965	-5.37626	Ast33	33	Ast	AHI1	neg		-0.285802	11.7936	-2.49195	0.0127079	0.0508318	-3.52856	Ast34	34	Ast	TTLL7	neg
-0.0678148	12.6404	-1.30817	0.190821	0.654534	-5.77356	Ast33	33	Ast	LRRTM4	neg		-0.284413	10.7795	-2.2293	0.0257992	0.0816701	-4.13839	Ast34	34	Ast	LAMA2	neg
0.067547	12.3301	1.65821	0.0972813	0.435375	-5.36057	Ast33	33	Ast	CTNND2	pos		-0.281725	11.2436	-2.32271	0.0201992	0.0710712	-3.929	Ast34	34	Ast	PRUNE2	neg
0.0672654	12.306	1.25669	0.208873	0.707611	-5.83824	Ast33	33	Ast	NKAIN2	pos		-0.281256	10.8065	-1.92076	0.0547682	0.140737	-4.76604	Ast34	34	Ast	TSHZ2	neg
0.0668064	11.3561	1.2216	0.221867	0.714728	-5.88182	Ast33	33	Ast	PLXDC2	pos		-0.280416	11.4147	-2.30566	0.0211341	0.0716238	-3.96911	Ast34	34	Ast	MBP	neg
0.066419	11.3845	1.46146	0.143898	0.547975	-5.56748	Ast33	33	Ast	FAIM2	pos		0.279796	11.6494	2.69183	0.00710874	0.0380662	-3.10616	Ast34	34	Ast	CACNB2	pos
0.0633786	11.837	1.46007	0.144279	0.547975	-5.56693	Ast33	33	Ast	RTN3	pos		-0.279687	11.4063	-2.20482	0.0274718	0.0852395	-4.19236	Ast34	34	Ast	TMEFF2	neg
0.0632534	11.8813	1.40111	0.16119	0.594611	-5.64923	Ast33	33	Ast	PPFIA2	pos		-0.278523	10.8578	-2.22544	0.0260571	0.0816701	-4.14695	Ast34	34	Ast	ZNF385D	neg
0.0616923	11.4425	1.34362	0.179078	0.632488	-5.72749	Ast33	33	Ast	KCNQ3	pos		-0.277975	12.2358	-2.78063	0.00542764	0.030542	-2.78251	Ast34	34	Ast	STXBP5L	neg
0.0611798	11.51	1.2286	0.219229	0.714728	-5.87501	Ast33	33	Ast	TMSB4X	pos		-0.277159	12.4748	-2.88465	0.00392044	0.0255213	-2.4896	Ast34	34	Ast	FGF14	neg
-0.0599309	11.1095	-1.1966	0.231467	0.714728	-5.91014	Ast33	33	Ast	KLHL32	neg		-0.27715	10.5876	-2.52432	0.0115957	0.0500161	-3.45027	Ast34	34	Ast	ST6GAL1	neg
-0.0598341	11.5266	-1.11224	0.266042	0.753118	-6.00644	Ast33	33	Ast	UNC5C	neg		-0.274794	11.3626	-2.3419	0.0191901	0.0701909	-3.88606	Ast34	34	Ast	SH3GL3	neg
-0.0595259	11.0548	-1.23882	0.215419	0.714728	-5.86084	Ast33	33	Ast	DIP2B	neg		-0.271328	10.9177	-1.94454	0.0518368	0.136586	-4.72164	Ast34	34	Ast	HS3ST4	neg
-0.0595229	12.2757	-1.56358	0.117924	0.501931	-5.47442	Ast33	33	Ast	CELF2	neg		-0.269847	11.6661	-2.5769	0.00997227	0.0453534	-3.31888	Ast34	34	Ast	LRFN5	neg
-0.0586843	11.9174	-1.10845	0.267674	0.753118	-6.01439	Ast33	33	Ast	PEX5L	neg		-0.269728	11.8377	-2.67655	0.00744121	0.0386013	-3.0616	Ast34	34	Ast	PRKCB	neg
-0.0582484	12.1629	-1.30696	0.191234	0.654534	-5.77925	Ast33	33	Ast	LRRC7	neg		-0.268566	10.8086	-1.83762	0.0661251	0.156811	-4.91842	Ast34	34	Ast	ADARB2	neg
0.0579677	11.1062	1.1559	0.247729	0.72784	-6.05095	Ast33	33	Ast	NFIA	pos		-0.26816	11.6628	-2.32346	0.0201589	0.0710712	-3.91828	Ast34	34	Ast	PRNP	neg
-0.0577635	11.679	-1.33518	0.181824	0.635428	-5.80848	Ast33	33	Ast	PSD3	neg		-0.268158	11.5422	-2.05541	0.0398456	0.114404	-4.5025	Ast34	34	Ast	FAM19A2	neg
0.0575529	12.0831	1.3582	0.174407	0.62938	-5.71079	Ast33	33	Ast	PPP3CA	pos		-0.266561	11.4459	-2.51158	0.0120226	0.0500161	-3.48116	Ast34	34	Ast	IDS	neg
0.0574882	10.833	1.14794	0.251001	0.730986	-5.97033	Ast33	33	Ast	CREB5	pos		-0.26308	10.5437	-2.17068	0.0299609	0.0912571	-4.26521	Ast34	34	Ast	SLC5A11	neg
0.0570076	11.1059	1.17654	0.239387	0.72784	-5.93482	Ast33	33	Ast	FUT8	pos		-0.257201	11.2964	-2.27901	0.0226712	0.0752682	-4.02635	Ast34	34	Ast	DNAJC6	neg
0.0567975	11.6889	1.19396	0.232502	0.714728	-5.91479	Ast33	33	Ast	HSP90AB1	pos		-0.256785	11.6724	-1.84842	0.0645479	0.154734	-4.89977	Ast34	34	Ast	HS6ST3	neg
-0.0567103	11.349	-1.19451	0.232284	0.714728	-5.93177	Ast33	33	Ast	MAP4K4	neg		-0.25632	11.6446	-2.22516	0.0260754	0.0816701	-4.14641	Ast34	34	Ast	CHRM3	neg
0.0560719	11.1019	1.13447	0.256602	0.740799	-5.98228	Ast33	33	Ast	GAB1	pos		-0.254098	12.0536	-2.23405	0.0254851	0.0816701	-4.12803	Ast34	34	Ast	ATRNL1	neg
0.0560599	13.237	1.11487	0.26491	0.753118	-6.00426	Ast33	33	Ast	PTPRD	pos		-0.253114	11.4175	-2.28952	0.022054	0.0739588	-4.00149	Ast34	34	Ast	CALM3	neg
0.0556805	11.7017	1.15774	0.246978	0.72784	-5.95809	Ast33	33	Ast	CCDC88A	pos		-0.252895	11.236	-2.11373	0.0345438	0.101492	-4.3839	Ast34	34	Ast	HDAC9	neg
-0.0553977	12.0339	-1.20627	0.22772	0.714728	-5.99679	Ast33	33	Ast	RORA	neg		-0.250034	11.4774	-1.98814	0.0468025	0.12531	-4.63743	Ast34	34	Ast	PDE1A	neg
-0.0547964	11.7315	-1.17085	0.241667	0.72784	-5.94113	Ast33	33	Ast	ATXN1	neg		0.248071	12.3961	1.6732	0.0942946	0.205959	-5.24191	Ast34	34	Ast	DPP10	pos
0.0534505	11.7868	1.15812	0.24682	0.72784	-5.95492	Ast33	33	Ast	UBE2E2	pos		-0.246705	11.1602	-2.05348	0.040032	0.114404	-4.50181	Ast34	34	Ast	FRYL	neg
-0.0522391	13.2249	-1.20482	0.228278	0.714728	-6.00164	Ast33	33	Ast	MAGI2	neg		-0.246588	11.3867	-2.07781	0.0377324	0.109887	-4.45782	Ast34	34	Ast	APLP1	neg
0.0517685	10.865	0.992293	0.32106	0.839306	-6.13107	Ast33	33	Ast	CRYAB	pos		-0.245389	11.9174	-1.88492	0.0594476	0.145918	-4.83069	Ast34	34	Ast	PEX5L	neg
-0.0513938	11.2811	-0.930642	0.352044	0.859401	-6.20376	Ast33	33	Ast	TMTC2	neg		-0.244145	12.1135	-2.50505	0.0122469	0.0500161	-3.49816	Ast34	34	Ast	RIMS2	neg
-0.0510011	11.5724	-0.95265	0.340773	0.859401	-6.18699	Ast33	33	Ast	PDE4B	neg		-0.243626	11.5073	-2.05055	0.0403172	0.114404	-4.58065	Ast34	34	Ast	FTL	neg
0.050894	11.8979	1.22988	0.218748	0.714728	-5.87102	Ast33	33	Ast	NBEA	pos		-0.242425	11.8838	-2.41724	0.0156426	0.0590151	-3.71077	Ast34	34	Ast	GRM5	neg
0.0508345	12.3691	0.931428	0.351637	0.859401	-6.26533	Ast33	33	Ast	NCAM2	pos		-0.24156	11.9466	-2.2422	0.0249536	0.0812215	-4.1098	Ast34	34	Ast	MDGA2	neg
0.0503129	11.8742	0.743048	0.457457	0.933802	-6.34651	Ast33	33	Ast	ROBO2	pos		-0.240982	10.7708	-1.92075	0.0547697	0.140737	-4.76558	Ast34	34	Ast	PCDH15	neg
-0.0498274	12.3053	-1.34566	0.17842	0.632488	-5.82071	Ast33	33	Ast	GPM6A	neg		-0.240425	11.1565	-1.6282	0.103489	0.217459	-5.27585	Ast34	34	Ast	KIAA1217	neg
-0.0481767	11.5945	-1.01569	0.309781	0.829415	-6.10856	Ast33	33	Ast	EXOC6B	neg		-0.239404	11.6528	-1.97996	0.0477141	0.126729	-4.65314	Ast34	34	Ast	AK5	neg
-0.0481549	12.1094	-1.1001	0.271296	0.756894	-6.0196	Ast33	33	Ast	RGS7	neg		-0.239085	12.6745	-2.30803	0.0210018	0.0716238	-3.96077	Ast34	34	Ast	OPCML	neg
-0.0475838	11.216	-0.931138	0.351787	0.859401	-6.19224	Ast33	33	Ast	PLP1	neg		-0.237473	10.8198	-1.99263	0.0463084	0.124995	-4.62769	Ast34	34	Ast	POLR2F	neg
0.0474253	10.7272	1.00266	0.316032	0.832719	-6.18741	Ast33	33	Ast	MAML2	pos		-0.237163	11.0796	-2.30552	0.021142	0.0716238	-3.96904	Ast34	34	Ast	TNR	neg
0.0469078	11.5797	0.888437	0.374311	0.891451	-6.22664	Ast33	33	Ast	ZEB2	pos		-0.235541	11.4477	-1.99446	0.0461083	0.124995	-4.62476	Ast34	34	Ast	ELMO1	neg
0.0464837	11.205	0.962939	0.335583	0.859401	-6.15783	Ast33	33	Ast	LDLRAD4	pos		-0.234889	12.0422	-2.32336	0.0201645	0.0710712	-3.92826	Ast34	34	Ast	GRIA2	neg
0.0464068	13.5556	1.04798	0.294651	0.801838	-6.17504	Ast33	33	Ast	CADM2	pos		-0.233724	11.7171	-1.82975	0.0672938	0.158451	-4.93432	Ast34	34	Ast	43891	neg
0.0457475	11.4125	1.08369	0.278508	0.770538	-6.13587	Ast33	33	Ast	DTNA	pos		-0.233408	11.6393	-1.50912	0.131274	0.25543	-5.45853	Ast34	34	Ast	CNTN5	neg
0.0446045	10.9821	0.950968	0.341626	0.859401	-6.17107	Ast33	33	Ast	ZNF91	pos		-0.232302	11.6045	-1.85289	0.0639054	0.154734	-4.89189	Ast34	34	Ast	LINGO2	neg
0.0445587	11.3273	0.93711	0.348707	0.859401	-6.22103	Ast33	33	Ast	ZSWIM6	pos		-0.229558	11.4155	-1.89299	0.0583661	0.145492	-4.81815	Ast34	34	Ast	DPYD	neg
-0.044391	12.6745	-1.05352	0.292108	0.801487	-6.07259	Ast33	33	Ast	OPCML	neg		-0.227371	11.6315	-2.03799	0.0415568	0.11594	-4.53817	Ast34	34	Ast	GRIK2	neg
-0.044338	11.4545	-0.850703	0.394939	0.89808	-6.35863	Ast33	33	Ast	ERBB4	neg		-0.227057	11.581	-1.91808	0.0551079	0.140737	-4.76583	Ast34	34	Ast	SLC44A1	neg
-0.0443291	10.3737	-1.00406	0.315356	0.832719	-6.12358	Ast33	33	Ast	DOCK8	neg		-0.225186	11.8584	-2.11385	0.0345336	0.101492	-4.38449	Ast34	34	Ast	KHDRBS2	neg
0.043704	11.9836	0.972319	0.330897	0.858265	-6.20008	Ast33	33	Ast	NCAM1	pos		-0.222623	10.833	-1.81294	0.0698478	0.163306	-4.96355	Ast34	34	Ast	CREB5	neg
0.0433581	11.6962	0.916735	0.359287	0.868146	-6.20098	Ast33	33	Ast	MAP7	pos		-0.222597	11.0218	-1.99276	0.0462939	0.124995	-4.6271	Ast34	34	Ast	NEFL	neg
-0.0425287	11.5297	-0.939627	0.347414	0.859401	-6.18061	Ast33	33	Ast	ATP8A1	neg		-0.221722	11.627	-1.90004	0.0574348	0.144457	-4.89482	Ast34	34	Ast	QKI	neg
-0.0419765	11.2306	-0.840633	0.400558	0.898549	-6.28959	Ast33	33	Ast	PHLPP1	neg		-0.220398	12.1372	-2.04303	0.0410551	0.115511	-4.55289	Ast34	34	Ast	CLASP2	neg
0.0418966	11.9093	0.796063	0.426	0.923381	-6.32936	Ast33	33	Ast	LRRC4C	pos		0.220005	12.0504	1.71483	0.0863843	0.193781	-5.21677	Ast34	34	Ast	FTH1	pos
-0.041598	11.276	-0.736754	0.461276	0.933802	-6.35268	Ast33	33	Ast	SPOCK3	neg		0.214769	11.4921	1.68442	0.0921082	0.203905	-5.20898	Ast34	34	Ast	FHIT	pos
-0.0411713	11.792	-0.787324	0.431096	0.923381	-6.31152	Ast33	33	Ast	PCDH7	neg		-0.213926	11.6461	-1.68433	0.0921258	0.203905	-5.18388	Ast34	34	Ast	CNTNAP5	neg
0.0407588	11.2741	0.913745	0.360856	0.868146	-6.20894	Ast33	33	Ast	THY1	pos		-0.210107	11.5297	-1.88251	0.0597735	0.145918	-4.82914	Ast34	34	Ast	ATP8A1	neg
0.0406962	11.234	0.841201	0.40024	0.898549	-6.27128	Ast33	33	Ast	STMN2	pos		-0.209367	10.9365	-1.75852	0.0786667	0.178886	-5.05668	Ast34	34	Ast	TMEM165	neg
-0.0387281	11.6969	-0.858101	0.390842	0.89808	-6.25975	Ast33	33	Ast	CDC42BPA	neg		-0.206996	12.3519	-1.90236	0.0571305	0.144457	-4.79596	Ast34	34	Ast	NEGR1	neg
-0.0385382	12.9858	-1.03018	0.302933	0.817673	-6.09442	Ast33	33	Ast	SYT1	neg		-0.206018	11.6651	-1.61462	0.106401	0.222171	-5.28869	Ast34	34	Ast	ENOX1	neg
0.0384809	12.0337	0.863433	0.387904	0.89808	-6.24753	Ast33	33	Ast	OXR1	pos		0.204745	11.7695	1.64235	0.100524	0.213936	-5.34583	Ast34	34	Ast	WWOX	pos
0.0382918	11.2156	0.854312	0.392937	0.89808	-6.26008	Ast33	33	Ast	YWHAH	pos		-0.203918	12.0898	-1.65611	0.0977072	0.210642	-5.2291	Ast34	34	Ast	IQCJ-SCHIP1	neg
0.0381881	12.555	0.861017	0.389233	0.89808	-6.35121	Ast33	33	Ast	PPP2R2B	pos		-0.203016	11.4263	-1.5386	0.12391	0.247821	-5.41498	Ast34	34	Ast	KIRREL3	neg
0.0374475	11.4729	0.820044	0.412195	0.91346	-6.28761	Ast33	33	Ast	GRIN1	pos		-0.202988	11.3055	-1.80495	0.071089	0.165046	-4.97754	Ast34	34	Ast	ENC1	neg
0.037378	12.1568	0.885461	0.375913	0.891451	-6.22882	Ast33	33	Ast	MEF2C	pos		0.20167	11.8057	1.7211	0.0852405	0.192516	-5.12777	Ast34	34	Ast	DNM3	pos
-0.0371961	11.5478	-0.789188	0.430007	0.923381	-6.31796	Ast33	33	Ast	TJP1	neg		-0.201326	11.3483	-1.37842	0.168081	0.297011	-5.64411	Ast34	34	Ast	NRG1	neg
0.0370108	11.533	0.792172	0.428264	0.923381	-6.30534	Ast33	33	Ast	TRIM2	pos		-0.199886	11.6798	-1.64927	0.0990994	0.212265	-5.23903	Ast34	34	Ast	GRM7	neg
-0.0362527	12.3519	-0.819146	0.412708	0.91346	-6.2857	Ast33	33	Ast	NEGR1	neg		-0.197175	12.1568	-1.89031	0.0587227	0.145492	-4.8125	Ast34	34	Ast	MEF2C	neg
-0.0361715	10.8198	-0.744661	0.456481	0.933802	-6.34532	Ast33	33	Ast	POLR2F	neg		-0.196802	12.3227	-1.78357	0.0745007	0.171766	-5.01604	Ast34	34	Ast	ANK3	neg
-0.0361556	10.9633	-0.769217	0.441769	0.933802	-6.32546	Ast33	33	Ast	FOXN3	neg		-0.196791	11.9881	-1.92076	0.0547682	0.140737	-4.76616	Ast34	34	Ast	CCSER1	neg
-0.0354705	11.8057	-0.748941	0.453897	0.933802	-6.35613	Ast33	33	Ast	DNM3	neg		0.196228	11.9836	1.77025	0.0766923	0.175599	-5.07806	Ast34	34	Ast	NCAM1	pos
0.0354125	11.6277	0.71185	0.476561	0.936339	-6.36546	Ast33	33	Ast	PEBP1	pos		-0.195531	10.5545	-1.67519	0.0939039	0.205959	-5.19549	Ast34	34	Ast	B2M	neg
-0.0353933	10.732	-0.707391	0.479327	0.936339	-6.36903	Ast33	33	Ast	DOCK5	neg		-0.194354	12.233	-1.59231	0.111323	0.229965	-5.3629	Ast34	34	Ast	TENM2	neg
0.0353475	11.5118	0.771977	0.440132	0.933802	-6.32164	Ast33	33	Ast	GNAS	pos		0.193042	12.4878	1.8468	0.0647831	0.154734	-4.95188	Ast34	34	Ast	PDE4D	pos
0.0351954	11.6446	0.750904	0.452714	0.933802	-6.34209	Ast33	33	Ast	CHRM3	pos		-0.192422	11.506	-1.40835	0.159036	0.286955	-5.6031	Ast34	34	Ast	CDH12	neg
0.0349643	11.8066	0.862539	0.388395	0.89808	-6.25217	Ast33	33	Ast	FRMPD4	pos		0.191587	12.9442	1.66699	0.0955226	0.207278	-5.30148	Ast34	34	Ast	LSAMP	pos
-0.034154	11.4744	-0.58352	0.559546	0.994706	-6.44866	Ast33	33	Ast	PDZD2	neg		-0.191284	13.237	-1.5445	0.122474	0.246433	-5.39866	Ast34	34	Ast	PTPRD	neg
0.0332835	11.7064	0.600731	0.548022	0.994706	-6.43661	Ast33	33	Ast	PTPRK	pos		-0.189376	11.5804	-1.53278	0.125337	0.249172	-5.4233	Ast34	34	Ast	KCTD16	neg
0.033219	12.1391	0.759016	0.447847	0.933802	-6.3354	Ast33	33	Ast	RALYL	pos		-0.184084	11.5141	-1.48819	0.136708	0.262353	-5.48777	Ast34	34	Ast	KAZN	neg
-0.0326684	12.9952	-0.737531	0.460804	0.933802	-6.34946	Ast33	33	Ast	CSMD1	neg		-0.181933	11.0451	-1.45896	0.144582	0.274293	-5.52216	Ast34	34	Ast	FCHSD2	neg
0.032221	12.3227	0.716769	0.473521	0.936339	-6.36703	Ast33	33	Ast	ANK3	pos		-0.181287	11.5342	-1.23351	0.217393	0.348467	-5.82962	Ast34	34	Ast	GRID2	neg
-0.0320999	10.6457	-0.7889	0.430175	0.923381	-6.40816	Ast33	33	Ast	ADGRV1	neg		-0.178039	11.9481	-1.508	0.131562	0.25543	-5.45308	Ast34	34	Ast	DPP6	neg
0.0319722	11.5296	0.707192	0.479451	0.936339	-6.37193	Ast33	33	Ast	UCHL1	pos		-0.177251	11.8144	-1.54924	0.121332	0.246433	-5.39922	Ast34	34	Ast	SLC8A1	neg
-0.0319527	11.8986	-0.707998	0.47895	0.936339	-6.3679	Ast33	33	Ast	AKAP6	neg		-0.176629	11.2519	-1.63192	0.102703	0.217181	-5.2674	Ast34	34	Ast	NDRG4	neg
0.0314122	10.75	0.626982	0.530674	0.994706	-6.42061	Ast33	33	Ast	SLC9A9	pos		-0.174882	11.7926	-1.51091	0.130819	0.25543	-5.45515	Ast34	34	Ast	ATP1B1	neg
-0.0309774	12.8675	-0.693836	0.487788	0.947051	-6.37838	Ast33	33	Ast	ANKS1B	neg		-0.174253	11.3913	-1.59143	0.111519	0.229965	-5.3339	Ast34	34	Ast	NRGN	neg
-0.0303613	12.1372	-0.681263	0.495708	0.951302	-6.40347	Ast33	33	Ast	CLASP2	neg		0.17413	10.6715	1.49196	0.135718	0.261967	-5.47677	Ast34	34	Ast	CHST11	pos
-0.0302637	12.0898	-0.603421	0.546232	0.994706	-6.43867	Ast33	33	Ast	IQCJ-SCHIP1	neg		0.174112	11.1062	1.41212	0.157923	0.286505	-5.68328	Ast34	34	Ast	NFIA	pos
-0.0301915	12.5515	-0.729918	0.465444	0.936339	-6.44617	Ast33	33	Ast	ANK2	neg		-0.173307	11.205	-1.23103	0.218317	0.348467	-5.83233	Ast34	34	Ast	GALNTL6	neg
0.030053	12.3961	0.514111	0.607177	0.994706	-6.56239	Ast33	33	Ast	DPP10	pos		-0.173205	11.7021	-1.30893	0.190566	0.326124	-5.72901	Ast34	34	Ast	SPOCK1	neg
-0.0292833	11.8584	-0.674752	0.499837	0.953712	-6.39556	Ast33	33	Ast	KHDRBS2	neg		-0.169278	11.2741	-1.54636	0.122024	0.246433	-5.40335	Ast34	34	Ast	THY1	neg
-0.0291482	11.4797	-0.531435	0.59512	0.994706	-6.48066	Ast33	33	Ast	EDIL3	neg		-0.169241	12.3805	-1.34423	0.178882	0.307715	-5.69022	Ast34	34	Ast	NLGN1	neg
0.0290314	11.4825	0.564557	0.572378	0.994706	-6.46011	Ast33	33	Ast	DAB1	pos		-0.16583	12.1087	-1.43887	0.150193	0.278571	-5.55688	Ast34	34	Ast	MAP1B	neg
-0.0289487	11.0111	-0.597329	0.550291	0.994706	-6.4431	Ast33	33	Ast	QDPR	neg		-0.164669	11.0035	-1.20654	0.227614	0.358142	-5.85148	Ast34	34	Ast	ALCAM	neg
-0.0284401	11.1602	-0.582585	0.560176	0.994706	-6.44844	Ast33	33	Ast	FRYL	neg		-0.163747	10.7616	-1.3807	0.167379	0.297011	-5.71156	Ast34	34	Ast	FBXL7	neg
0.0277485	11.205	0.483921	0.628444	0.994706	-6.50391	Ast33	33	Ast	GALNTL6	pos		-0.163606	11.5118	-1.44951	0.147203	0.27611	-5.53692	Ast34	34	Ast	GNAS	neg
-0.0275611	11.1435	-0.5527	0.580472	0.994706	-6.46511	Ast33	33	Ast	MAN2A1	neg		-0.162097	12.0952	-1.52841	0.126418	0.249825	-5.42468	Ast34	34	Ast	SNAP25	neg
0.0272803	11.7673	0.681644	0.495468	0.951302	-6.48409	Ast33	33	Ast	NTRK2	pos		-0.158941	12.0962	-1.43425	0.151507	0.279446	-5.61139	Ast34	34	Ast	TCF4	neg
-0.0268153	12.2562	-0.548812	0.583137	0.994706	-6.46581	Ast33	33	Ast	CALM1	neg		-0.158213	11.1095	-1.28291	0.19953	0.33122	-5.76026	Ast34	34	Ast	KLHL32	neg
-0.0267766	12.1984	-0.626465	0.531013	0.994706	-6.42332	Ast33	33	Ast	CHN1	neg		-0.157789	11.593	-1.27237	0.203249	0.335715	-5.78056	Ast34	34	Ast	KCND2	neg
0.026566	11.5141	0.527469	0.59787	0.994706	-6.48094	Ast33	33	Ast	KAZN	pos		-0.15731	11.8215	-1.24039	0.214839	0.346246	-5.82112	Ast34	34	Ast	ASIC2	neg
0.0265091	11.6554	0.578314	0.563055	0.994706	-6.4491	Ast33	33	Ast	CACNA2D3	pos		0.156389	12.0339	1.38681	0.165508	0.297011	-5.72376	Ast34	34	Ast	RORA	pos
-0.0263738	12.3805	-0.513713	0.607455	0.994706	-6.48908	Ast33	33	Ast	NLGN1	neg		-0.155769	12.1674	-1.57238	0.115869	0.23746	-5.36268	Ast34	34	Ast	FGF12	neg
0.025739	11.0218	0.566268	0.571215	0.994706	-6.46145	Ast33	33	Ast	NEFL	pos		-0.155008	10.9969	-1.07268	0.28342	0.425771	-6.01143	Ast34	34	Ast	SGCZ	neg
-0.0254519	11.3118	-0.426336	0.669865	0.994706	-6.52654	Ast33	33	Ast	ROBO1	neg		0.15356	12.1138	1.2461	0.212733	0.344524	-5.90647	Ast34	34	Ast	NTM	pos
-0.0252864	10.6629	-0.522676	0.601203	0.994706	-6.48324	Ast33	33	Ast	CLMN	neg		-0.153178	11.5809	-1.21907	0.222824	0.352274	-5.84661	Ast34	34	Ast	DGKB	neg
-0.0252438	11.0649	-0.485238	0.62751	0.994706	-6.50279	Ast33	33	Ast	SGK1	neg		-0.152887	11.8677	-1.42068	0.155417	0.283507	-5.58388	Ast34	34	Ast	RTN1	neg
-0.0244967	12.0952	-0.568513	0.569689	0.994706	-6.45723	Ast33	33	Ast	SNAP25	neg		0.152234	11.5164	1.29456	0.195478	0.33122	-5.7486	Ast34	34	Ast	PSAP	pos
-0.0244624	11.4246	-0.480858	0.63062	0.994706	-6.50357	Ast33	33	Ast	PLCL1	neg		-0.15215	10.4837	-1.3529	0.176093	0.306089	-5.69731	Ast34	34	Ast	ARHGAP24	neg
-0.0242999	10.6315	-0.49863	0.618043	0.994706	-6.49714	Ast33	33	Ast	MOBP	neg		0.151722	11.8406	1.36091	0.173548	0.304857	-5.67906	Ast34	34	Ast	MACROD2	pos
-0.0235914	12.1764	-0.489973	0.624155	0.994706	-6.50086	Ast33	33	Ast	SNTG1	neg		-0.151494	12.1887	-1.37808	0.168187	0.297011	-5.64493	Ast34	34	Ast	KCNQ5	neg
0.0235575	11.6282	0.496062	0.619853	0.994706	-6.49341	Ast33	33	Ast	CACNA2D1	pos		-0.151354	12.9285	-1.28478	0.198876	0.33122	-5.76532	Ast34	34	Ast	IL1RAPL1	neg
-0.0232847	12.1135	-0.586591	0.557481	0.994706	-6.45026	Ast33	33	Ast	RIMS2	neg		-0.150376	11.8575	-1.35365	0.175854	0.306089	-5.67184	Ast34	34	Ast	APP	neg
0.0230512	12.2358	0.566378	0.57114	0.994706	-6.46059	Ast33	33	Ast	STXBP5L	pos		-0.149187	12.3141	-1.44983	0.147114	0.27611	-5.565	Ast34	34	Ast	PLCB1	neg
0.0224433	10.8305	0.449557	0.653032	0.994706	-6.51983	Ast33	33	Ast	ZNF536	pos		-0.148362	10.9821	-1.28676	0.198186	0.33122	-5.75881	Ast34	34	Ast	ZNF91	neg
-0.0221489	12.0536	-0.477891	0.63273	0.994706	-6.50663	Ast33	33	Ast	ATRNL1	neg		-0.147372	11.4794	-1.24662	0.212542	0.344524	-5.81277	Ast34	34	Ast	CTNNA3	neg
0.022045	11.9209	0.473842	0.635615	0.994706	-6.54391	Ast33	33	Ast	SIK3	pos		0.145516	11.5943	1.44159	0.149426	0.278571	-5.6499	Ast34	34	Ast	MACF1	pos
0.0216378	12.7126	0.409604	0.682099	0.994706	-6.63185	Ast33	33	Ast	LRP1B	pos		-0.145493	11.8066	-1.46223	0.143687	0.274161	-5.52589	Ast34	34	Ast	FRMPD4	neg
0.0215748	11.8215	0.417502	0.676313	0.994706	-6.53308	Ast33	33	Ast	ASIC2	pos		0.14518	13.1135	1.42927	0.152934	0.280519	-5.66757	Ast34	34	Ast	ADGRB3	pos
0.0213175	11.9329	0.49887	0.617873	0.994706	-6.4919	Ast33	33	Ast	R3HDM1	pos		-0.144327	12.1391	-1.34487	0.178673	0.307715	-5.68919	Ast34	34	Ast	RALYL	neg
0.021315	11.3867	0.440996	0.659218	0.994706	-6.52315	Ast33	33	Ast	APLP1	pos		-0.142499	11.3865	-1.04918	0.294099	0.437723	-6.03087	Ast34	34	Ast	CCK	neg
0.0212386	11.581	0.441477	0.65887	0.994706	-6.51964	Ast33	33	Ast	SLC44A1	pos		-0.141328	11.6208	-1.28869	0.197513	0.33122	-5.75974	Ast34	34	Ast	SAMD12	neg
-0.0211568	11.6661	-0.495675	0.620126	0.994706	-6.49762	Ast33	33	Ast	LRFN5	neg		0.141054	11.2754	1.15841	0.246704	0.380956	-6.01242	Ast34	34	Ast	ZBTB20	pos
0.0211195	11.0923	0.430871	0.666564	0.994706	-6.5272	Ast33	33	Ast	SLCO3A1	pos		-0.141048	12.0931	-1.22269	0.221453	0.351781	-5.87162	Ast34	34	Ast	AUTS2	neg
0.0209836	11.1565	0.34875	0.727279	0.994706	-6.55932	Ast33	33	Ast	KIAA1217	pos		-0.140767	11.3561	-1.04651	0.295331	0.437723	-6.03269	Ast34	34	Ast	PLXDC2	neg
-0.0207831	11.3973	-0.436148	0.662731	0.994706	-6.52058	Ast33	33	Ast	ARHGAP21	neg		-0.140291	10.6266	-1.29185	0.196416	0.33122	-5.8503	Ast34	34	Ast	SLC1A3	neg
-0.020447	12.015	-0.478901	0.632011	0.994706	-6.50567	Ast33	33	Ast	RYR2	neg		-0.138085	11.5879	-1.12632	0.260038	0.399689	-5.95076	Ast34	34	Ast	UNC5D	neg
-0.0202303	11.3865	-0.366964	0.713647	0.994706	-6.55125	Ast33	33	Ast	CCK	neg		-0.135174	11.938	-1.26136	0.207185	0.339703	-5.79527	Ast34	34	Ast	DSCAM	neg
0.0198849	10.4925	0.383684	0.701214	0.994706	-6.54672	Ast33	33	Ast	MTRNR2L8	pos		-0.134515	12.9825	-1.06052	0.288912	0.432067	-6.02031	Ast34	34	Ast	NRXN3	neg
0.0198848	10.9365	0.410132	0.681711	0.994706	-6.53415	Ast33	33	Ast	TMEM165	pos		-0.132711	12.2794	-1.25991	0.20771	0.339703	-5.88683	Ast34	34	Ast	ADGRL3	neg
0.0195803	11.8058	0.458744	0.64642	0.994706	-6.51576	Ast33	33	Ast	CSMD3	pos		-0.129614	11.636	-1.10007	0.271307	0.413183	-5.98091	Ast34	34	Ast	44081	neg
-0.0192845	10.9449	-0.384492	0.700616	0.994706	-6.54672	Ast33	33	Ast	ST18	neg		-0.128563	12.1629	-1.17504	0.239986	0.374062	-5.89794	Ast34	34	Ast	LRRC7	neg
0.0191437	11.6045	0.374863	0.707764	0.994706	-6.55001	Ast33	33	Ast	LINGO2	pos		-0.128231	11.2156	-1.16435	0.244287	0.378987	-5.90961	Ast34	34	Ast	YWHAH	neg
-0.0190782	12.3271	-0.397482	0.691014	0.994706	-6.63511	Ast33	33	Ast	CTNNA2	neg		0.127817	11.2818	0.998089	0.318242	0.459375	-6.08053	Ast34	34	Ast	ASTN2	pos
0.0188035	11.7021	0.349599	0.726641	0.994706	-6.55444	Ast33	33	Ast	SPOCK1	pos		-0.127424	11.533	-1.10594	0.268759	0.411188	-5.96621	Ast34	34	Ast	TRIM2	neg
-0.0181028	12.0931	-0.386616	0.699043	0.994706	-6.57898	Ast33	33	Ast	AUTS2	neg		0.125405	11.6728	1.09148	0.27507	0.417001	-6.07623	Ast34	34	Ast	DOCK4	pos
0.0178894	12.0835	0.368357	0.712609	0.994706	-6.54691	Ast33	33	Ast	DMD	pos		-0.125327	11.4825	-0.990576	0.321898	0.462642	-6.09008	Ast34	34	Ast	DAB1	neg
0.0178582	11.1884	0.370041	0.711353	0.994706	-6.55128	Ast33	33	Ast	SHTN1	pos		-0.124131	11.2811	-0.91168	0.361942	0.501556	-6.17416	Ast34	34	Ast	TMTC2	neg
-0.0174967	10.6689	-0.354526	0.722946	0.994706	-6.55577	Ast33	33	Ast	C10orf90	neg		-0.123716	11.6732	-0.936473	0.349035	0.488943	-6.14438	Ast34	34	Ast	GRIA4	neg
0.0174836	11.4175	0.389356	0.697015	0.994706	-6.54365	Ast33	33	Ast	CALM3	pos		-0.123264	11.5797	-0.948561	0.342849	0.484366	-6.12741	Ast34	34	Ast	ZEB2	neg
-0.0174382	10.5437	-0.352994	0.724095	0.994706	-6.55763	Ast33	33	Ast	SLC5A11	neg		-0.119145	11.2954	-1.04071	0.298016	0.439739	-6.03396	Ast34	34	Ast	MBNL1	neg
0.0172865	11.636	0.361347	0.717842	0.994706	-6.55671	Ast33	33	Ast	2021-09-07	pos		0.117659	11.8032	0.931121	0.351796	0.490741	-6.24311	Ast34	34	Ast	NPAS3	pos
0.0170041	10.9255	0.342853	0.731711	0.994706	-6.55707	Ast33	33	Ast	PDE8A	pos		0.117573	11.7748	1.07374	0.282943	0.425771	-6.00939	Ast34	34	Ast	SMYD3	pos
-0.0166726	11.6527	-0.351661	0.725094	0.994706	-6.55327	Ast33	33	Ast	DLG1	neg		0.117007	11.3581	0.975851	0.329144	0.471016	-6.10098	Ast34	34	Ast	DYNLL1	pos
0.0166141	11.3483	0.279161	0.780123	0.994706	-6.58069	Ast33	33	Ast	NRG1	pos		-0.116186	10.594	-1.00094	0.31686	0.459375	-6.07388	Ast34	34	Ast	SFMBT2	neg
-0.0165978	11.5399	-0.389481	0.696922	0.994706	-6.55638	Ast33	33	Ast	ARHGAP26	neg		-0.11617	12.0301	-1.18573	0.235735	0.36917	-5.8753	Ast34	34	Ast	KALRN	neg
0.01658	11.5804	0.329174	0.742026	0.994706	-6.56484	Ast33	33	Ast	KCTD16	pos		-0.113886	11.5883	-1.02047	0.307512	0.447781	-6.16052	Ast34	34	Ast	CADM1	neg
0.0165138	11.236	0.338921	0.734671	0.994706	-6.56223	Ast33	33	Ast	HDAC9	pos		0.112045	10.7272	0.952521	0.340838	0.484366	-6.18044	Ast34	34	Ast	MAML2	pos
-0.0160157	10.7959	-0.3184	0.750183	0.994706	-6.56915	Ast33	33	Ast	FRMD4B	neg		-0.110145	11.6527	-0.943305	0.34553	0.486085	-6.13133	Ast34	34	Ast	DLG1	neg
0.0159503	11.6494	0.375102	0.707586	0.994706	-6.64184	Ast33	33	Ast	CACNB2	pos		-0.10984	11.4916	-1.02582	0.30498	0.44605	-6.05434	Ast34	34	Ast	CAMK2B	neg
0.0159157	10.8476	0.317427	0.750921	0.994706	-6.56821	Ast33	33	Ast	CNP	pos		-0.108644	12.015	-1.03655	0.29995	0.440634	-6.04814	Ast34	34	Ast	RYR2	neg
0.0156921	11.3626	0.328403	0.742609	0.994706	-6.56656	Ast33	33	Ast	SH3GL3	pos		-0.106014	11.3845	-0.949166	0.342541	0.484366	-6.13053	Ast34	34	Ast	FAIM2	neg
-0.0156484	11.8705	-0.334567	0.737953	0.994706	-6.55876	Ast33	33	Ast	AGAP1	neg		-0.105583	10.732	-0.859503	0.390068	0.530748	-6.20921	Ast34	34	Ast	DOCK5	neg
-0.0156462	10.9352	-0.30489	0.760452	0.994706	-6.61214	Ast33	33	Ast	DLC1	neg		-0.104003	12.9874	-0.865158	0.386957	0.528682	-6.20394	Ast34	34	Ast	CNTNAP2	neg
-0.0153944	12.0429	-0.355034	0.722566	0.994706	-6.55259	Ast33	33	Ast	PHACTR1	neg		-0.102498	11.4744	-0.712185	0.476354	0.620963	-6.32238	Ast34	34	Ast	PDZD2	neg
-0.0153266	11.1694	-0.320656	0.748473	0.994706	-6.56784	Ast33	33	Ast	TMSB10	neg		-0.10247	11.4425	-0.909063	0.363322	0.501556	-6.16573	Ast34	34	Ast	KCNQ3	neg
0.0152728	11.7926	0.324213	0.745779	0.994706	-6.56725	Ast33	33	Ast	ATP1B1	pos		0.100495	12.0835	0.840844	0.40044	0.536148	-6.22125	Ast34	34	Ast	DMD	pos
0.0150132	11.6724	0.265447	0.790666	0.994706	-6.58468	Ast33	33	Ast	HS6ST3	pos		0.100145	10.573	0.849083	0.39584	0.536148	-6.21873	Ast34	34	Ast	C10orf11	pos
0.0149611	11.8144	0.320791	0.74837	0.994706	-6.56845	Ast33	33	Ast	SLC8A1	pos		0.0996824	12.0337	0.907626	0.364081	0.501556	-6.16283	Ast34	34	Ast	OXR1	pos
0.0149456	11.4263	0.278097	0.780939	0.994706	-6.58144	Ast33	33	Ast	KIRREL3	pos		0.0988233	11.9093	0.751782	0.452186	0.598111	-6.30344	Ast34	34	Ast	LRRC4C	pos
0.0148595	11.0035	0.268726	0.788142	0.994706	-6.57824	Ast33	33	Ast	ALCAM	pos		-0.0974729	11.2549	-0.885606	0.375835	0.515608	-6.18703	Ast34	34	Ast	MEF2A	neg
-0.01478	11.9881	-0.354029	0.723319	0.994706	-6.55701	Ast33	33	Ast	CCSER1	neg		-0.0966505	11.3118	-0.658299	0.51035	0.647836	-6.35833	Ast34	34	Ast	ROBO1	neg
-0.0145099	10.9979	-0.277494	0.781402	0.994706	-6.58125	Ast33	33	Ast	DOCK10	neg		0.0956732	11.9823	0.711231	0.476945	0.620963	-6.32159	Ast34	34	Ast	FRMD5	pos
-0.0140766	11.3913	-0.315262	0.752564	0.994706	-6.56947	Ast33	33	Ast	NRGN	neg		-0.0939659	11.5296	-0.84552	0.397825	0.536148	-6.22247	Ast34	34	Ast	UCHL1	neg
-0.0137885	10.5807	-0.265347	0.790744	0.994706	-6.58376	Ast33	33	Ast	MTRNR2L12	neg		-0.0925592	11.3973	-0.786744	0.431436	0.572947	-6.26174	Ast34	34	Ast	ARHGAP21	neg
0.0137054	11.2549	0.305638	0.759881	0.994706	-6.56882	Ast33	33	Ast	MEF2A	pos		0.0877839	12.1644	0.7172	0.473255	0.620963	-6.3148	Ast34	34	Ast	RTN4	pos
-0.0136312	11.5638	-0.320448	0.74863	0.994706	-6.56893	Ast33	33	Ast	ARPP21	neg		-0.0853755	11.234	-0.71951	0.47183	0.620963	-6.32264	Ast34	34	Ast	STMN2	neg
0.0135277	11.8065	0.283648	0.776681	0.994706	-6.57647	Ast33	33	Ast	LIMCH1	pos		-0.0845929	12.4088	-0.793985	0.427209	0.569611	-6.25589	Ast34	34	Ast	FRMD4A	neg
0.0134	11.4459	0.309598	0.756868	0.994706	-6.5699	Ast33	33	Ast	IDS	pos		-0.0839765	10.6457	-0.840744	0.400496	0.536148	-6.32367	Ast34	34	Ast	ADGRV1	neg
0.0130974	11.2519	0.296716	0.766684	0.994706	-6.57232	Ast33	33	Ast	NDRG4	pos		-0.0835302	10.9255	-0.68606	0.492679	0.636457	-6.34076	Ast34	34	Ast	PDE8A	neg
0.0130829	11.6208	0.292706	0.769748	0.994706	-6.57487	Ast33	33	Ast	SAMD12	pos		0.082468	11.1831	0.670699	0.502416	0.646242	-6.34753	Ast34	34	Ast	ARAP2	pos
-0.0129857	11.7171	-0.249258	0.803162	0.994706	-6.58795	Ast33	33	Ast	2021-03-01	neg		-0.081936	13.1411	-0.607132	0.543766	0.666164	-6.39113	Ast34	34	Ast	KCNIP4	neg
0.0128816	11.1831	0.259112	0.79555	0.994706	-6.58567	Ast33	33	Ast	ARAP2	pos		-0.0794579	11.205	-0.667985	0.504147	0.646242	-6.34758	Ast34	34	Ast	LDLRAD4	neg
0.0127886	11.4147	0.257922	0.796468	0.994706	-6.58625	Ast33	33	Ast	MBP	pos		0.0793803	11.51	0.648949	0.516375	0.65185	-6.36613	Ast34	34	Ast	TMSB4X	pos
0.0127864	10.6432	0.271126	0.786295	0.994706	-6.58271	Ast33	33	Ast	LHFPL3	pos		-0.0777367	10.6731	-0.639531	0.522481	0.65458	-6.37031	Ast34	34	Ast	FKBP5	neg
0.0126769	10.9637	0.255753	0.798143	0.994706	-6.58707	Ast33	33	Ast	CLDN11	pos		0.0775781	11.8806	0.578782	0.562739	0.681859	-6.41254	Ast34	34	Ast	HSP90AA1	pos
0.0125973	10.5876	0.281488	0.778338	0.994706	-6.57918	Ast33	33	Ast	ST6GAL1	pos		0.0757386	11.5724	0.569926	0.568731	0.684126	-6.41959	Ast34	34	Ast	PDE4B	pos
0.0118668	10.8086	0.19918	0.842123	0.994706	-6.59759	Ast33	33	Ast	ADARB2	pos		-0.07445	12.0429	-0.694732	0.487227	0.631872	-6.32806	Ast34	34	Ast	PHACTR1	neg
-0.0116748	10.5545	-0.245871	0.805783	0.994706	-6.5865	Ast33	33	Ast	B2M	neg		0.07432	11.8051	0.656907	0.511244	0.647836	-6.36758	Ast34	34	Ast	PTK2	pos
0.0113875	11.1772	0.183235	0.854615	0.994706	-6.60265	Ast33	33	Ast	DCC	pos		-0.0725417	11.349	-0.614012	0.53921	0.665581	-6.39158	Ast34	34	Ast	MAP4K4	neg
-0.0113645	11.4774	-0.221833	0.824445	0.994706	-6.59517	Ast33	33	Ast	PDE1A	neg		0.0704846	11.7491	0.579217	0.562446	0.681859	-6.40904	Ast34	34	Ast	TUBA1B	pos
-0.011186	11.6393	-0.177487	0.859126	0.994706	-6.60297	Ast33	33	Ast	CNTN5	neg		-0.0691205	11.7017	-0.58096	0.561271	0.681859	-6.40028	Ast34	34	Ast	CCDC88A	neg
0.0111322	11.6461	0.215257	0.829568	0.994706	-6.59618	Ast33	33	Ast	CNTNAP5	pos		-0.0690127	12.0831	-0.65847	0.51024	0.647836	-6.35381	Ast34	34	Ast	PPP3CA	neg
0.0106535	10.9382	0.216909	0.82828	0.994706	-6.59488	Ast33	33	Ast	SLAIN1	pos		0.0686794	13.2249	0.645215	0.518791	0.652419	-6.46872	Ast34	34	Ast	MAGI2	pos
0.0105782	11.627	0.221755	0.824506	0.994706	-6.68716	Ast33	33	Ast	QKI	pos		-0.0679446	12.1094	-0.628602	0.529613	0.661021	-6.37136	Ast34	34	Ast	RGS7	neg
0.0105688	11.8377	0.257657	0.796673	0.994706	-6.58642	Ast33	33	Ast	PRKCB	pos		-0.0670672	12.9952	-0.61692	0.537291	0.665581	-6.38701	Ast34	34	Ast	CSMD1	neg
-0.0105389	12.1644	-0.213087	0.83126	0.994706	-6.59584	Ast33	33	Ast	RTN4	neg		0.0657548	12.0857	0.610875	0.541286	0.665581	-6.42917	Ast34	34	Ast	GPHN	pos
0.010386	12.0678	0.19505	0.845354	0.994706	-6.60057	Ast33	33	Ast	SLC24A2	pos		0.0631623	11.4777	0.546916	0.584439	0.697963	-6.42105	Ast34	34	Ast	OTUD7A	pos
0.0102805	10.9177	0.180867	0.856473	0.994706	-6.6034	Ast33	33	Ast	HS3ST4	pos		0.0631342	11.5945	0.539133	0.589798	0.701838	-6.42402	Ast34	34	Ast	EXOC6B	pos
-0.0102037	10.7708	-0.199639	0.841764	0.994706	-6.59858	Ast33	33	Ast	PCDH15	neg		0.062465	10.8925	0.533833	0.59346	0.703217	-6.53002	Ast34	34	Ast	GPC5	pos
-0.0100704	11.593	-0.199422	0.841934	0.994706	-6.59861	Ast33	33	Ast	KCND2	neg		-0.062028	11.792	-0.48124	0.630349	0.731733	-6.45528	Ast34	34	Ast	PCDH7	neg
0.00972763	12.9825	0.188606	0.850402	0.994706	-6.59936	Ast33	33	Ast	NRXN3	pos		0.0619965	12.5515	0.613566	0.539505	0.665581	-6.4849	Ast34	34	Ast	ANK2	pos
-0.00956234	10.6551	-0.192937	0.84701	0.994706	-6.60106	Ast33	33	Ast	KCNH8	neg		0.0615814	12.8675	0.558821	0.576286	0.690712	-6.4132	Ast34	34	Ast	ANKS1B	pos
-0.00952514	11.7538	-0.252202	0.800886	0.994706	-6.637	Ast33	33	Ast	NRCAM	neg		0.0605077	11.6962	0.521339	0.602133	0.706389	-6.43765	Ast34	34	Ast	MAP7	pos
-0.0091425	10.9642	-0.177143	0.859397	0.994706	-6.60389	Ast33	33	Ast	PDE1C	neg		-0.0601775	11.6889	-0.515636	0.606111	0.708553	-6.44204	Ast34	34	Ast	HSP90AB1	neg
-0.00909263	10.8578	-0.178296	0.858491	0.994706	-6.60333	Ast33	33	Ast	ZNF385D	neg		0.0576146	10.742	0.528275	0.597311	0.703217	-6.43319	Ast34	34	Ast	SAT1	pos
0.00895968	11.3055	0.195626	0.844904	0.994706	-6.60008	Ast33	33	Ast	ENC1	pos		-0.0552858	11.542	-0.475344	0.634544	0.734037	-6.46442	Ast34	34	Ast	BCAS3	neg
-0.00881193	11.3581	-0.181019	0.856353	0.994706	-6.59831	Ast33	33	Ast	DYNLL1	neg		0.0541754	11.9509	0.495401	0.62032	0.722618	-6.53702	Ast34	34	Ast	GPM6B	pos
-0.00830857	11.8838	-0.203195	0.838983	0.994706	-6.59871	Ast33	33	Ast	GRM5	neg		-0.0537422	13.8673	-0.528395	0.597228	0.703217	-6.5319	Ast34	34	Ast	PCDH9	neg
-0.00785316	11.6732	-0.14597	0.883946	0.994706	-6.60753	Ast33	33	Ast	GRIA4	neg		-0.0528377	11.1694	-0.450526	0.652333	0.751995	-6.47606	Ast34	34	Ast	TMSB10	neg
-0.00756859	12.2007	-0.173642	0.862147	0.994706	-6.60312	Ast33	33	Ast	DOCK3	neg		0.0514569	12.8676	0.574454	0.565664	0.68291	-6.50792	Ast34	34	Ast	NRG3	pos
-0.00705822	11.9823	-0.128993	0.897363	0.994706	-6.60608	Ast33	33	Ast	FRMD5	neg		0.0431543	12.2562	0.357893	0.720425	0.821928	-6.5026	Ast34	34	Ast	CALM1	pos
0.00684926	11.7117	0.149559	0.881113	0.994706	-6.63923	Ast33	33	Ast	LUC7L3	pos		0.0425561	10.865	0.332622	0.739421	0.831989	-6.51826	Ast34	34	Ast	CRYAB	pos
0.00680195	11.4794	0.1412	0.887713	0.994706	-6.60807	Ast33	33	Ast	CTNNA3	pos		-0.0400353	11.418	-0.3516	0.72514	0.824474	-6.50569	Ast34	34	Ast	PKM	neg
0.0067438	10.7795	0.129666	0.896831	0.994706	-6.61011	Ast33	33	Ast	LAMA2	pos		-0.0394532	11.9209	-0.344449	0.730511	0.827746	-6.54998	Ast34	34	Ast	SIK3	neg
-0.00642683	11.5879	-0.128859	0.89747	0.994706	-6.60926	Ast33	33	Ast	UNC5D	neg		0.039447	11.6282	0.338543	0.734955	0.82995	-6.51537	Ast34	34	Ast	CACNA2D1	pos
-0.00574942	10.5507	-0.117879	0.906164	0.994706	-6.61247	Ast33	33	Ast	CNDP1	neg		0.0388743	11.7673	0.396857	0.691475	0.794359	-6.59511	Ast34	34	Ast	NTRK2	pos
0.00570846	11.6528	0.115939	0.907702	0.994706	-6.61288	Ast33	33	Ast	AK5	pos		-0.0372994	11.3273	-0.323251	0.746507	0.834426	-6.56968	Ast34	34	Ast	ZSWIM6	neg
-0.00557904	10.899	-0.11719	0.90671	0.994706	-6.69375	Ast33	33	Ast	PTGDS	neg		0.0369677	11.7315	0.319997	0.748972	0.834426	-6.51568	Ast34	34	Ast	ATXN1	pos
-0.00550986	11.4477	-0.114583	0.908776	0.994706	-6.61298	Ast33	33	Ast	ELMO1	neg		0.0369083	11.6969	0.329508	0.741774	0.831989	-6.51437	Ast34	34	Ast	CDC42BPA	pos
0.00527328	11.1142	0.0902225	0.928111	0.994706	-6.61258	Ast33	33	Ast	DHFR	pos		-0.034361	12.2757	-0.364362	0.71559	0.819227	-6.56037	Ast34	34	Ast	CELF2	neg
-0.00522215	11.7491	-0.105308	0.916132	0.994706	-6.61097	Ast33	33	Ast	TUBA1B	neg		-0.0341619	11.8705	-0.296179	0.767095	0.848918	-6.52307	Ast34	34	Ast	AGAP1	neg
0.00453749	11.9466	0.103465	0.917595	0.994706	-6.61419	Ast33	33	Ast	MDGA2	pos		0.0338313	11.5478	0.290376	0.77153	0.85099	-6.53261	Ast34	34	Ast	TJP1	pos
-0.00439165	11.8575	-0.097342	0.922455	0.994706	-6.61192	Ast33	33	Ast	APP	neg		-0.0331661	11.2915	-0.273523	0.784452	0.862378	-6.53708	Ast34	34	Ast	PTMA	neg
-0.00435502	12.0301	-0.109804	0.912565	0.994706	-6.608	Ast33	33	Ast	KALRN	neg		-0.0321692	11.4555	-0.264858	0.79112	0.865188	-6.53927	Ast34	34	Ast	STMN1	neg
-0.00421921	11.975	-0.101804	0.918912	0.994706	-6.60901	Ast33	33	Ast	AGBL4	neg		0.0315818	11.975	0.309719	0.756776	0.8403	-6.52166	Ast34	34	Ast	AGBL4	pos
-0.00417802	10.7238	-0.0863273	0.931207	0.994706	-6.61384	Ast33	33	Ast	TF	neg		0.0296319	11.6554	0.26343	0.79222	0.865188	-6.53651	Ast34	34	Ast	CACNA2D3	pos
-0.00403496	11.3192	-0.078959	0.937066	0.994706	-6.61323	Ast33	33	Ast	TCF12	neg		-0.0281483	11.7064	-0.206205	0.836632	0.896006	-6.54626	Ast34	34	Ast	PTPRK	neg
0.00380356	12.1887	0.0848906	0.932349	0.994706	-6.61556	Ast33	33	Ast	KCNQ5	pos		0.027475	11.3339	0.242731	0.808215	0.876887	-6.54259	Ast34	34	Ast	NGFRAP1	pos
-0.0037943	11.5342	-0.0633355	0.9495	0.994706	-6.61651	Ast33	33	Ast	GRID2	neg		0.0262801	12.1984	0.248954	0.803398	0.874518	-6.53659	Ast34	34	Ast	CHN1	pos
0.00358177	10.7562	0.0675654	0.946132	0.994706	-6.61666	Ast33	33	Ast	GRIK1	pos		-0.0245774	11.9329	-0.233748	0.815182	0.881565	-6.54186	Ast34	34	Ast	R3HDM1	neg
0.00347364	10.8065	0.0582049	0.953586	0.994706	-6.61657	Ast33	33	Ast	TSHZ2	pos		-0.023639	13.5556	-0.217286	0.827986	0.889617	-6.64892	Ast34	34	Ast	CADM2	neg
-0.00313064	11.6315	-0.0688861	0.945081	0.994706	-6.61613	Ast33	33	Ast	GRIK2	neg		-0.0233727	11.8979	-0.230019	0.818078	0.881824	-6.54458	Ast34	34	Ast	NBEA	neg
0.00309094	10.3658	0.0698145	0.944342	0.994706	-6.61676	Ast33	33	Ast	APBB1IP	pos		-0.0215696	11.8065	-0.183241	0.85461	0.909393	-6.55102	Ast34	34	Ast	LIMCH1	neg
-0.00293595	11.5446	-0.0688462	0.945112	0.994706	-6.61604	Ast33	33	Ast	VSNL1	neg		-0.020973	11.8813	-0.188562	0.850437	0.907862	-6.54928	Ast34	34	Ast	PPFIA2	neg
0.00290787	11.2964	0.0633249	0.949508	0.994706	-6.6159	Ast33	33	Ast	DNAJC6	pos		-0.0196086	11.8616	-0.175191	0.86093	0.913191	-6.6377	Ast34	34	Ast	FMNL2	neg
0.00269007	11.0238	0.0498026	0.96028	0.994706	-6.6184	Ast33	33	Ast	CBLN2	pos		-0.0189442	11.7868	-0.166847	0.867492	0.91722	-6.55475	Ast34	34	Ast	UBE2E2	neg
0.0022006	11.1897	0.0437352	0.965116	0.994706	-6.61404	Ast33	33	Ast	RNF220	pos		0.015584	11.8421	0.163063	0.870469	0.917447	-6.61046	Ast34	34	Ast	CNTN1	pos
0.00203748	11.506	0.0365885	0.970813	0.994706	-6.61797	Ast33	33	Ast	CDH12	pos		-0.0149044	11.8742	-0.0896442	0.92857	0.957408	-6.57036	Ast34	34	Ast	ROBO2	neg
-0.00203223	11.017	-0.0401395	0.967982	0.994706	-6.61871	Ast33	33	Ast	ANO4	neg		0.0147284	11.4545	0.115135	0.908338	0.948328	-6.66557	Ast34	34	Ast	ERBB4	pos
0.00196741	11.2436	0.039815	0.968241	0.994706	-6.61727	Ast33	33	Ast	PRUNE2	pos		0.0146954	10.75	0.119011	0.905267	0.948103	-6.55967	Ast34	34	Ast	SLC9A9	pos
-0.00152653	10.5972	-0.0309736	0.975291	0.994706	-6.6186	Ast33	33	Ast	SPP1	neg		-0.0139013	11.837	-0.130314	0.896318	0.941702	-6.56145	Ast34	34	Ast	RTN3	neg
-0.0015203	10.4169	-0.0319441	0.974517	0.994706	-6.61855	Ast33	33	Ast	RELN	neg		-0.0123209	11.1059	-0.102997	0.917966	0.955375	-6.56079	Ast34	34	Ast	FUT8	neg
-0.00146064	11.4155	-0.0295638	0.976415	0.994706	-6.61833	Ast33	33	Ast	DPYD	neg		0.011467	11.6277	0.0936884	0.925357	0.957067	-6.56467	Ast34	34	Ast	PEBP1	pos
0.00135409	11.6728	0.0289695	0.976889	0.994706	-6.70656	Ast33	33	Ast	DOCK4	pos		0.010776	11.5266	0.0815411	0.935012	0.961065	-6.56693	Ast34	34	Ast	UNC5C	pos
0.00116252	10.7372	0.0233041	0.981408	0.994706	-6.61545	Ast33	33	Ast	HIP1	pos		0.00901882	12.3271	0.0765128	0.939011	0.961138	-6.66636	Ast34	34	Ast	CTNNA2	pos
-0.00107865	11.8677	-0.0246117	0.980365	0.994706	-6.61691	Ast33	33	Ast	RTN1	neg		0.00874301	12.9858	0.0952832	0.92409	0.957067	-6.56889	Ast34	34	Ast	SYT1	pos
0.00105727	12.1674	0.0262052	0.979094	0.994706	-6.6184	Ast33	33	Ast	FGF12	pos		-0.00861645	10.9633	-0.0741732	0.940873	0.961138	-6.56361	Ast34	34	Ast	FOXN3	neg
-0.000987355	11.938	-0.0226133	0.981959	0.994706	-6.61841	Ast33	33	Ast	DSCAM	neg		0.00791705	12.306	0.0602224	0.951979	0.966535	-6.56848	Ast34	34	Ast	NKAIN2	pos
-0.000972523	11.4063	-0.018817	0.984987	0.994706	-6.61957	Ast33	33	Ast	TMEFF2	neg		-0.00677772	13.1285	-0.0616936	0.950807	0.966535	-6.56938	Ast34	34	Ast	RBFOX1	neg
-0.000924536	11.6651	-0.0178516	0.985757	0.994706	-6.61348	Ast33	33	Ast	ENOX1	neg		-0.00554508	11.8986	-0.0500375	0.960093	0.971801	-6.56943	Ast34	34	Ast	AKAP6	neg
-0.000797061	11.4555	-0.0161226	0.987137	0.994706	-6.61754	Ast33	33	Ast	STMN1	neg		0.0048802	11.5154	0.0409673	0.967322	0.976143	-6.57088	Ast34	34	Ast	ACTB	pos
0.000751109	11.5422	0.0141458	0.988714	0.994706	-6.61847	Ast33	33	Ast	FAM19A2	pos		0.00212556	10.8669	0.0174331	0.986091	0.992067	-6.60855	Ast34	34	Ast	ITPR2	pos
-0.000306351	11.7936	-0.0065627	0.994764	0.997769	-6.61801	Ast33	33	Ast	TTLL7	neg		0.000742351	12.3053	0.00816207	0.993488	0.996489	-6.66906	Ast34	34	Ast	GPM6A	pos
-7.43e-06	11.0796	-0.00017713	0.999859	0.999859	-6.61876	Ast33	33	Ast	TNR	neg		-0.000204553	11.4311	-0.00176578	0.998591	0.998591	-6.56909	Ast34	34	Ast	SSH2	neg
1.11498	11.9923	65.646	0	0	2046.07	Ex33	33	Ex	RASGEF1B	pos		0.735537	10.8065	11.4647	2.19e-30	1.21e-28	58.0595	Ex34	34	Ex	TSHZ2	pos
1.06304	11.1142	60.4869	0	0	1747.86	Ex33	33	Ex	DHFR	pos		0.671288	11.9923	11.4213	3.61e-30	1.71e-28	57.5461	Ex34	34	Ex	RASGEF1B	pos
1.0465	11.357	61.3155	0	0	1794.38	Ex33	33	Ex	SLC26A3	pos		0.667464	10.6457	13.625	3.47e-42	1.15e-39	84.9199	Ex34	34	Ex	ADGRV1	pos
0.985491	10.4925	61.4954	0	0	1804.55	Ex33	33	Ex	MTRNR2L8	pos		-0.663832	11.3865	-11.9508	7.24e-33	6.01e-31	63.6846	Ex34	34	Ex	CCK	neg
0.939575	10.5807	58.7187	0	0	1650.4	Ex33	33	Ex	MTRNR2L12	pos		0.651954	10.9969	10.2892	8.42e-25	1.33e-23	45.376	Ex34	34	Ex	SGCZ	pos
0.710706	11.9447	45.7855	0	0	1014.85	Ex33	33	Ex	LINGO1	pos		0.638169	10.8925	11.2673	2.09e-29	6.94e-28	55.8356	Ex34	34	Ex	GPC5	pos
0.615604	11.216	39.0822	0	0	741.772	Ex33	33	Ex	PLP1	pos		0.633248	11.4794	12.42	2.34e-35	2.58e-33	69.3678	Ex34	34	Ex	CTNNA3	pos
0.593548	10.5972	38.736	8.89318162514244e-323	2.27270197086973e-321	728.762	Ex33	33	Ex	SPP1	pos		0.626555	11.4545	9.97699	2.04e-23	2.41e-22	42.2439	Ex34	34	Ex	ERBB4	pos
0.589146	11.4729	43.4737	0	0	916.191	Ex33	33	Ex	GRIN1	pos		0.618743	11.2818	11.3146	1.22e-29	5.07e-28	56.3586	Ex34	34	Ex	ASTN2	pos
0.58753	10.6266	38.7575	3.95252516672997e-323	1.09188507730915e-321	729.566	Ex33	33	Ex	SLC1A3	pos		0.61595	10.9177	10.3736	3.5e-25	6.45e-24	46.2278	Ex34	34	Ex	HS3ST4	pos
0.57771	10.5507	38.0577	7.87509491414554e-312	1.6340821946852e-310	703.569	Ex33	33	Ex	CNDP1	pos		0.61227	11.357	10.3381	5.06e-25	8.85e-24	45.8608	Ex34	34	Ex	SLC26A3	pos
0.576524	10.4734	39.3213	0	0	750.834	Ex33	33	Ex	APOE	pos		-0.608034	11.3913	-13.5	1.89e-41	3.14e-39	83.234	Ex34	34	Ex	NRGN	neg
0.569484	10.3658	41.3207	0	0	828.549	Ex33	33	Ex	APBB1IP	pos		0.595743	10.9352	10.2437	1.35e-24	2.03e-23	44.9177	Ex34	34	Ex	DLC1	pos
0.568677	10.6689	37.1382	2.83e-297	5.53e-296	670.084	Ex33	33	Ex	C10orf90	pos		0.577777	11.3561	10.3002	7.51e-25	1.25e-23	45.4684	Ex34	34	Ex	PLXDC2	pos
0.568271	10.6551	36.8801	3e-293	5.25e-292	660.823	Ex33	33	Ex	KCNH8	pos		-0.576577	12.1644	-11.6233	3.49e-31	2.32e-29	59.8525	Ex34	34	Ex	RTN4	neg
0.566878	10.5437	36.889	2.18e-293	4.03e-292	661.142	Ex33	33	Ex	SLC5A11	pos		0.571847	10.9637	10.54	6.07e-26	1.34e-24	47.9749	Ex34	34	Ex	CLDN11	pos
0.566746	10.4169	38.2725	2.80083763266841e-315	6.19918729360648e-314	711.503	Ex33	33	Ex	RELN	pos		0.570565	10.573	10.8825	1.52e-27	4.57e-26	51.6137	Ex34	34	Ex	C10orf11	pos
0.562559	10.3737	40.9578	0	0	814.181	Ex33	33	Ex	DOCK8	pos		-0.555392	11.8806	-10.0848	6.85e-24	9.1e-23	43.2775	Ex34	34	Ex	HSP90AA1	neg
0.561714	10.9449	36.1698	2.63e-282	3.8e-281	635.649	Ex33	33	Ex	ST18	pos		0.554104	10.594	10.8232	2.89e-27	8e-26	50.9758	Ex34	34	Ex	SFMBT2	pos
0.560672	10.4837	38.5879	2.24503429470262e-320	5.3239525864561e-319	723.226	Ex33	33	Ex	ARHGAP24	pos		0.552725	10.4925	9.72321	2.53e-22	2.54e-21	39.7651	Ex34	34	Ex	MTRNR2L8	pos
0.556292	10.899	34.7794	1.82e-261	1.95e-260	587.71	Ex33	33	Ex	PTGDS	pos		0.551307	10.5807	9.70596	2.99e-22	2.92e-21	39.5975	Ex34	34	Ex	MTRNR2L12	pos
0.555552	10.7959	35.6084	8.47e-274	1.08e-272	616.08	Ex33	33	Ex	FRMD4B	pos		0.5478	10.833	10.0072	1.5e-23	1.92e-22	42.5445	Ex34	34	Ex	CREB5	pos
0.554352	10.8305	35.7621	4.08e-276	5.64e-275	621.411	Ex33	33	Ex	ZNF536	pos		0.542747	10.5545	10.4567	1.46e-25	3.04e-24	47.1076	Ex34	34	Ex	B2M	pos
0.552853	10.732	35.7458	7.18e-276	9.54e-275	620.846	Ex33	33	Ex	DOCK5	pos		0.542552	10.7708	9.76053	1.75e-22	1.82e-21	40.1223	Ex34	34	Ex	PCDH15	pos
0.548475	10.6315	36.2243	3.87e-283	5.84e-282	637.566	Ex33	33	Ex	MOBP	pos		0.538522	10.742	11.2773	1.86e-29	6.88e-28	55.9484	Ex34	34	Ex	SAT1	pos
0.543505	10.8476	35.1361	9.71e-267	1.11e-265	599.839	Ex33	33	Ex	CNP	pos		0.535514	10.8578	9.65707	4.83e-22	4.22e-21	39.1249	Ex34	34	Ex	ZNF385D	pos
0.541563	10.7616	33.5087	4.27e-243	3.83e-242	545.459	Ex33	33	Ex	FBXL7	pos		0.529681	10.8086	8.12004	4.78e-16	2.24e-15	25.5672	Ex34	34	Ex	ADARB2	pos
0.541387	10.9979	33.4767	1.21e-242	1.06e-241	544.413	Ex33	33	Ex	DOCK10	pos		0.529164	10.7238	9.99324	1.73e-23	2.13e-22	42.4062	Ex34	34	Ex	TF	pos
0.539967	10.8086	29.2652	1.8e-186	1.11e-185	415.235	Ex33	33	Ex	ADARB2	pos		0.529111	10.7959	9.5875	9.48e-22	8.07e-21	38.465	Ex34	34	Ex	FRMD4B	pos
0.537087	10.7372	34.8306	3.2e-262	3.55e-261	589.448	Ex33	33	Ex	HIP1	pos		0.527048	10.6715	10.2263	1.61e-24	2.33e-23	44.7423	Ex34	34	Ex	CHST11	pos
0.536993	10.5545	36.5156	1.31e-287	2.18e-286	647.847	Ex33	33	Ex	B2M	pos		0.525774	10.5437	9.69465	3.34e-22	3.08e-21	39.4904	Ex34	34	Ex	SLC5A11	pos
0.53294	10.6432	36.4588	9.8e-287	1.55e-285	645.837	Ex33	33	Ex	LHFPL3	pos		0.522587	12.1764	10.781	4.58e-27	1.17e-25	50.4895	Ex34	34	Ex	SNTG1	pos
0.532855	10.8435	34.1558	2.27e-252	2.09e-251	566.789	Ex33	33	Ex	TMEM144	pos		0.522303	10.7372	9.57692	1.05e-21	8.71e-21	38.3642	Ex34	34	Ex	HIP1	pos
0.528732	10.6629	35.261	1.34e-268	1.59e-267	604.118	Ex33	33	Ex	CLMN	pos		0.521006	12.9442	10.0863	6.74e-24	9.1e-23	43.291	Ex34	34	Ex	LSAMP	pos
0.525215	10.9147	32.4637	1.78e-228	1.45e-227	511.829	Ex33	33	Ex	NCKAP5	pos		0.510103	10.6731	9.47823	2.71e-21	2.2e-20	37.429	Ex34	34	Ex	FKBP5	pos
0.517356	10.7238	34.5317	7.79e-258	7.84e-257	579.36	Ex33	33	Ex	TF	pos		0.50929	10.9979	8.89049	6.31e-19	4.28e-18	32.0724	Ex34	34	Ex	DOCK10	pos
0.512941	11.627	31.9635	1.24e-221	9.17e-221	496.084	Ex33	33	Ex	QKI	pos		0.509207	10.6432	9.86049	6.52e-23	7.47e-22	41.0984	Ex34	34	Ex	LHFPL3	pos
0.509719	10.7272	32.6748	2.16e-231	1.79e-230	518.539	Ex33	33	Ex	MAML2	pos		0.502915	10.7272	9.12447	7.51e-20	5.48e-19	34.1631	Ex34	34	Ex	MAML2	pos
0.506736	10.573	34.1817	9.57e-253	9.08e-252	567.652	Ex33	33	Ex	C10orf11	pos		0.49708	10.4837	9.68815	3.56e-22	3.2e-21	39.4277	Ex34	34	Ex	ARHGAP24	pos
0.50293	10.594	34.7013	2.56e-260	2.66e-259	585.071	Ex33	33	Ex	SFMBT2	pos		0.492981	10.8198	9.35262	8.94e-21	6.9e-20	36.2523	Ex34	34	Ex	POLR2F	pos
-0.502749	12.2562	-35.4511	1.94e-271	2.39e-270	610.605	Ex33	33	Ex	CALM1	neg		0.492551	10.7616	8.62392	6.68e-18	4.11e-17	29.7559	Ex34	34	Ex	FBXL7	pos
0.50236	11.1062	29.934	6.56e-195	4.27e-194	434.627	Ex33	33	Ex	NFIA	pos		0.491863	11.216	8.79243	1.52e-18	9.68e-18	31.2117	Ex34	34	Ex	PLP1	pos
0.501021	11.0531	29.7024	5.75e-192	3.67e-191	427.865	Ex33	33	Ex	CDH20	pos		0.489493	10.6551	8.99295	2.5e-19	1.77e-18	32.9831	Ex34	34	Ex	KCNH8	pos
0.499294	10.6715	34.2121	3.48e-253	3.4e-252	568.662	Ex33	33	Ex	CHST11	pos		-0.489268	11.4555	-9.81504	1.02e-22	1.13e-21	40.6134	Ex34	34	Ex	STMN1	neg
0.498822	10.7708	31.6674	1.25e-217	8.85e-217	486.881	Ex33	33	Ex	PCDH15	pos		0.489251	10.4169	9.36219	8.17e-21	6.46e-20	36.3466	Ex34	34	Ex	RELN	pos
0.495102	10.833	32.0228	1.94e-222	1.46e-221	497.946	Ex33	33	Ex	CREB5	pos		0.488601	11.3483	8.09133	6.05e-16	2.64e-15	25.2845	Ex34	34	Ex	NRG1	pos
0.489708	10.8065	26.964	7.75e-159	3.86e-158	351.685	Ex33	33	Ex	TSHZ2	pos		0.487428	10.8305	8.89532	6.04e-19	4.18e-18	32.116	Ex34	34	Ex	ZNF536	pos
0.487833	10.9637	31.8727	2.11e-220	1.53e-219	493.259	Ex33	33	Ex	CLDN11	pos		0.486605	10.9449	8.84106	9.83e-19	6.4e-18	31.6381	Ex34	34	Ex	ST18	pos
0.480045	11.0035	28.4008	7.77e-176	4.45e-175	390.775	Ex33	33	Ex	ALCAM	pos		-0.484543	11.3339	-10.4484	1.6e-25	3.12e-24	46.9855	Ex34	34	Ex	NGFRAP1	neg
0.477789	10.8399	32.0602	6.02e-223	4.65e-222	499.111	Ex33	33	Ex	ABCA2	pos		0.484491	10.9147	8.45912	2.78e-17	1.51e-16	28.3577	Ex34	34	Ex	NCKAP5	pos
0.475091	10.75	30.7987	4.32e-206	2.93e-205	460.35	Ex33	33	Ex	SLC9A9	pos		0.482177	11.2754	8.1178	4.87e-16	2.25e-15	25.542	Ex34	34	Ex	ZBTB20	pos
0.466141	10.8578	29.6907	8.1e-192	5.07e-191	427.525	Ex33	33	Ex	ZNF385D	pos		0.476017	10.5507	8.88478	6.64e-19	4.41e-18	32.0234	Ex34	34	Ex	CNDP1	pos
0.466054	11.4545	26.3191	1.75e-151	8.07e-151	334.79	Ex33	33	Ex	ERBB4	pos		0.474406	10.3737	9.78725	1.35e-22	1.44e-21	40.3856	Ex34	34	Ex	DOCK8	pos
0.462251	10.6457	33.3835	2.55e-241	2.17e-240	541.372	Ex33	33	Ex	ADGRV1	pos		0.472295	10.4734	9.12324	7.59e-20	5.48e-19	34.1544	Ex34	34	Ex	APOE	pos
0.461002	10.6731	30.3444	3.53e-200	2.35e-199	446.751	Ex33	33	Ex	FKBP5	pos		0.471471	10.3658	9.69618	3.3e-22	3.08e-21	39.5052	Ex34	34	Ex	APBB1IP	pos
0.453408	10.7562	27.6397	1e-166	5.55e-166	369.833	Ex33	33	Ex	GRIK1	pos		0.471456	11.1772	7.32009	2.52e-13	9.96e-13	19.3931	Ex34	34	Ex	DCC	pos
0.444974	10.7693	30.811	2.98e-206	2.06e-205	460.718	Ex33	33	Ex	SLC1A2	pos		0.470931	10.8669	8.51657	1.69e-17	9.87e-17	28.831	Ex34	34	Ex	ITPR2	pos
0.444693	10.5876	32.2063	6.1e-225	4.82e-224	503.7	Ex33	33	Ex	ST6GAL1	pos		0.468862	10.5972	8.66358	4.72e-18	2.96e-17	30.0965	Ex34	34	Ex	SPP1	pos
0.444475	11.1897	28.9411	1.9e-182	1.13e-181	405.975	Ex33	33	Ex	RNF220	pos		-0.467326	11.51	-9.3163	1.26e-20	9.5e-20	35.8749	Ex34	34	Ex	TMSB4X	neg
0.44204	10.9352	26.9195	2.53e-158	1.23e-157	350.514	Ex33	33	Ex	DLC1	pos		0.462978	10.899	8.17156	3.12e-16	1.48e-15	25.9831	Ex34	34	Ex	PTGDS	pos
0.441787	10.865	27.5486	1.19e-165	6.38e-165	367.36	Ex33	33	Ex	CRYAB	pos		0.460782	10.6689	8.51724	1.69e-17	9.87e-17	28.8484	Ex34	34	Ex	C10orf90	pos
0.433727	10.8925	27.0058	2.55e-159	1.3e-158	352.798	Ex33	33	Ex	GPC5	pos		0.460524	10.8435	8.33427	8.02e-17	4.16e-16	27.317	Ex34	34	Ex	TMEM144	pos
0.431962	11.2754	25.6971	1.49e-144	6.77e-144	318.858	Ex33	33	Ex	ZBTB20	pos		0.458023	10.7795	8.22524	2e-16	9.92e-16	26.406	Ex34	34	Ex	LAMA2	pos
0.4223	11.0903	27.548	1.21e-165	6.38e-165	367.342	Ex33	33	Ex	PIP4K2A	pos		0.456499	11.7021	8.33617	7.89e-17	4.16e-16	27.2883	Ex34	34	Ex	SPOCK1	pos
0.42089	11.276	24.3694	2.67e-130	1.11e-129	286.093	Ex33	33	Ex	SPOCK3	pos		0.453005	11.9447	8.50362	1.89e-17	1.08e-16	28.6801	Ex34	34	Ex	LINGO1	pos
0.417785	10.8547	28.7827	1.7e-180	9.88e-180	401.493	Ex33	33	Ex	PITPNC1	pos		-0.450519	12.1984	-10.5853	3.75e-26	8.89e-25	48.4102	Ex34	34	Ex	CHN1	neg
-0.417629	11.8557	-27.1985	1.49e-161	7.73e-161	357.908	Ex33	33	Ex	SPARCL1	neg		0.449735	11.0451	8.35719	6.61e-17	3.54e-16	27.4919	Ex34	34	Ex	FCHSD2	pos
-0.413885	12.1644	-28.2489	5.35e-174	3.01e-173	386.519	Ex33	33	Ex	RTN4	neg		0.447482	10.732	8.18294	2.84e-16	1.37e-15	26.0767	Ex34	34	Ex	DOCK5	pos
0.412502	10.8198	27.5537	1.04e-165	5.65e-165	367.497	Ex33	33	Ex	POLR2F	pos		0.4426	11.017	8.08431	6.41e-16	2.76e-15	25.2702	Ex34	34	Ex	ANO4	pos
0.410326	11.0649	25.6943	1.6e-144	7.17e-144	318.787	Ex33	33	Ex	SGK1	pos		0.44192	10.6315	8.25897	1.51e-16	7.6e-16	26.6973	Ex34	34	Ex	MOBP	pos
-0.402688	11.3339	-29.1099	1.55e-184	9.33e-184	410.766	Ex33	33	Ex	NGFRAP1	neg		0.441685	11.0867	8.10328	5.49e-16	2.46e-15	25.4211	Ex34	34	Ex	ERBB2IP	pos
0.401613	10.9365	26.9638	7.79e-159	3.86e-158	351.689	Ex33	33	Ex	TMEM165	pos		0.441559	11.5141	8.59446	8.64e-18	5.21e-17	29.46	Ex34	34	Ex	KAZN	pos
0.395079	10.9969	21.9611	2.54e-106	8.89e-106	230.992	Ex33	33	Ex	SGCZ	pos		0.440789	10.75	8.09883	5.69e-16	2.52e-15	25.3936	Ex34	34	Ex	SLC9A9	pos
0.394579	11.1884	26.8111	4.45e-157	2.14e-156	347.643	Ex33	33	Ex	SHTN1	pos		0.439744	10.6266	8.21336	2.21e-16	1.08e-15	26.3244	Ex34	34	Ex	SLC1A3	pos
0.382312	10.9255	25.1067	3.99e-138	1.72e-137	304.085	Ex33	33	Ex	PDE8A	pos		0.438726	11.276	7.24179	4.5e-13	1.72e-12	18.8516	Ex34	34	Ex	SPOCK3	pos
0.381245	11.0451	24.7333	3.91e-134	1.64e-133	294.907	Ex33	33	Ex	FCHSD2	pos		0.438282	10.6629	8.27192	1.35e-16	6.92e-16	26.8032	Ex34	34	Ex	CLMN	pos
0.380757	11.2811	22.3223	9.19e-110	3.32e-109	238.9	Ex33	33	Ex	TMTC2	pos		-0.423468	11.6277	-8.47228	2.48e-17	1.37e-16	28.4163	Ex34	34	Ex	PEBP1	neg
-0.379844	11.8806	-23.2395	9.5e-119	3.67e-118	259.527	Ex33	33	Ex	HSP90AA1	neg		0.422601	11.0649	7.55508	4.27e-14	1.75e-13	21.1565	Ex34	34	Ex	SGK1	pos
-0.37869	11.4555	-25.5293	1.03e-142	4.57e-142	314.606	Ex33	33	Ex	STMN1	neg		0.418098	10.9633	8.48382	2.25e-17	1.26e-16	28.5399	Ex34	34	Ex	FOXN3	pos
0.377988	10.9821	26.6394	4.1e-155	1.94e-154	343.124	Ex33	33	Ex	ZNF91	pos		0.417567	12.7126	7.13615	9.75e-13	3.6e-12	18.0488	Ex34	34	Ex	LRP1B	pos
0.376701	11.2306	24.2173	1.03e-128	4.21e-128	282.45	Ex33	33	Ex	PHLPP1	pos		0.415282	11.1142	6.81407	9.61e-12	3.29e-11	15.8453	Ex34	34	Ex	DHFR	pos
0.375359	11.017	24.107	1.43e-127	5.8e-127	279.824	Ex33	33	Ex	ANO4	pos		0.405803	10.865	7.16367	7.98e-13	2.98e-12	18.3045	Ex34	34	Ex	CRYAB	pos
0.375156	10.9382	24.8865	9.16e-136	3.9e-135	298.656	Ex33	33	Ex	SLAIN1	pos		0.400265	11.627	7.05807	1.71e-12	6.05e-12	17.553	Ex34	34	Ex	QKI	pos
0.37456	11.4797	22.5971	2.03e-112	7.67e-112	244.991	Ex33	33	Ex	EDIL3	pos		0.393167	10.9255	7.35869	1.89e-13	7.56e-13	19.7056	Ex34	34	Ex	PDE8A	pos
0.373228	11.0867	24.0583	4.57e-127	1.83e-126	278.664	Ex33	33	Ex	ERBB2IP	pos		0.388504	10.8399	7.43803	1.04e-13	4.21e-13	20.2872	Ex34	34	Ex	ABCA2	pos
0.362773	11.4147	24.0121	1.37e-126	5.4e-126	277.564	Ex33	33	Ex	MBP	pos		0.387269	11.0531	6.5039	7.91e-11	2.55e-10	13.8215	Ex34	34	Ex	CDH20	pos
0.349638	10.9642	22.0636	2.72e-107	9.61e-107	233.227	Ex33	33	Ex	PDE1C	pos		0.385537	10.7562	6.65572	2.85e-11	9.66e-11	14.8192	Ex34	34	Ex	GRIK1	pos
0.348898	11.0923	23.3465	8.08e-120	3.16e-119	262.005	Ex33	33	Ex	SLCO3A1	pos		0.379694	10.9365	7.28409	3.29e-13	1.27e-12	19.1601	Ex34	34	Ex	TMEM165	pos
-0.342941	11.6277	-23.1209	1.44e-117	5.51e-117	256.813	Ex33	33	Ex	PEBP1	neg		0.37969	11.2306	6.98182	2.96e-12	1.03e-11	17.0124	Ex34	34	Ex	PHLPP1	pos
-0.332717	12.0952	-26.5743	2.26e-154	1.06e-153	341.385	Ex33	33	Ex	SNAP25	neg		-0.378617	11.1694	-7.84527	4.42e-15	1.88e-14	23.3329	Ex34	34	Ex	TMSB10	neg
-0.331149	12.0504	-19.4274	1.02e-83	3.25e-83	179.056	Ex33	33	Ex	FTH1	neg		-0.375061	11.3055	-8.11151	5.13e-16	2.33e-15	25.4436	Ex34	34	Ex	ENC1	neg
-0.329988	11.7491	-22.4632	4.04e-111	1.51e-110	241.993	Ex33	33	Ex	TUBA1B	neg		-0.371167	11.6724	-6.51017	7.59e-11	2.47e-10	13.8039	Ex34	34	Ex	HS6ST3	neg
0.329163	11.4916	25.514	1.52e-142	6.63e-142	314.213	Ex33	33	Ex	CAMK2B	pos		0.367684	11.3826	7.0939	1.32e-12	4.83e-12	17.756	Ex34	34	Ex	CLU	pos
0.328086	10.7795	20.5793	1.17e-93	3.95e-93	201.911	Ex33	33	Ex	LAMA2	pos		0.357435	10.8476	6.5485	5.88e-11	1.93e-10	14.114	Ex34	34	Ex	CNP	pos
-0.326716	11.3581	-22.3887	2.11e-110	7.71e-110	240.354	Ex33	33	Ex	DYNLL1	neg		0.357291	10.9642	6.48156	9.17e-11	2.93e-10	13.6647	Ex34	34	Ex	PDE1C	pos
0.3258	11.3561	19.8251	4.36e-87	1.43e-86	186.804	Ex33	33	Ex	PLXDC2	pos		-0.354832	12.2562	-7.30252	2.87e-13	1.12e-12	19.2389	Ex34	34	Ex	CALM1	neg
0.324335	11.0548	22.1684	2.74e-108	9.77e-108	235.515	Ex33	33	Ex	DIP2B	pos		0.354177	11.4425	7.65604	1.96e-14	8.12e-14	21.8765	Ex34	34	Ex	KCNQ3	pos
0.315077	11.1435	20.8025	1.19e-95	4.08e-95	206.477	Ex33	33	Ex	MAN2A1	pos		-0.351708	11.4175	-7.76218	8.53e-15	3.58e-14	22.6881	Ex34	34	Ex	CALM3	neg
0.302649	10.8669	19.2551	2.8e-82	8.78e-82	175.775	Ex33	33	Ex	ITPR2	pos		0.349047	10.5876	7.22351	5.15e-13	1.94e-12	18.7257	Ex34	34	Ex	ST6GAL1	pos
0.296362	11.5797	18.6821	1.39e-77	4.3e-77	164.986	Ex33	33	Ex	ZEB2	pos		-0.347511	11.6446	-6.64362	3.1e-11	1.04e-10	14.678	Ex34	34	Ex	CKB	neg
0.295602	11.0111	19.9429	4.25e-88	1.41e-87	189.137	Ex33	33	Ex	QDPR	pos		0.340277	11.542	7.08683	1.39e-12	5.03e-12	17.7067	Ex34	34	Ex	BCAS3	pos
0.293798	10.9633	20.5166	4.19e-93	1.41e-92	200.632	Ex33	33	Ex	FOXN3	pos		0.335202	10.9382	6.37999	1.79e-10	5.6e-10	13.0178	Ex34	34	Ex	SLAIN1	pos
0.290455	11.1602	19.5844	4.86e-85	1.58e-84	182.112	Ex33	33	Ex	FRYL	pos		0.329391	11.6393	5.16553	2.41e-07	5.92e-07	6.00073	Ex34	34	Ex	CNTN5	pos
0.287758	11.1059	19.5631	7.34e-85	2.37e-84	181.7	Ex33	33	Ex	FUT8	pos		-0.325949	12.1087	-6.95617	3.55e-12	1.23e-11	16.7853	Ex34	34	Ex	MAP1B	neg
-0.286834	12.0464	-22.4586	4.47e-111	1.65e-110	241.886	Ex33	33	Ex	AHI1	neg		0.319867	11.8215	6.14137	8.25e-10	2.42e-09	11.4843	Ex34	34	Ex	ASIC2	pos
0.278445	11.0238	17.0893	2.9e-65	8.68e-65	136.709	Ex33	33	Ex	CBLN2	pos		0.318605	11.4774	6.15402	7.62e-10	2.26e-09	11.5633	Ex34	34	Ex	PDE1A	pos
0.277336	12.3691	16.0293	1.16e-57	3.28e-57	119.245	Ex33	33	Ex	NCAM2	pos		0.31853	11.0923	6.22464	4.87e-10	1.47e-09	12.0251	Ex34	34	Ex	SLCO3A1	pos
0.271599	11.1565	14.9069	3.95e-50	1.01e-49	102.008	Ex33	33	Ex	KIAA1217	pos		0.316997	11.4155	6.31416	2.74e-10	8.43e-10	12.561	Ex34	34	Ex	DPYD	pos
0.267189	11.4063	17.1374	1.28e-65	3.86e-65	137.525	Ex33	33	Ex	TMEFF2	pos		0.314721	11.1897	5.83264	5.49e-09	1.56e-08	9.70042	Ex34	34	Ex	RNF220	pos
0.264373	11.3192	17.0219	9.13e-65	2.68e-64	135.577	Ex33	33	Ex	TCF12	pos		0.314256	10.7693	6.21479	5.19e-10	1.55e-09	11.9905	Ex34	34	Ex	SLC1A2	pos
-0.264344	12.1087	-19.3283	6.88e-83	2.17e-82	177.135	Ex33	33	Ex	MAP1B	neg		0.310844	11.1095	5.97245	2.36e-09	6.8e-09	10.4964	Ex34	34	Ex	KLHL32	pos
-0.261787	12.1984	-21.2562	9.23e-100	3.19e-99	215.873	Ex33	33	Ex	CHN1	neg		0.308886	11.4921	5.62242	1.89e-08	5.2e-08	8.46652	Ex34	34	Ex	FHIT	pos
0.261073	11.0522	16.9287	4.42e-64	1.29e-63	134.005	Ex33	33	Ex	GRM3	pos		0.307723	11.4797	5.39184	7.01e-08	1.83e-07	7.21216	Ex34	34	Ex	EDIL3	pos
0.260559	10.9177	15.1106	1.86e-51	4.86e-51	105.051	Ex33	33	Ex	HS3ST4	pos		-0.303886	12.3141	-7.08528	1.41e-12	5.03e-12	17.6864	Ex34	34	Ex	PLCB1	neg
0.242561	11.4794	16.5785	1.54e-61	4.4e-61	128.174	Ex33	33	Ex	CTNNA3	pos		0.303582	10.8547	5.99506	2.05e-09	5.97e-09	10.6531	Ex34	34	Ex	PITPNC1	pos
0.242443	11.2818	15.4241	1.56e-53	4.2e-53	109.812	Ex33	33	Ex	ASTN2	pos		0.302132	11.0903	5.59201	2.26e-08	6.05e-08	8.3397	Ex34	34	Ex	PIP4K2A	pos
0.241646	11.5266	14.9981	1.01e-50	2.62e-50	103.359	Ex33	33	Ex	UNC5C	pos		0.300894	11.7695	5.25554	1.48e-07	3.7e-07	6.47445	Ex34	34	Ex	WWOX	pos
0.24102	11.3118	13.3802	9.49e-41	2.16e-40	80.5181	Ex33	33	Ex	ROBO1	pos		0.296916	11.0035	5.03082	4.9e-07	1.19e-06	5.36824	Ex34	34	Ex	ALCAM	pos
0.240651	11.4774	15.7339	1.26e-55	3.48e-55	114.595	Ex33	33	Ex	PDE1A	pos		0.294318	11.2811	4.92496	8.47e-07	1.95e-06	4.84248	Ex34	34	Ex	TMTC2	pos
0.239007	10.742	17.6059	3.84e-69	1.18e-68	145.625	Ex33	33	Ex	SAT1	pos		0.292543	11.2436	5.689	1.29e-08	3.56e-08	8.85046	Ex34	34	Ex	PRUNE2	pos
0.239005	11.1095	15.7357	1.22e-55	3.41e-55	114.644	Ex33	33	Ex	KLHL32	pos		0.289647	11.4729	6.28534	3.3e-10	1.01e-09	12.3755	Ex34	34	Ex	GRIN1	pos
0.238139	11.3483	13.4053	6.78e-41	1.56e-40	80.8395	Ex33	33	Ex	NRG1	pos		-0.283916	12.0504	-4.92798	8.34e-07	1.94e-06	4.80453	Ex34	34	Ex	FTH1	neg
0.233869	11.3826	15.2261	3.23e-52	8.57e-52	106.785	Ex33	33	Ex	CLU	pos		-0.283911	12.0952	-6.59981	4.16e-11	1.38e-10	14.3832	Ex34	34	Ex	SNAP25	neg
0.233626	11.1019	15.6034	9.69e-55	2.66e-54	112.58	Ex33	33	Ex	GAB1	pos		0.281834	10.9821	5.82683	5.69e-09	1.6e-08	9.63432	Ex34	34	Ex	ZNF91	pos
-0.232538	11.51	-15.584	1.31e-54	3.56e-54	112.268	Ex33	33	Ex	TMSB4X	neg		0.278781	11.0548	5.53557	3.12e-08	8.29e-08	8.00314	Ex34	34	Ex	DIP2B	pos
0.231456	11.1831	15.3492	4.93e-53	1.32e-52	108.666	Ex33	33	Ex	ARAP2	pos		0.27784	11.4063	5.2608	1.44e-07	3.62e-07	6.50219	Ex34	34	Ex	TMEFF2	pos
0.229071	11.2549	17.0294	8.03e-65	2.38e-64	135.694	Ex33	33	Ex	MEF2A	pos		0.276007	11.8406	5.95035	2.7e-09	7.72e-09	10.3363	Ex34	34	Ex	MACROD2	pos
-0.227652	11.3865	-13.778	4.25e-43	1e-42	85.8876	Ex33	33	Ex	CCK	neg		-0.273858	11.3581	-5.59461	2.22e-08	6e-08	8.29514	Ex34	34	Ex	DYNLL1	neg
0.225237	12.7126	13.4007	7.21e-41	1.65e-40	80.7458	Ex33	33	Ex	LRP1B	pos		0.272318	11.1884	5.37318	7.78e-08	2.02e-07	7.12081	Ex34	34	Ex	SHTN1	pos
0.222153	11.5804	14.8367	1.12e-49	2.82e-49	100.954	Ex33	33	Ex	KCTD16	pos		-0.272258	11.5446	-6.33123	2.46e-10	7.62e-10	12.6625	Ex34	34	Ex	VSNL1	neg
0.220609	11.4155	14.8511	9.05e-50	2.29e-49	101.176	Ex33	33	Ex	DPYD	pos		0.270392	11.9093	4.97942	6.4e-07	1.52e-06	5.05879	Ex34	34	Ex	LRRC4C	pos
0.219794	11.6393	11.7298	1e-31	2.09e-31	59.8597	Ex33	33	Ex	CNTN5	pos		0.265163	11.9742	6.38436	1.74e-10	5.5e-10	12.9976	Ex34	34	Ex	MAPK10	pos
0.21808	11.4459	16.9168	5.4e-64	1.56e-63	133.785	Ex33	33	Ex	IDS	pos		-0.260072	11.2156	-5.74621	9.19e-09	2.56e-08	9.15	Ex34	34	Ex	YWHAH	neg
0.216538	11.581	14.9718	1.5e-50	3.85e-50	102.969	Ex33	33	Ex	SLC44A1	pos		-0.256989	11.6732	-4.73798	2.17e-06	4.86e-06	3.89198	Ex34	34	Ex	GRIA4	neg
0.210642	11.3273	14.1282	3.2e-45	7.7e-45	90.7599	Ex33	33	Ex	ZSWIM6	pos		-0.256154	11.6889	-5.35709	8.5e-08	2.17e-07	7.0006	Ex34	34	Ex	HSP90AB1	neg
0.209632	11.6628	15.172	7.34e-52	1.93e-51	105.957	Ex33	33	Ex	PRNP	pos		0.255603	11.8742	3.74848	0.000178136	0.000349948	-0.2862	Ex34	34	Ex	ROBO2	pos
0.20699	12.9952	16.314	1.18e-59	3.34e-59	123.797	Ex33	33	Ex	CSMD1	pos		0.255397	11.4311	5.35756	8.48e-08	2.17e-07	7.00978	Ex34	34	Ex	SSH2	pos
0.203303	11.2954	14.6143	2.96e-48	7.33e-48	97.7085	Ex33	33	Ex	MBNL1	pos		0.252785	11.4147	4.8168	1.46e-06	3.33e-06	4.30863	Ex34	34	Ex	MBP	pos
0.20312	13.1411	12.8979	5.42e-38	1.2e-37	74.1583	Ex33	33	Ex	KCNIP4	pos		0.249546	11.0111	4.87019	1.12e-06	2.56e-06	4.56527	Ex34	34	Ex	QDPR	pos
0.2028	11.8742	10.1312	4.27e-24	8.1e-24	42.4324	Ex33	33	Ex	ROBO2	pos		0.243597	11.5266	4.4354	9.21e-06	2.03e-05	2.52616	Ex34	34	Ex	UNC5C	pos
-0.202159	11.7926	-14.384	8.34e-47	2.02e-46	94.375	Ex33	33	Ex	ATP1B1	neg		-0.240358	11.9209	-4.93983	7.85e-07	1.83e-06	4.86337	Ex34	34	Ex	SIK3	neg
0.201463	11.2964	14.5305	1e-47	2.47e-47	96.4946	Ex33	33	Ex	DNAJC6	pos		0.239179	11.8705	5.09261	3.55e-07	8.66e-07	5.62627	Ex34	34	Ex	AGAP1	pos
-0.199191	12.0301	-17.334	4.36e-67	1.33e-66	140.859	Ex33	33	Ex	KALRN	neg		-0.237912	12.0831	-5.60668	2.07e-08	5.65e-08	8.35663	Ex34	34	Ex	PPP3CA	neg
0.198293	11.349	13.5922	5.42e-42	1.26e-41	83.3654	Ex33	33	Ex	MAP4K4	pos		0.236481	11.6962	4.96311	6.96e-07	1.64e-06	4.98141	Ex34	34	Ex	MAP7	pos
0.198062	11.5883	13.1306	2.61e-39	5.81e-39	77.217	Ex33	33	Ex	CADM1	pos		0.23338	11.5797	4.32688	1.52e-05	3.18e-05	2.05356	Ex34	34	Ex	ZEB2	pos
0.196712	11.7064	11.9924	4.39e-33	9.4e-33	62.964	Ex33	33	Ex	PTPRK	pos		-0.230573	11.0218	-5.01333	5.37e-07	1.28e-06	5.22977	Ex34	34	Ex	NEFL	neg
0.194641	11.506	11.7638	6.69e-32	1.42e-31	60.2569	Ex33	33	Ex	CDH12	pos		0.229348	11.1435	4.37757	1.2e-05	2.58e-05	2.29755	Ex34	34	Ex	MAN2A1	pos
0.193622	11.5724	11.759	7.09e-32	1.49e-31	60.219	Ex33	33	Ex	PDE4B	pos		0.227973	11.6651	4.38175	1.18e-05	2.54e-05	2.27673	Ex34	34	Ex	ENOX1	pos
0.189301	11.3845	13.9396	4.52e-44	1.07e-43	88.1151	Ex33	33	Ex	FAIM2	pos		-0.226409	11.9329	-5.30163	1.15e-07	2.92e-07	6.70241	Ex34	34	Ex	R3HDM1	neg
-0.18906	11.8677	-14.6199	2.72e-48	6.8e-48	97.7712	Ex33	33	Ex	RTN1	neg		0.225444	12.015	5.25223	1.51e-07	3.74e-07	6.44449	Ex34	34	Ex	RYR2	pos
0.187482	11.2436	12.5082	7.75e-36	1.68e-35	69.2787	Ex33	33	Ex	PRUNE2	pos		0.222747	12.2358	5.46262	4.72e-08	1.24e-07	7.56293	Ex34	34	Ex	STXBP5L	pos
0.18361	11.0796	14.4551	2.99e-47	7.3e-47	95.4107	Ex33	33	Ex	TNR	pos		0.221065	11.1059	4.39775	1.1e-05	2.38e-05	2.37463	Ex34	34	Ex	FUT8	pos
0.182066	11.5342	10.1281	4.41e-24	8.31e-24	42.4148	Ex33	33	Ex	GRID2	pos		0.219409	11.4459	5.02967	4.93e-07	1.19e-06	5.30974	Ex34	34	Ex	IDS	pos
-0.177869	11.5446	-14.0176	1.52e-44	3.63e-44	89.1946	Ex33	33	Ex	VSNL1	neg		-0.219216	11.6798	-4.41311	1.02e-05	2.23e-05	2.41296	Ex34	34	Ex	GRM7	neg
0.177564	11.4921	11.0292	3.01e-28	6.17e-28	51.9259	Ex33	33	Ex	FHIT	pos		0.216213	12.0678	4.02037	5.82e-05	0.000119283	0.765903	Ex34	34	Ex	SLC24A2	pos
-0.176218	12.1372	-13.1417	2.25e-39	5.06e-39	77.3505	Ex33	33	Ex	CLASP2	neg		0.214731	11.1565	3.47149	0.000518085	0.000960918	-1.26311	Ex34	34	Ex	KIAA1217	pos
0.173114	12.3519	13.6083	4.35e-42	1.02e-41	83.537	Ex33	33	Ex	NEGR1	pos		0.214113	11.5342	3.53618	0.000406375	0.000757957	-1.05294	Ex34	34	Ex	GRID2	pos
0.172044	11.4246	11.237	2.94e-29	6.06e-29	54.2319	Ex33	33	Ex	PLCL1	pos		-0.213241	11.7673	-4.79846	1.6e-06	3.62e-06	4.17883	Ex34	34	Ex	NTRK2	neg
-0.169529	11.8575	-12.6224	1.84e-36	4.04e-36	70.6919	Ex33	33	Ex	APP	neg		-0.207232	11.593	-4.06891	4.73e-05	9.82e-05	0.961	Ex34	34	Ex	KCND2	neg
-0.169357	11.6446	-10.9173	1.03e-27	2.09e-27	50.6937	Ex33	33	Ex	CKB	neg		0.206996	11.4246	3.97248	7.12e-05	0.000143345	0.590403	Ex34	34	Ex	PLCL1	pos
0.167594	12.1391	13.2817	3.53e-40	7.98e-40	79.1649	Ex33	33	Ex	RALYL	pos		0.206874	11.7064	3.71801	0.000201047	0.000388068	-0.398298	Ex34	34	Ex	PTPRK	pos
0.165126	11.6732	10.3146	6.46e-25	1.23e-24	44.3082	Ex33	33	Ex	GRIA4	pos		0.206866	11.817	4.6063	4.11e-06	9.1e-06	3.27987	Ex34	34	Ex	PNISR	pos
0.16256	12.2794	11.8004	4.34e-32	9.24e-32	60.6705	Ex33	33	Ex	ADGRL3	pos		-0.205157	11.837	-4.7112	2.47e-06	5.5e-06	3.76525	Ex34	34	Ex	RTN3	neg
0.162174	11.7695	9.62461	6.62e-22	1.19e-21	37.4545	Ex33	33	Ex	WWOX	pos		0.204131	11.1602	3.99606	6.45e-05	0.000131395	0.705319	Ex34	34	Ex	FRYL	pos
0.1614	12.6404	10.8913	1.38e-27	2.75e-27	50.3707	Ex33	33	Ex	LRRTM4	pos		0.203337	11.7171	3.86357	0.000111905	0.000221145	0.151845	Ex34	34	Ex	43891	pos
0.159973	11.4311	11.3253	1.08e-29	2.24e-29	55.2242	Ex33	33	Ex	SSH2	pos		0.197337	11.3626	4.05548	5.01e-05	0.000103349	0.914265	Ex34	34	Ex	SH3GL3	pos
0.156443	11.3973	10.9366	8.37e-28	1.7e-27	50.9111	Ex33	33	Ex	ARHGAP21	pos		-0.195995	11.2741	-4.34948	1.37e-05	2.91e-05	2.13657	Ex34	34	Ex	THY1	neg
-0.152829	12.3141	-12.3068	9.51e-35	2.05e-34	66.7443	Ex33	33	Ex	PLCB1	neg		0.191146	11.5478	3.98005	6.9e-05	0.000139707	0.609157	Ex34	34	Ex	TJP1	pos
-0.152558	12.9825	-10.3208	6.06e-25	1.16e-24	44.3363	Ex33	33	Ex	NRXN3	neg		0.190493	11.8557	3.64965	0.000262905	0.000504534	-0.649471	Ex34	34	Ex	SPARCL1	pos
-0.151058	11.234	-10.373	3.52e-25	6.83e-25	44.9206	Ex33	33	Ex	STMN2	neg		0.190139	12.0339	3.72779	0.000193406	0.000375501	-0.362897	Ex34	34	Ex	RORA	pos
-0.147892	11.7538	-12.5382	5.32e-36	1.16e-35	69.6323	Ex33	33	Ex	NRCAM	neg		-0.18559	11.5809	-3.59455	0.000325304	0.000617147	-0.847945	Ex34	34	Ex	DGKB	neg
0.147213	11.5478	10.3473	4.6e-25	8.88e-25	44.6528	Ex33	33	Ex	TJP1	pos		0.182132	11.0796	4.2572	2.07e-05	4.33e-05	1.75094	Ex34	34	Ex	TNR	pos
-0.146966	11.5296	-10.886	1.46e-27	2.9e-27	50.3524	Ex33	33	Ex	UCHL1	neg		0.18052	11.975	4.3482	1.38e-05	2.91e-05	2.128	Ex34	34	Ex	AGBL4	pos
-0.144996	12.0857	-10.7683	5.25e-27	1.04e-26	49.0707	Ex33	33	Ex	GPHN	neg		-0.176367	11.636	-3.64377	0.000268983	0.000513232	-0.669895	Ex34	34	Ex	44081	neg
0.14456	11.7021	9.02456	1.88e-19	3.23e-19	31.8674	Ex33	33	Ex	SPOCK1	pos		0.174494	11.8032	3.00119	0.00269082	0.00472673	-2.7788	Ex34	34	Ex	NPAS3	pos
0.143233	11.2915	9.6076	7.8e-22	1.4e-21	37.2978	Ex33	33	Ex	PTMA	pos		-0.173017	11.418	-3.72956	0.000192057	0.000375076	-0.355187	Ex34	34	Ex	PKM	neg
0.142592	11.205	8.23856	1.79e-16	2.94e-16	25.1046	Ex33	33	Ex	GALNTL6	pos		0.169439	11.9836	3.56565	0.000363343	0.000685397	-0.951246	Ex34	34	Ex	NCAM1	pos
0.142102	11.2519	10.754	6.13e-27	1.21e-26	48.9321	Ex33	33	Ex	NDRG4	pos		0.16654	12.6745	3.96327	7.4e-05	0.000148091	0.528793	Ex34	34	Ex	OPCML	pos
0.139448	12.1764	9.96155	2.38e-23	4.43e-23	40.7144	Ex33	33	Ex	SNTG1	pos		0.16393	11.3118	2.69548	0.00703147	0.0113876	-3.6494	Ex34	34	Ex	ROBO1	pos
0.137654	11.593	9.15104	5.87e-20	1.02e-19	33.0109	Ex33	33	Ex	KCND2	pos		-0.160592	11.8813	-3.54803	0.000388525	0.000728759	-1.01393	Ex34	34	Ex	PPFIA2	neg
0.137577	12.0835	9.70462	3.03e-22	5.53e-22	38.2032	Ex33	33	Ex	DMD	pos		-0.16034	11.792	-3.04914	0.00229634	0.00405525	-2.65115	Ex34	34	Ex	PCDH7	neg
0.13737	11.5638	10.8946	1.33e-27	2.67e-27	50.4364	Ex33	33	Ex	ARPP21	pos		-0.160272	12.3053	-3.92876	8.55e-05	0.00017001	0.395929	Ex34	34	Ex	GPM6A	neg
0.137206	11.5422	8.67967	4.1e-18	6.88e-18	28.816	Ex33	33	Ex	FAM19A2	pos		0.158775	11.4777	3.35628	0.000790644	0.00145024	-1.66738	Ex34	34	Ex	OTUD7A	pos
0.136725	11.4477	9.40715	5.34e-21	9.42e-21	35.3953	Ex33	33	Ex	ELMO1	pos		-0.156663	11.6446	-3.31509	0.000916886	0.00167256	-1.80946	Ex34	34	Ex	CHRM3	neg
0.13601	13.5556	9.74887	1.97e-22	3.63e-22	38.605	Ex33	33	Ex	CADM2	pos		-0.155747	11.5154	-3.19123	0.00141769	0.002558	-2.20874	Ex34	34	Ex	ACTB	neg
-0.135518	11.2156	-10.0494	9.81e-24	1.84e-23	41.6248	Ex33	33	Ex	YWHAH	neg		-0.153559	12.6404	-2.98356	0.00285075	0.00498131	-2.85834	Ex34	34	Ex	LRRTM4	neg
0.135048	11.7171	8.6876	3.83e-18	6.45e-18	28.887	Ex33	33	Ex	2021-03-01	pos		0.152982	11.9174	2.86773	0.0041363	0.00704233	-3.18521	Ex34	34	Ex	PEX5L	pos
0.131763	11.4125	9.41413	4.99e-21	8.86e-21	35.4568	Ex33	33	Ex	DTNA	pos		0.152611	11.3192	2.86001	0.0042383	0.00714272	-3.1715	Ex34	34	Ex	TCF12	pos
0.131711	12.0962	9.40029	5.69e-21	1e-20	35.3112	Ex33	33	Ex	TCF4	pos		0.152052	11.4744	2.58084	0.00985938	0.0158131	-3.962	Ex34	34	Ex	PDZD2	pos
0.131225	13.237	9.16656	5.09e-20	8.89e-20	33.1117	Ex33	33	Ex	PTPRD	pos		-0.150081	12.9825	-2.92156	0.00348456	0.00605693	-3.04011	Ex34	34	Ex	NRXN3	neg
0.129954	11.8032	7.60812	2.84e-14	4.51e-14	20.1166	Ex33	33	Ex	NPAS3	pos		0.147817	12.4088	3.4373	0.000588089	0.0010847	-1.40478	Ex34	34	Ex	FRMD4A	pos
0.124606	13.5192	9.77903	1.46e-22	2.71e-22	38.8991	Ex33	33	Ex	DLG2	pos		0.145112	11.6554	3.15533	0.00160422	0.00287893	-2.32292	Ex34	34	Ex	CACNA2D3	pos
0.12319	12.8676	10.6914	1.2e-26	2.35e-26	48.2181	Ex33	33	Ex	NRG3	pos		-0.144159	11.6628	-3.0718	0.00212902	0.00379202	-2.58147	Ex34	34	Ex	PRNP	neg
0.123067	11.6528	8.37141	5.86e-17	9.68e-17	26.1947	Ex33	33	Ex	AK5	pos		-0.14381	11.8677	-3.26513	0.001095	0.00198655	-1.97431	Ex34	34	Ex	RTN1	neg
0.122684	11.3867	8.42972	3.57e-17	5.92e-17	26.6928	Ex33	33	Ex	APLP1	pos		-0.141204	11.6461	-2.70504	0.00683216	0.011119	-3.63561	Ex34	34	Ex	CNTNAP5	neg
0.122334	11.4777	8.7214	2.84e-18	4.81e-18	29.1875	Ex33	33	Ex	OTUD7A	pos		0.141001	11.5943	3.07084	0.00213587	0.00379202	-2.58209	Ex34	34	Ex	MACF1	pos
-0.122035	12.1094	-9.59719	8.63e-22	1.54e-21	37.1635	Ex33	33	Ex	RGS7	neg		0.135522	11.5945	2.83472	0.00458868	0.00765548	-3.27599	Ex34	34	Ex	EXOC6B	pos
-0.121001	11.9329	-9.70178	3.12e-22	5.66e-22	38.175	Ex33	33	Ex	R3HDM1	neg		0.1353	11.9416	2.88486	0.00391777	0.00673938	-3.13576	Ex34	34	Ex	DST	pos
0.119452	11.205	8.22632	1.98e-16	3.24e-16	25.0063	Ex33	33	Ex	LDLRAD4	pos		0.133571	11.1062	2.30634	0.0210963	0.0322764	-4.5883	Ex34	34	Ex	NFIA	pos
0.117258	12.0678	7.41605	1.23e-13	1.92e-13	18.6603	Ex33	33	Ex	SLC24A2	pos		0.133024	12.3961	2.10662	0.0351559	0.0521061	-5.07521	Ex34	34	Ex	DPP10	pos
0.116624	11.8838	9.71363	2.78e-22	5.1e-22	38.2907	Ex33	33	Ex	GRM5	pos		0.132611	11.7868	2.86231	0.00420768	0.00712729	-3.20011	Ex34	34	Ex	UBE2E2	pos
0.114325	11.533	8.18217	2.86e-16	4.64e-16	24.6387	Ex33	33	Ex	TRIM2	pos		0.130735	11.2549	2.87962	0.00398353	0.00681717	-3.14347	Ex34	34	Ex	MEF2A	pos
0.113436	11.8584	8.92306	4.71e-19	8.05e-19	30.9374	Ex33	33	Ex	KHDRBS2	pos		0.12937	11.8001	2.84769	0.00440585	0.00738758	-3.24161	Ex34	34	Ex	N4BP2L2	pos
0.112273	11.5141	7.4164	1.23e-13	1.92e-13	18.6766	Ex33	33	Ex	KAZN	pos		-0.12922	12.233	-2.50822	0.0121378	0.0192811	-4.15263	Ex34	34	Ex	TENM2	neg
0.11103	12.1887	8.58063	9.74e-18	1.62e-17	27.9324	Ex33	33	Ex	KCNQ5	pos		0.128023	11.1831	2.4866	0.0129006	0.0202986	-4.17483	Ex34	34	Ex	ARAP2	pos
-0.110311	11.9742	-9.09188	1.01e-19	1.75e-19	32.4604	Ex33	33	Ex	MAPK10	neg		-0.126205	12.0536	-2.7115	0.00670057	0.0109586	-3.62297	Ex34	34	Ex	ATRNL1	neg
0.108757	11.9416	7.85211	4.18e-15	6.74e-15	21.988	Ex33	33	Ex	DST	pos		-0.125876	12.1372	-2.76489	0.0056965	0.00940914	-3.47353	Ex34	34	Ex	CLASP2	neg
0.107476	11.1772	5.73352	9.9e-09	1.39e-08	7.62692	Ex33	33	Ex	DCC	pos		-0.124649	11.7491	-2.50055	0.0124036	0.0196095	-4.16678	Ex34	34	Ex	TUBA1B	neg
-0.105386	12.3053	-8.89201	6.22e-19	1.06e-18	30.6548	Ex33	33	Ex	GPM6A	neg		-0.124048	12.3519	-2.81118	0.00493821	0.00819743	-3.3525	Ex34	34	Ex	NEGR1	neg
0.10169	12.9442	6.86468	6.75e-12	1.01e-11	14.698	Ex33	33	Ex	LSAMP	pos		0.123747	11.6208	2.74765	0.00600481	0.00986929	-3.51971	Ex34	34	Ex	SAMD12	pos
0.100512	11.4263	6.20678	5.46e-10	7.88e-10	10.4482	Ex33	33	Ex	KIRREL3	pos		0.123252	11.0522	2.34546	0.019008	0.029216	-4.51218	Ex34	34	Ex	GRM3	pos
0.100498	12.3961	5.52576	3.3e-08	4.55e-08	6.41507	Ex33	33	Ex	DPP10	pos		0.121137	12.306	2.26382	0.0235902	0.0358734	-4.73095	Ex34	34	Ex	NKAIN2	pos
0.0994853	11.5154	6.87409	6.32e-12	9.54e-12	14.802	Ex33	33	Ex	ACTB	pos		0.120696	12.0898	2.40323	0.0162552	0.0253367	-4.40909	Ex34	34	Ex	IQCJ-SCHIP1	pos
0.097293	11.5809	6.40071	1.56e-10	2.28e-10	11.6556	Ex33	33	Ex	DGKB	pos		-0.120158	12.0422	-2.90093	0.00372239	0.00643663	-3.09265	Ex34	34	Ex	GRIA2	neg
0.0960619	11.9209	6.66155	2.74e-11	4.05e-11	13.3638	Ex33	33	Ex	SIK3	pos		-0.115724	12.1887	-2.58095	0.00985605	0.0158131	-3.97045	Ex34	34	Ex	KCNQ5	neg
0.0957951	12.6605	8.1854	2.79e-16	4.53e-16	24.6193	Ex33	33	Ex	FAM155A	pos		-0.114294	11.5164	-2.37552	0.0175284	0.0271936	-4.46821	Ex34	34	Ex	PSAP	neg
0.095793	12.0831	7.79195	6.74e-15	1.08e-14	21.4938	Ex33	33	Ex	PPP3CA	pos		-0.110534	12.0337	-2.47879	0.0131865	0.0206505	-4.22254	Ex34	34	Ex	OXR1	neg
-0.0943821	11.4175	-7.02458	2.18e-12	3.33e-12	15.8464	Ex33	33	Ex	CALM3	neg		-0.107168	11.8575	-2.35963	0.0182974	0.0282546	-4.50634	Ex34	34	Ex	APP	neg
-0.0933316	12.8675	-7.31573	2.6e-13	4.06e-13	17.8889	Ex33	33	Ex	ANKS1B	neg		0.10704	11.349	2.16958	0.0300437	0.0449303	-4.9201	Ex34	34	Ex	MAP4K4	pos
0.0932596	13.1135	7.12598	1.05e-12	1.63e-12	16.5191	Ex33	33	Ex	ADGRB3	pos		0.106169	11.8421	2.57553	0.0100118	0.0159804	-3.9767	Ex34	34	Ex	CNTN1	pos
0.0929426	11.8421	7.69694	1.42e-14	2.27e-14	20.775	Ex33	33	Ex	CNTN1	pos		0.105502	11.5883	2.07659	0.0378452	0.0555956	-5.1282	Ex34	34	Ex	CADM1	pos
0.0928263	12.9874	6.63632	3.25e-11	4.78e-11	13.1557	Ex33	33	Ex	CNTNAP2	pos		-0.102736	11.5422	-1.91741	0.0551918	0.080016	-5.44717	Ex34	34	Ex	FAM19A2	neg
-0.0925249	12.3227	-6.98901	2.81e-12	4.28e-12	15.5805	Ex33	33	Ex	ANK3	neg		0.0998079	11.3845	2.17783	0.0294241	0.0442027	-4.91526	Ex34	34	Ex	FAIM2	pos
0.0896974	11.6661	7.11081	1.17e-12	1.81e-12	16.4426	Ex33	33	Ex	LRFN5	pos		-0.097197	12.555	-1.97032	0.0488083	0.0710718	-5.34702	Ex34	34	Ex	PPP2R2B	neg
0.0896326	11.5073	5.70428	1.18e-08	1.64e-08	7.45977	Ex33	33	Ex	FTL	pos		-0.0971441	13.8673	-2.13946	0.0324042	0.0482431	-5.01163	Ex34	34	Ex	PCDH9	neg
0.0885752	13.8673	6.8075	1.01e-11	1.5e-11	14.2998	Ex33	33	Ex	PCDH9	pos		0.0967651	11.8584	2.21295	0.0269064	0.0406042	-4.84189	Ex34	34	Ex	KHDRBS2	pos
-0.0848451	12.0429	-6.73079	1.71e-11	2.53e-11	13.8035	Ex33	33	Ex	PHACTR1	neg		-0.0958852	11.4825	-1.85076	0.0642114	0.0918887	-5.57185	Ex34	34	Ex	DAB1	neg
0.0840471	11.792	5.46171	4.74e-08	6.48e-08	6.08548	Ex33	33	Ex	PCDH7	pos		-0.0943921	11.7324	-1.72427	0.0846662	0.119107	-5.79707	Ex34	34	Ex	GAPDH	neg
-0.083158	12.6274	-7.03604	2.01e-12	3.08e-12	15.8868	Ex33	33	Ex	DLGAP1	neg		-0.0933495	11.8377	-2.26263	0.0236635	0.0358734	-4.73274	Ex34	34	Ex	PRKCB	neg
-0.0830569	11.1694	-5.77263	7.86e-09	1.11e-08	7.85055	Ex33	33	Ex	TMSB10	neg		-0.0927313	11.6528	-1.8646	0.0622436	0.0894583	-5.54653	Ex34	34	Ex	AK5	neg
-0.0828735	12.0422	-6.86212	6.87e-12	1.03e-11	14.6991	Ex33	33	Ex	GRIA2	neg		0.0922247	12.9952	2.0924	0.0364082	0.0537223	-5.10976	Ex34	34	Ex	CSMD1	pos
0.0826131	11.4825	5.3608	8.33e-08	1.13e-07	5.55732	Ex33	33	Ex	DAB1	pos		0.0867306	11.4125	1.83379	0.0666913	0.0950279	-5.5964	Ex34	34	Ex	DTNA	pos
0.0813835	11.9509	5.6386	1.72e-08	2.4e-08	7.0761	Ex33	33	Ex	GPM6B	pos		0.0847919	11.8838	2.05788	0.0396076	0.0579283	-5.1711	Ex34	34	Ex	GRM5	pos
0.0812065	11.5943	5.95616	2.6e-09	3.72e-09	8.92321	Ex33	33	Ex	MACF1	pos		0.0835964	11.4916	1.90914	0.0562501	0.0811958	-5.46301	Ex34	34	Ex	CAMK2B	pos
-0.081206	12.2007	-6.35181	2.15e-10	3.13e-10	11.3327	Ex33	33	Ex	DOCK3	neg		-0.0809499	11.7315	-1.72116	0.0852289	0.119392	-5.8025	Ex34	34	Ex	ATXN1	neg
0.0810401	11.418	5.88759	3.95e-09	5.6e-09	8.51486	Ex33	33	Ex	PKM	pos		0.0801198	11.5296	1.75787	0.0787773	0.111294	-5.73896	Ex34	34	Ex	UCHL1	pos
0.0810375	12.9858	7.56334	4.01e-14	6.33e-14	19.7298	Ex33	33	Ex	SYT1	pos		-0.0780561	11.2954	-1.66903	0.0951189	0.132687	-5.88619	Ex34	34	Ex	MBNL1	neg
0.0794539	11.2741	5.92944	3.06e-09	4.36e-09	8.7643	Ex33	33	Ex	THY1	pos		0.0765049	11.8065	1.59442	0.110849	0.150827	-6.01198	Ex34	34	Ex	LIMCH1	pos
0.0787729	11.5945	5.55028	2.87e-08	3.97e-08	6.58999	Ex33	33	Ex	EXOC6B	pos		-0.0763507	11.6282	-1.60008	0.109588	0.150344	-6.00255	Ex34	34	Ex	CACNA2D1	neg
0.0784611	11.6315	5.78417	7.34e-09	1.04e-08	7.90863	Ex33	33	Ex	GRIK2	pos		-0.0758989	11.2915	-1.51072	0.130866	0.175791	-6.13158	Ex34	34	Ex	PTMA	neg
0.0780371	12.4748	6.95723	3.52e-12	5.33e-12	15.3387	Ex33	33	Ex	FGF14	pos		-0.0750679	11.236	-1.51913	0.128738	0.173744	-6.12345	Ex34	34	Ex	HDAC9	neg
0.0758859	12.6745	6.27929	3.43e-10	4.98e-10	10.8531	Ex33	33	Ex	OPCML	pos		0.0740775	11.5724	1.31838	0.187382	0.241884	-6.38754	Ex34	34	Ex	PDE4B	pos
0.0738458	11.6282	5.24354	1.58e-07	2.14e-07	4.92814	Ex33	33	Ex	CACNA2D1	pos		0.0739196	12.8675	1.6654	0.0958402	0.133134	-5.90744	Ex34	34	Ex	ANKS1B	pos
0.0733535	11.7017	5.10639	3.3e-07	4.41e-07	4.22381	Ex33	33	Ex	CCDC88A	pos		0.0726564	11.1019	1.42666	0.153686	0.202027	-6.23915	Ex34	34	Ex	GAB1	pos
-0.0731575	12.1568	-5.98742	2.15e-09	3.09e-09	9.07782	Ex33	33	Ex	MEF2C	neg		0.0726235	13.5192	1.63294	0.102489	0.141188	-5.96264	Ex34	34	Ex	DLG2	pos
0.0731079	12.0898	5.03582	4.78e-07	6.34e-07	3.83397	Ex33	33	Ex	IQCJ-SCHIP1	pos		0.0717187	11.7748	1.59471	0.110784	0.150827	-6.01149	Ex34	34	Ex	SMYD3	pos
0.0720603	11.6962	5.10815	3.27e-07	4.39e-07	4.23414	Ex33	33	Ex	MAP7	pos		-0.0715647	11.5879	-1.42362	0.154563	0.202027	-6.26817	Ex34	34	Ex	UNC5D	neg
0.0719488	11.542	5.05525	4.32e-07	5.75e-07	3.9679	Ex33	33	Ex	BCAS3	pos		0.0709169	11.0238	1.29421	0.195599	0.25073	-6.43902	Ex34	34	Ex	CBLN2	pos
0.0709129	11.236	4.8284	1.38e-06	1.8e-06	2.85088	Ex33	33	Ex	HDAC9	pos		0.0705475	11.533	1.49753	0.134262	0.179017	-6.15647	Ex34	34	Ex	TRIM2	pos
-0.0705995	11.5399	-5.4836	4.19e-08	5.75e-08	6.21624	Ex33	33	Ex	ARHGAP26	neg		0.0703071	11.8144	1.49539	0.13482	0.179041	-6.16533	Ex34	34	Ex	SLC8A1	pos
0.0686636	11.9093	4.29012	1.79e-05	2.28e-05	0.384643	Ex33	33	Ex	LRRC4C	pos		0.0687655	12.0931	1.40719	0.159379	0.207505	-6.29215	Ex34	34	Ex	AUTS2	pos
0.0674235	11.4425	4.92925	8.28e-07	1.09e-06	3.33534	Ex33	33	Ex	KCNQ3	pos		0.0679692	12.9858	1.82715	0.0676844	0.0960309	-5.62693	Ex34	34	Ex	SYT1	pos
0.0670307	11.7936	4.80668	1.54e-06	2e-06	2.73805	Ex33	33	Ex	TTLL7	pos		0.0660404	12.1391	1.50897	0.131314	0.175791	-6.15239	Ex34	34	Ex	RALYL	pos
-0.0658184	11.817	-4.96077	7.05e-07	9.32e-07	3.48706	Ex33	33	Ex	PNISR	neg		-0.0657553	12.0301	-1.66117	0.0966867	0.13375	-5.90968	Ex34	34	Ex	KALRN	neg
-0.0652771	11.6798	-4.46375	8.07e-06	1.04e-05	1.14294	Ex33	33	Ex	GRM7	neg		-0.0655171	11.6661	-1.52246	0.127901	0.173319	-6.12386	Ex34	34	Ex	LRFN5	neg
-0.0646284	11.8215	-4.24351	2.21e-05	2.79e-05	0.177151	Ex33	33	Ex	ASIC2	neg		0.0648426	12.4878	1.44486	0.148503	0.196427	-6.24773	Ex34	34	Ex	PDE4D	pos
-0.0634566	11.6494	-4.56048	5.12e-06	6.61e-06	1.58218	Ex33	33	Ex	CACNB2	neg		0.0623446	11.2964	1.33494	0.181901	0.235903	-6.38146	Ex34	34	Ex	DNAJC6	pos
0.0629847	13.1285	4.92082	8.65e-07	1.14e-06	3.25309	Ex33	33	Ex	RBFOX1	pos		0.0614556	11.8051	1.31663	0.18797	0.241884	-6.41439	Ex34	34	Ex	PTK2	pos
-0.0625307	11.975	-5.18784	2.14e-07	2.88e-07	4.61865	Ex33	33	Ex	AGBL4	neg		-0.0584566	12.6274	-1.42527	0.154085	0.202027	-6.27706	Ex34	34	Ex	DLGAP1	neg
-0.0602782	11.6554	-4.4611	8.17e-06	1.05e-05	1.12917	Ex33	33	Ex	CACNA2D3	neg		0.0569972	12.0857	1.24152	0.214419	0.271706	-6.51058	Ex34	34	Ex	GPHN	pos
0.05998	12.8295	4.8686	1.13e-06	1.47e-06	2.99607	Ex33	33	Ex	NRXN1	pos		-0.0566406	11.5118	-1.23092	0.21836	0.274605	-6.52257	Ex34	34	Ex	GNAS	neg
0.0587742	11.6969	4.34081	1.42e-05	1.82e-05	0.609378	Ex33	33	Ex	CDC42BPA	pos		0.0562902	11.7017	1.1607	0.245772	0.305604	-6.60495	Ex34	34	Ex	CCDC88A	pos
-0.0540635	12.0337	-4.15756	3.22e-05	4.07e-05	-0.188582	Ex33	33	Ex	OXR1	neg		-0.0557395	12.0429	-1.28642	0.198302	0.253216	-6.45877	Ex34	34	Ex	PHACTR1	neg
-0.0538905	12.555	-3.74393	0.000181394	0.000227255	-1.81994	Ex33	33	Ex	PPP2R2B	neg		0.0544252	12.0835	1.11819	0.263491	0.325201	-6.65624	Ex34	34	Ex	DMD	pos
0.0534848	11.3626	3.70528	0.00021142	0.000263878	-1.93703	Ex33	33	Ex	SH3GL3	pos		0.0540489	12.2007	1.23276	0.217672	0.274605	-6.52298	Ex34	34	Ex	DOCK3	pos
0.0530411	11.9174	3.3772	0.000732913	0.000894586	-3.11478	Ex33	33	Ex	PEX5L	pos		-0.0526506	12.1094	-1.20346	0.228805	0.285577	-6.56093	Ex34	34	Ex	RGS7	neg
-0.0527208	11.8051	-3.81872	0.00013433	0.00016893	-1.52183	Ex33	33	Ex	PTK2	neg		-0.0518645	11.8058	-1.20427	0.22849	0.285577	-6.55569	Ex34	34	Ex	CSMD3	neg
0.0508655	12.3805	3.38326	0.000716929	0.000878304	-3.10795	Ex33	33	Ex	NLGN1	pos		0.0516634	11.6494	1.09633	0.272941	0.334378	-6.67902	Ex34	34	Ex	CACNB2	pos
0.0504233	12.233	3.38789	0.000704955	0.000866833	-3.10342	Ex33	33	Ex	TENM2	pos		0.0509247	11.8057	1.0498	0.293818	0.354718	-6.7269	Ex34	34	Ex	DNM3	pos
0.0494723	11.9836	3.52402	0.000425488	0.000527097	-2.60502	Ex33	33	Ex	NCAM1	pos		0.0499506	12.1138	0.895651	0.370444	0.439241	-6.87831	Ex34	34	Ex	NTM	pos
0.0485443	11.9823	2.98943	0.00279653	0.00331589	-4.34448	Ex33	33	Ex	FRMD5	pos		0.048872	12.4748	1.25566	0.209247	0.266169	-6.50088	Ex34	34	Ex	FGF14	pos
-0.0468528	12.0339	-3.12891	0.0017557	0.00211193	-3.92502	Ex33	33	Ex	RORA	neg		-0.0488082	11.2519	-1.09721	0.272557	0.334378	-6.67593	Ex34	34	Ex	NDRG4	neg
0.0455474	11.8065	3.20791	0.00133801	0.00162123	-3.66637	Ex33	33	Ex	LIMCH1	pos		0.0483386	13.1285	1.08767	0.276746	0.337793	-6.69971	Ex34	34	Ex	RBFOX1	pos
0.0443577	11.7868	3.24568	0.00117257	0.00142598	-3.54758	Ex33	33	Ex	UBE2E2	pos		0.0471612	11.9881	1.12233	0.261729	0.324232	-6.65242	Ex34	34	Ex	CCSER1	pos
-0.0439694	12.015	-3.53676	0.000405479	0.000504191	-2.58237	Ex33	33	Ex	RYR2	neg		0.045536	12.3805	0.880676	0.378498	0.445607	-6.89287	Ex34	34	Ex	NLGN1	pos
-0.0436476	11.679	-3.15651	0.00159776	0.00192893	-3.83024	Ex33	33	Ex	PSD3	neg		0.0445043	11.7936	0.944694	0.34482	0.4118	-6.83199	Ex34	34	Ex	TTLL7	pos
0.0416584	11.6446	2.99969	0.00270408	0.00321776	-4.32029	Ex33	33	Ex	CHRM3	pos		-0.0441175	11.5399	-1.01304	0.311049	0.372809	-6.76599	Ex34	34	Ex	ARHGAP26	neg
0.0413179	11.5297	3.05642	0.00224135	0.00268639	-4.13572	Ex33	33	Ex	ATP8A1	pos		-0.0433455	11.9481	-0.900768	0.367716	0.437569	-6.87408	Ex34	34	Ex	DPP6	neg
-0.0404969	12.1674	-3.44537	0.00057082	0.000704506	-2.90118	Ex33	33	Ex	FGF12	neg		0.0431118	12.1568	1.02186	0.306854	0.369114	-6.76195	Ex34	34	Ex	MEF2C	pos
-0.0400754	11.0218	-2.91721	0.00353357	0.0041749	-4.54428	Ex33	33	Ex	NEFL	neg		-0.0430246	11.205	-0.883219	0.377123	0.445569	-6.88317	Ex34	34	Ex	LDLRAD4	neg
-0.0397962	12.5515	-3.02557	0.00248306	0.00296538	-4.26265	Ex33	33	Ex	ANK2	neg		-0.042752	11.7538	-1.06728	0.285852	0.347629	-6.71066	Ex34	34	Ex	NRCAM	neg
0.0378508	11.6724	2.25598	0.0240767	0.027659	-6.27295	Ex33	33	Ex	HS6ST3	pos		-0.0427171	12.2757	-1.0566	0.2907	0.352235	-6.73023	Ex34	34	Ex	CELF2	neg
0.0373925	11.4744	2.13927	0.0324191	0.0367342	-6.51927	Ex33	33	Ex	PDZD2	pos		0.0379273	11.6527	0.796307	0.425858	0.497834	-6.96103	Ex34	34	Ex	DLG1	pos
-0.0368565	11.7324	-2.27689	0.0227974	0.0262803	-6.21888	Ex33	33	Ex	GAPDH	neg		0.0378919	11.5804	0.746004	0.455669	0.523468	-6.99995	Ex34	34	Ex	KCTD16	pos
0.035954	12.0536	2.66066	0.00780164	0.00915246	-5.29523	Ex33	33	Ex	ATRNL1	pos		-0.0376067	12.2794	-0.79294	0.427817	0.49837	-6.96699	Ex34	34	Ex	ADGRL3	neg
-0.0355662	11.3913	-2.6745	0.00748693	0.0088144	-5.23657	Ex33	33	Ex	NRGN	neg		0.0375935	11.3273	0.747162	0.45497	0.523468	-6.98652	Ex34	34	Ex	ZSWIM6	pos
0.0353322	11.8144	2.57179	0.0101208	0.0117898	-5.5176	Ex33	33	Ex	SLC8A1	pos		0.037372	11.581	0.762317	0.445875	0.515785	-6.9746	Ex34	34	Ex	SLC44A1	pos
-0.0343242	12.3301	-2.60903	0.00908292	0.0106181	-5.42728	Ex33	33	Ex	CTNND2	neg		-0.0352868	11.4263	-0.648737	0.516512	0.57738	-7.06524	Ex34	34	Ex	KIRREL3	neg
0.0325302	11.6651	2.10796	0.0350405	0.0395696	-6.58564	Ex33	33	Ex	ENOX1	pos		-0.0347586	11.9466	-0.785867	0.43195	0.501424	-6.97085	Ex34	34	Ex	MDGA2	neg
0.0322852	11.8057	2.24499	0.0247735	0.0283614	-6.2871	Ex33	33	Ex	DNM3	pos		0.0342483	12.9874	0.703926	0.481482	0.547439	-7.04117	Ex34	34	Ex	CNTNAP2	pos
0.0318866	12.3271	2.07764	0.0377484	0.0423394	-6.67943	Ex33	33	Ex	CTNNA2	pos		0.0336025	12.1674	0.82904	0.407086	0.477571	-6.93931	Ex34	34	Ex	FGF12	pos
-0.0311582	11.9466	-2.4118	0.0158781	0.0184319	-5.91653	Ex33	33	Ex	MDGA2	neg		-0.0330774	12.5515	-0.727591	0.466868	0.532646	-7.01941	Ex34	34	Ex	ANK2	neg
-0.0299865	11.7673	-2.28372	0.0223926	0.0259037	-6.20455	Ex33	33	Ex	NTRK2	neg		-0.0328355	11.7926	-0.690624	0.489805	0.555001	-7.03953	Ex34	34	Ex	ATP1B1	neg
0.0296761	11.7117	2.09661	0.0360334	0.0405528	-6.61014	Ex33	33	Ex	LUC7L3	pos		-0.0317832	11.3867	-0.649776	0.51584	0.57738	-7.06391	Ex34	34	Ex	APLP1	neg
0.0282192	11.8058	2.23403	0.0254864	0.0290772	-6.32446	Ex33	33	Ex	CSMD3	pos		0.0313164	11.5638	0.729128	0.465927	0.532646	-7.01242	Ex34	34	Ex	ARPP21	pos
0.0266717	11.6208	1.99961	0.0455487	0.0509164	-6.80995	Ex33	33	Ex	SAMD12	pos		0.0304143	11.5297	0.667966	0.504159	0.567392	-7.05344	Ex34	34	Ex	ATP8A1	pos
-0.0251851	11.5164	-1.76126	0.0782018	0.0868327	-7.25437	Ex33	33	Ex	PSAP	neg		-0.0301213	11.4477	-0.613246	0.539717	0.599284	-7.07838	Ex34	34	Ex	ELMO1	neg
0.0251044	12.2757	2.14869	0.0316645	0.0360021	-6.53464	Ex33	33	Ex	CELF2	pos		0.0298305	11.506	0.53086	0.595519	0.652516	-7.13658	Ex34	34	Ex	CDH12	pos
0.0226718	11.8377	1.88498	0.0594387	0.0662203	-7.05221	Ex33	33	Ex	PRKCB	pos		-0.0288374	11.9509	-0.590333	0.55497	0.614167	-7.10405	Ex34	34	Ex	GPM6B	neg
-0.0219063	11.9481	-1.5487	0.121462	0.133528	-7.61854	Ex33	33	Ex	DPP6	neg		-0.0276564	11.8616	-0.55586	0.578309	0.636673	-7.12356	Ex34	34	Ex	FMNL2	neg
0.0209202	11.8066	1.75478	0.0793037	0.0877628	-7.2847	Ex33	33	Ex	FRMPD4	pos		-0.0275574	12.6605	-0.677094	0.49835	0.562763	-7.0597	Ex34	34	Ex	FAM155A	neg
-0.020893	11.9881	-1.70852	0.0875473	0.0965638	-7.36977	Ex33	33	Ex	CCSER1	neg		-0.0261585	11.8979	-0.629947	0.528732	0.589058	-7.08019	Ex34	34	Ex	NBEA	neg
-0.0204617	11.6045	-1.3508	0.176767	0.192416	-7.90475	Ex33	33	Ex	LINGO2	neg		-0.0248673	11.205	-0.428095	0.668584	0.723029	-7.18208	Ex34	34	Ex	GALNTL6	neg
0.0194139	11.6728	1.26686	0.205214	0.221925	-8.00384	Ex33	33	Ex	DOCK4	pos		0.0243857	11.938	0.554642	0.579143	0.636673	-7.12586	Ex34	34	Ex	DSCAM	pos
0.0183393	11.6889	1.30015	0.193557	0.210004	-7.96812	Ex33	33	Ex	HSP90AB1	pos		0.0211691	12.0464	0.485279	0.627481	0.683028	-7.16078	Ex34	34	Ex	AHI1	pos
-0.0174562	12.4088	-1.40574	0.159808	0.174527	-7.85398	Ex33	33	Ex	FRMD4A	neg		-0.0210382	13.237	-0.421589	0.673327	0.725794	-7.20107	Ex34	34	Ex	PTPRD	neg
0.0173169	11.6461	1.12485	0.260658	0.28006	-8.1807	Ex33	33	Ex	CNTNAP5	pos		0.0201178	12.8295	0.469609	0.638637	0.6929	-7.17891	Ex34	34	Ex	NRXN1	pos
-0.0165125	12.1135	-1.42959	0.152843	0.167471	-7.81468	Ex33	33	Ex	RIMS2	neg		-0.0194188	12.1135	-0.48717	0.626141	0.683028	-7.16426	Ex34	34	Ex	RIMS2	neg
-0.0161023	11.938	-1.25591	0.209157	0.225455	-8.03808	Ex33	33	Ex	DSCAM	neg		0.0185115	11.8986	0.408497	0.682911	0.733742	-7.19414	Ex34	34	Ex	AKAP6	pos
0.0146727	11.8616	0.995785	0.31936	0.340925	-8.31379	Ex33	33	Ex	FMNL2	pos		0.01763	13.1135	0.387015	0.698747	0.748336	-7.21439	Ex34	34	Ex	ADGRB3	pos
0.0129593	12.2358	1.10383	0.269671	0.288809	-8.23476	Ex33	33	Ex	STXBP5L	pos		0.0163298	11.5073	0.309716	0.756778	0.79762	-7.22677	Ex34	34	Ex	FTL	pos
0.0124733	11.7748	0.941887	0.346256	0.368452	-8.37147	Ex33	33	Ex	SMYD3	pos		0.0163057	12.3227	0.35995	0.718886	0.767428	-7.21452	Ex34	34	Ex	ANK3	pos
0.0119004	12.1629	0.913765	0.360845	0.38275	-8.41376	Ex33	33	Ex	LRRC7	pos		0.016185	11.679	0.346126	0.72925	0.773517	-7.21723	Ex34	34	Ex	PSD3	pos
0.0105297	12.1138	0.640675	0.521737	0.546425	-8.60943	Ex33	33	Ex	NTM	pos		-0.0158419	11.234	-0.324119	0.74585	0.788605	-7.22365	Ex34	34	Ex	STMN2	neg
-0.0103989	11.837	-0.811981	0.416807	0.4407	-8.48755	Ex33	33	Ex	RTN3	neg		-0.015655	12.1629	-0.349342	0.726835	0.773427	-7.2194	Ex34	34	Ex	LRRC7	neg
-0.0100723	11.8986	-0.752706	0.451631	0.476004	-8.52903	Ex33	33	Ex	AKAP6	neg		-0.013924	12.0962	-0.291686	0.770528	0.806989	-7.23519	Ex34	34	Ex	TCF4	neg
0.0100087	11.6527	0.708494	0.478642	0.502877	-8.55632	Ex33	33	Ex	DLG1	pos		-0.0134948	13.1411	-0.246958	0.804942	0.84038	-7.25792	Ex34	34	Ex	KCNIP4	neg
0.00769784	11.5118	0.564561	0.572375	0.597574	-8.64887	Ex33	33	Ex	GNAS	pos		-0.0134182	11.6315	-0.292686	0.769764	0.806989	-7.23435	Ex34	34	Ex	GRIK2	neg
-0.00760635	12.0931	-0.529137	0.596713	0.621031	-8.67653	Ex33	33	Ex	AUTS2	neg		-0.0112159	11.6045	-0.217642	0.827709	0.858748	-7.25366	Ex34	34	Ex	LINGO2	neg
-0.00671537	11.636	-0.466697	0.640719	0.662675	-8.69592	Ex33	33	Ex	2021-09-07	neg		0.010738	11.6969	0.235005	0.814206	0.847387	-7.24902	Ex34	34	Ex	CDC42BPA	pos
-0.00666304	12.9285	-0.475788	0.634228	0.658011	-8.71907	Ex33	33	Ex	IL1RAPL1	neg		-0.0100694	12.9285	-0.208846	0.834569	0.863168	-7.25894	Ex34	34	Ex	IL1RAPL1	neg
0.00586571	12.4878	0.453541	0.650162	0.668845	-8.74339	Ex33	33	Ex	PDE4D	pos		-0.00930507	11.3973	-0.192922	0.847021	0.872756	-7.25059	Ex34	34	Ex	ARHGAP21	neg
-0.00550635	11.8979	-0.452774	0.650714	0.668845	-8.71851	Ex33	33	Ex	NBEA	neg		-0.00910431	13.2249	-0.190272	0.849097	0.872756	-7.26924	Ex34	34	Ex	MAGI2	neg
-0.00470382	13.2249	-0.343061	0.731554	0.749617	-8.79357	Ex33	33	Ex	MAGI2	neg		0.00908461	12.3691	0.15328	0.878178	0.897092	-7.26689	Ex34	34	Ex	NCAM2	pos
-0.00413206	11.5879	-0.278728	0.780455	0.797264	-8.77431	Ex33	33	Ex	UNC5D	neg		-0.0087851	13.5556	-0.180351	0.856877	0.878035	-7.27353	Ex34	34	Ex	CADM2	neg
-0.00349745	11.8001	-0.259912	0.794933	0.809564	-8.77523	Ex33	33	Ex	N4BP2L2	neg		-0.00743139	11.6728	-0.143986	0.885512	0.90181	-7.26624	Ex34	34	Ex	DOCK4	neg
-0.0033542	12.306	-0.216265	0.828782	0.841455	-8.8117	Ex33	33	Ex	NKAIN2	neg		0.00460737	11.8066	0.112916	0.910098	0.924014	-7.27196	Ex34	34	Ex	FRMPD4	pos
0.00275301	11.3055	0.20086	0.840809	0.851063	-8.78768	Ex33	33	Ex	ENC1	pos		0.00434072	12.3271	0.0818025	0.934804	0.943328	-7.27806	Ex34	34	Ex	CTNNA2	pos
0.00141821	11.8705	0.102103	0.918675	0.927052	-8.80508	Ex33	33	Ex	AGAP1	pos		0.00373357	12.3301	0.0826018	0.934169	0.943328	-7.27701	Ex34	34	Ex	CTNND2	pos
-0.00127631	11.8813	-0.0959904	0.923529	0.929126	-8.81368	Ex33	33	Ex	PPFIA2	neg		0.00353828	11.9823	0.0643887	0.948661	0.95441	-7.27509	Ex34	34	Ex	FRMD5	pos
-0.000517648	11.7315	-0.0371566	0.97036	0.973292	-8.80801	Ex33	33	Ex	ATXN1	neg		0.0016328	12.8676	0.0407413	0.967502	0.970425	-7.28778	Ex34	34	Ex	NRG3	pos
-0.0002956	11.8406	-0.0216825	0.982701	0.982701	-8.81696	Ex33	33	Ex	MACROD2	neg		-0.00125687	11.7117	-0.0263293	0.978995	0.978995	-7.2762	Ex34	34	Ex	LUC7L3	neg
0.780489	11.9923	21.9335	4.64e-106	1.54e-103	231.05	In33	33	In	RASGEF1B	pos		0.578127	11.3826	7.21392	5.52e-13	9.17e-11	18.9317	In34	34	In	CLU	pos
0.676306	11.357	18.8804	3.41e-79	5.66e-77	169.478	In33	33	In	SLC26A3	pos		0.566812	11.8557	7.37627	1.66e-13	5.5e-11	20.0885	In34	34	In	SPARCL1	pos
0.611314	11.1142	16.7689	6.47e-63	4.3e-61	132.199	In33	33	In	DHFR	pos		0.549901	11.9447	6.7952	1.1e-11	1.21e-09	16.0478	In34	34	In	LINGO1	pos
0.576533	10.4925	17.4761	3.71e-68	4.11e-66	144.205	In33	33	In	MTRNR2L8	pos		0.511706	11.9923	5.74777	9.1e-09	2.75e-07	9.59386	In34	34	In	RASGEF1B	pos
0.57293	10.5807	17.3559	2.99e-67	2.48e-65	142.129	In33	33	In	MTRNR2L12	pos		0.50119	11.357	5.58266	2.38e-08	5.65e-07	8.68666	In34	34	In	SLC26A3	pos
0.522216	11.9447	15.9465	4.36e-57	2.41e-55	118.855	In33	33	In	LINGO1	pos		0.473794	11.0218	6.57081	5.06e-11	4.2e-09	14.5834	In34	34	In	NEFL	pos
0.379128	11.5638	14.0464	1.01e-44	4.81e-43	90.5831	In33	33	In	ARPP21	pos		0.464135	11.7491	6.20671	5.46e-10	2.59e-08	12.2841	In34	34	In	TUBA1B	pos
0.375363	10.5972	11.9304	9.24e-33	2.36e-31	63.2744	In33	33	In	SPP1	pos		0.459686	11.3913	6.45819	1.07e-10	5.92e-09	13.8648	In34	34	In	NRGN	pos
0.371156	10.7238	12.0376	2.55e-33	7.68e-32	64.5516	In33	33	In	TF	pos		0.458899	12.306	5.68724	1.3e-08	3.59e-07	9.24808	In34	34	In	NKAIN2	pos
0.368882	11.3055	12.6705	9.99e-37	4.15e-35	72.3232	In33	33	In	ENC1	pos		0.456035	11.2156	6.49642	8.31e-11	5.52e-09	14.1032	In34	34	In	YWHAH	pos
0.360338	10.5437	11.4217	3.6e-30	7.02e-29	57.368	In33	33	In	SLC5A11	pos		0.444053	11.4794	5.83293	5.48e-09	2.02e-07	10.0911	In34	34	In	CTNNA3	pos
0.35765	10.4837	11.9937	4.32e-33	1.19e-31	64.0277	In33	33	In	ARHGAP24	pos		0.418314	11.1142	4.59006	4.44e-06	6.15e-05	3.72445	In34	34	In	DHFR	pos
0.356722	10.3737	12.6502	1.29e-36	4.77e-35	72.0703	In33	33	In	DOCK8	pos		0.41544	11.8215	5.43938	5.38e-08	1.12e-06	7.87952	In34	34	In	ASIC2	pos
0.356153	10.7795	10.7388	7.23e-27	8.57e-26	49.84	In33	33	In	LAMA2	pos		0.410906	11.679	5.62943	1.82e-08	4.65e-07	8.94448	In34	34	In	PSD3	pos
0.355057	11.216	10.9162	1.05e-27	1.51e-26	51.7502	In33	33	In	PLP1	pos		0.405433	10.8925	4.84985	1.24e-06	1.87e-05	4.93991	In34	34	In	GPC5	pos
0.354297	10.899	10.7532	6.18e-27	7.61e-26	49.9931	In33	33	In	PTGDS	pos		0.403407	11.5296	5.92667	3.11e-09	1.29e-07	10.6127	In34	34	In	UCHL1	pos
0.354156	10.8065	9.33896	1.02e-20	6.14e-20	35.8509	In33	33	In	TSHZ2	pos		0.400325	11.4155	5.08075	3.77e-07	7.37e-06	6.066	In34	34	In	DPYD	pos
0.349777	11.1831	11.0481	2.44e-28	3.86e-27	53.1915	In33	33	In	ARAP2	pos		0.395668	12.1391	5.78077	7.49e-09	2.49e-07	9.78928	In34	34	In	RALYL	pos
0.348971	10.8435	10.8591	1.96e-27	2.6e-26	51.1322	In33	33	In	TMEM144	pos		-0.388029	10.7562	-5.00948	5.48e-07	9.57e-06	5.66243	In34	34	In	GRIK1	neg
0.346622	10.6266	11.1294	9.86e-29	1.72e-27	54.0904	In33	33	In	SLC1A3	pos		0.386307	11.7064	4.39681	1.1e-05	0.000126057	2.88416	In34	34	In	PTPRK	pos
0.346117	10.3658	12.2372	2.24e-34	7.43e-33	66.9614	In33	33	In	APBB1IP	pos		0.385568	10.9637	4.87851	1.07e-06	1.7e-05	5.07712	In34	34	In	CLDN11	pos
0.345829	10.5507	11.0959	1.43e-28	2.38e-27	53.7195	In33	33	In	CNDP1	pos		0.382397	10.742	5.50692	3.67e-08	8.13e-07	8.27364	In34	34	In	SAT1	pos
0.3436	11.0238	9.97279	2.12e-23	1.64e-22	41.9453	In33	33	In	CBLN2	pos		0.368318	11.7324	4.58099	4.64e-06	6.16e-05	3.64953	In34	34	In	GAPDH	pos
0.342311	10.9177	9.45281	3.46e-21	2.16e-20	36.917	In33	33	In	HS3ST4	pos		0.359036	10.4925	4.33969	1.43e-05	0.000148363	2.64011	In34	34	In	MTRNR2L8	pos
0.341429	10.6689	10.8496	2.17e-27	2.77e-26	51.0311	In33	33	In	C10orf90	pos		0.356829	10.6457	4.98408	6.25e-07	1.04e-05	5.58885	In34	34	In	ADGRV1	pos
0.341016	10.8476	10.6867	1.27e-26	1.4e-25	49.2836	In33	33	In	CNP	pos		0.348878	11.1694	4.60158	4.2e-06	6.07e-05	3.78594	In34	34	In	TMSB10	pos
0.340968	10.8086	9.37407	7.3e-21	4.49e-20	36.1472	In33	33	In	ADARB2	pos		0.34877	11.4246	4.3673	1.26e-05	0.000139528	2.74841	In34	34	In	PLCL1	pos
0.339901	10.4734	11.2882	1.65e-29	3.04e-28	55.8607	In33	33	In	APOE	pos		0.347406	10.7238	4.50359	6.7e-06	8.55e-05	3.35149	In34	34	In	TF	pos
0.335972	11.4729	11.7948	4.64e-32	1.1e-30	61.6609	In33	33	In	GRIN1	pos		0.34341	10.5807	4.14794	3.36e-05	0.000286122	1.84041	In34	34	In	MTRNR2L12	pos
0.335316	10.573	10.972	5.66e-28	8.55e-27	52.3597	In33	33	In	C10orf11	pos		0.342972	12.0678	4.29923	1.72e-05	0.000163821	2.42543	In34	34	In	SLC24A2	pos
0.333359	11.1019	10.6365	2.17e-26	2.32e-25	48.7513	In33	33	In	GAB1	pos		0.33722	11.216	4.13904	3.49e-05	0.000290014	1.80477	In34	34	In	PLP1	pos
0.332354	10.6551	10.4995	9.31e-26	9.09e-25	47.3127	In33	33	In	KCNH8	pos		0.33168	10.8198	4.29177	1.78e-05	0.000163821	2.43573	In34	34	In	POLR2F	pos
0.332276	11.0522	10.3002	7.5e-25	6.73e-24	45.2487	In33	33	In	GRM3	pos		0.330063	10.8435	4.10325	4.08e-05	0.000326402	1.6602	In34	34	In	TMEM144	pos
0.33061	10.5876	11.5973	4.72e-31	1.05e-29	59.3769	In33	33	In	ST6GAL1	pos		0.32821	11.1565	3.72372	0.000196551	0.00106975	0.136893	In34	34	In	KIAA1217	pos
0.329561	10.9449	10.3006	7.47e-25	6.73e-24	45.2528	In33	33	In	ST18	pos		0.327984	11.4477	4.30646	1.66e-05	0.000163821	2.49362	In34	34	In	ELMO1	pos
0.328944	10.6315	10.5659	4.61e-26	4.78e-25	48.0084	In33	33	In	MOBP	pos		0.322044	10.8476	4.03108	5.56e-05	0.00041031	1.37173	In34	34	In	CNP	pos
0.328445	10.6457	11.4806	1.83e-30	3.79e-29	58.038	In33	33	In	ADGRV1	pos		-0.320913	11.8742	-3.26288	0.00110372	0.003983	-1.45409	In34	34	In	ROBO2	neg
0.325821	10.6731	10.3572	4.15e-25	3.94e-24	45.8355	In33	33	In	FKBP5	pos		-0.318921	10.8578	-4.29375	1.76e-05	0.000163821	2.38255	In34	34	In	ZNF385D	neg
0.324478	10.8399	10.5281	6.89e-26	6.93e-25	47.6095	In33	33	In	ABCA2	pos		0.316438	11.1095	4.04533	5.23e-05	0.000394912	1.41731	In34	34	In	KLHL32	pos
0.32313	10.732	10.1588	3.22e-24	2.67e-23	43.8101	In33	33	In	DOCK5	pos		0.315411	11.0111	4.10055	4.13e-05	0.000326402	1.64585	In34	34	In	QDPR	pos
0.317479	11.4155	10.1006	5.83e-24	4.72e-23	43.221	In33	33	In	DPYD	pos		-0.314379	11.506	-3.76298	0.000168121	0.00097923	0.300245	In34	34	In	CDH12	neg
0.31175	11.0903	9.82895	8.92e-23	6.73e-22	40.5264	In33	33	In	PIP4K2A	pos		-0.314304	12.8295	-5.03167	4.88e-07	9e-06	5.76924	In34	34	In	NRXN1	neg
0.309077	11.3913	10.8887	1.42e-27	1.96e-26	51.4504	In33	33	In	NRGN	pos		0.313611	11.4777	4.35199	1.35e-05	0.000144806	2.67079	In34	34	In	OTUD7A	pos
0.306806	10.7693	10.292	8.17e-25	7.14e-24	45.1637	In33	33	In	SLC1A2	pos		0.308617	10.75	3.94769	7.9e-05	0.000558275	1.03312	In34	34	In	SLC9A9	pos
0.306172	11.3561	8.83511	1.04e-18	5.65e-18	31.2925	In33	33	In	PLXDC2	pos		0.308594	11.0238	3.57715	0.000347739	0.00167318	-0.323306	In34	34	In	CBLN2	pos
0.30497	11.1897	9.56875	1.14e-21	8.03e-21	38.0138	In33	33	In	RNF220	pos		0.308396	10.5545	4.09137	4.3e-05	0.000331697	1.61058	In34	34	In	B2M	pos
0.304236	10.833	9.54366	1.45e-21	9.8e-21	37.7768	In33	33	In	CREB5	pos		0.307276	10.573	4.01993	5.83e-05	0.000420865	1.32818	In34	34	In	C10orf11	pos
0.304044	11.7064	8.6783	4.15e-18	2.09e-17	29.9242	In33	33	In	PTPRK	pos		0.30632	11.0522	3.79213	0.000149563	0.000936887	0.454186	In34	34	In	GRM3	pos
0.302773	11.3973	10.0979	5.99e-24	4.74e-23	43.1894	In33	33	In	ARHGAP21	pos		0.302701	11.3561	3.48747	0.000488083	0.00223758	-0.635374	In34	34	In	PLXDC2	pos
0.302607	10.7372	9.54598	1.41e-21	9.79e-21	37.7991	In33	33	In	HIP1	pos		0.29789	11.1897	3.73118	0.000190828	0.00105591	0.227961	In34	34	In	RNF220	pos
0.298397	11.1435	9.45379	3.42e-21	2.16e-20	36.9246	In33	33	In	MAN2A1	pos		0.2977	10.3658	4.20986	2.56e-05	0.00022511	2.09557	In34	34	In	APBB1IP	pos
0.293619	10.6629	9.53062	1.64e-21	1.09e-20	37.6535	In33	33	In	CLMN	pos		0.297412	10.5972	3.77909	0.000157612	0.000951404	0.4062	In34	34	In	SPP1	pos
0.292309	11.0531	8.38487	5.23e-17	2.35e-16	27.4306	In33	33	In	CDH20	pos		-0.296865	11.6045	-3.87882	0.000105118	0.000684298	0.734573	In34	34	In	LINGO2	neg
0.290755	10.9365	9.45736	3.31e-21	2.15e-20	36.9583	In33	33	In	TMEM165	pos		0.295429	10.5437	3.745	0.000180625	0.0010164	0.280481	In34	34	In	SLC5A11	pos
0.290556	11.1062	8.32824	8.44e-17	3.69e-16	26.9582	In33	33	In	NFIA	pos		0.295294	11.4147	3.76301	0.000168102	0.00097923	0.34021	In34	34	In	MBP	pos
0.284429	11.7171	8.6398	5.82e-18	2.88e-17	29.5877	In33	33	In	2021-03-01	pos		0.294132	11.817	4.45156	8.55e-06	0.000101328	3.0752	In34	34	In	PNISR	pos
0.284136	10.7272	8.83276	1.06e-18	5.67e-18	31.2735	In33	33	In	MAML2	pos		-0.291459	12.3805	-3.90298	9.52e-05	0.000631835	0.804797	In34	34	In	NLGN1	neg
0.283144	10.8925	8.47854	2.35e-17	1.11e-16	28.2185	In33	33	In	GPC5	pos		0.286766	10.5507	3.68049	0.000233064	0.00124802	0.0452924	In34	34	In	CNDP1	pos
0.282132	10.9147	8.47916	2.34e-17	1.11e-16	28.2242	In33	33	In	NCKAP5	pos		0.286031	11.1019	3.64464	0.00026808	0.0013284	-0.0844766	In34	34	In	GAB1	pos
0.281356	10.9637	8.91576	5.03e-19	2.88e-18	32.0056	In33	33	In	CLDN11	pos		-0.28498	11.236	-3.91554	9.03e-05	0.000612089	0.873204	In34	34	In	HDAC9	neg
0.280106	11.0218	9.70582	3e-22	2.16e-21	39.3275	In33	33	In	NEFL	pos		-0.284234	12.3691	-3.26858	0.00108172	0.00394649	-1.42217	In34	34	In	NCAM2	neg
0.27985	10.8198	9.06083	1.35e-19	7.98e-19	33.3041	In33	33	In	POLR2F	pos		0.280323	10.7272	3.48198	0.000498211	0.00223758	-0.653211	In34	34	In	MAML2	pos
0.279762	11.3483	7.43421	1.07e-13	3.78e-13	19.9356	In33	33	In	NRG1	pos		0.279147	11.4774	3.42534	0.000614597	0.00261598	-0.848048	In34	34	In	PDE1A	pos
-0.279749	13.1285	-10.7201	8.84e-27	1.01e-25	49.577	In33	33	In	RBFOX1	neg		-0.278553	11.8806	-3.48471	0.00049315	0.00223758	-0.712585	In34	34	In	HSP90AA1	neg
0.279353	11.6045	8.75304	2.15e-18	1.12e-17	30.559	In33	33	In	LINGO2	pos		0.277104	10.6629	3.59429	0.000325631	0.00158985	-0.26295	In34	34	In	CLMN	pos
0.277731	10.8669	8.49879	1.98e-17	9.64e-17	28.3895	In33	33	In	ITPR2	pos		0.275606	10.4734	3.65894	0.000253557	0.00129811	-0.0323393	In34	34	In	APOE	pos
0.270093	11.1694	8.90619	5.48e-19	3.08e-18	31.9185	In33	33	In	TMSB10	pos		0.272795	10.9177	3.00952	0.00261812	0.00827826	-2.15987	In34	34	In	HS3ST4	pos
0.26863	10.7959	8.39416	4.83e-17	2.2e-16	27.5092	In33	33	In	FRMD4B	pos		0.271764	11.2436	3.47475	0.000511814	0.00224452	-0.683495	In34	34	In	PRUNE2	pos
0.268603	11.4774	8.24672	1.67e-16	7.21e-16	26.2864	In33	33	In	PDE1A	pos		0.267663	10.6689	3.40164	0.000670413	0.00271406	-0.924238	In34	34	In	C10orf90	pos
-0.266436	12.0464	-10.1731	2.78e-24	2.37e-23	43.9142	In33	33	In	AHI1	neg		0.267383	12.2358	4.47314	7.73e-06	9.5e-05	3.16311	In34	34	In	STXBP5L	pos
0.265988	10.9821	9.00721	2.2e-19	1.28e-18	32.8158	In33	33	In	ZNF91	pos		0.26681	11.3055	3.66539	0.000247249	0.00129811	-0.0126408	In34	34	In	ENC1	pos
0.265167	11.5724	7.74141	1e-14	3.83e-14	22.2559	In33	33	In	PDE4B	pos		0.266541	10.3737	3.78067	0.000156612	0.000951404	0.412261	In34	34	In	DOCK8	pos
0.264911	10.865	8.01898	1.09e-15	4.53e-15	24.442	In33	33	In	CRYAB	pos		0.265405	11.2818	3.48169	0.000498737	0.00223758	-0.718018	In34	34	In	ASTN2	pos
0.264589	10.4169	8.75214	2.17e-18	1.12e-17	30.5644	In33	33	In	RELN	pos		0.264447	10.6266	3.39566	0.000685236	0.00271406	-0.94416	In34	34	In	SLC1A3	pos
0.263798	11.205	8.72647	2.72e-18	1.39e-17	30.3342	In33	33	In	LDLRAD4	pos		0.264269	10.899	3.20278	0.00136205	0.00476	-1.56969	In34	34	In	PTGDS	pos
0.263058	11.2436	8.4005	4.58e-17	2.11e-16	27.5598	In33	33	In	PRUNE2	pos		0.262235	11.2519	3.91937	8.89e-05	0.000612089	0.901151	In34	34	In	NDRG4	pos
0.2627	11.4147	8.35678	6.63e-17	2.94e-16	27.1945	In33	33	In	MBP	pos		0.262221	11.2915	3.4342	0.000594861	0.00256485	-0.838708	In34	34	In	PTMA	pos
0.25871	11.0796	9.75424	1.86e-22	1.38e-21	39.7939	In33	33	In	TNR	pos		0.261916	10.9449	3.2704	0.00107477	0.00394649	-1.3544	In34	34	In	ST18	pos
0.258373	10.9642	7.87965	3.36e-15	1.32e-14	23.3375	In33	33	In	PDE1C	pos		0.256732	11.6554	3.65834	0.000254148	0.00129811	-0.0620435	In34	34	In	CACNA2D3	pos
0.255972	11.2306	7.91968	2.44e-15	9.99e-15	23.6531	In33	33	In	PHLPP1	pos		0.255963	11.5879	3.47371	0.000513806	0.00224452	-0.740783	In34	34	In	UNC5D	pos
0.254757	11.3826	7.89837	2.89e-15	1.17e-14	23.4785	In33	33	In	CLU	pos		0.255506	10.732	3.21193	0.00131941	0.00466006	-1.54024	In34	34	In	DOCK5	pos
0.252687	11.3626	8.40147	4.54e-17	2.11e-16	27.561	In33	33	In	SH3GL3	pos		0.255485	11.975	4.20844	2.58e-05	0.00022511	2.03313	In34	34	In	AGBL4	pos
0.245892	11.0867	7.67124	1.74e-14	6.41e-14	21.7217	In33	33	In	ERBB2IP	pos		0.252805	11.3845	3.65142	0.000261102	0.00131342	-0.0932943	In34	34	In	FAIM2	pos
0.244865	10.6432	8.19247	2.63e-16	1.12e-15	25.8401	In33	33	In	LHFPL3	pos		0.252186	12.0898	3.32515	0.00088444	0.0033751	-1.21909	In34	34	In	IQCJ-SCHIP1	pos
0.241222	11.2754	6.97347	3.14e-12	1.03e-11	16.6275	In33	33	In	ZBTB20	pos		0.251551	11.7748	3.83064	0.000127989	0.000817159	0.539094	In34	34	In	SMYD3	pos
0.239737	11.0035	6.8911	5.61e-12	1.81e-11	16.0595	In33	33	In	ALCAM	pos		0.250312	12.3271	3.22134	0.00127686	0.00455826	-1.57701	In34	34	In	CTNNA2	pos
0.237727	11.679	8.11629	4.93e-16	2.07e-15	25.2191	In33	33	In	PSD3	pos		0.247414	11.3867	3.27381	0.00106189	0.00394649	-1.35965	In34	34	In	APLP1	pos
0.235432	10.7616	7.11609	1.13e-12	3.86e-12	17.6341	In33	33	In	FBXL7	pos		0.246107	11.3273	3.18094	0.00146898	0.00502786	-1.6501	In34	34	In	ZSWIM6	pos
0.235424	11.6282	7.87862	3.39e-15	1.32e-14	23.3256	In33	33	In	CACNA2D1	pos		0.244885	10.7795	2.95132	0.0031659	0.0091398	-2.32892	In34	34	In	LAMA2	pos
0.235347	11.0548	7.75905	8.74e-15	3.37e-14	22.3966	In33	33	In	DIP2B	pos		0.244405	11.4311	3.40672	0.000658081	0.00271406	-0.940507	In34	34	In	SSH2	pos
0.233461	11.3273	7.49183	6.92e-14	2.5e-13	20.3652	In33	33	In	ZSWIM6	pos		0.244389	11.3581	3.284	0.00102424	0.00386416	-1.34143	In34	34	In	DYNLL1	pos
0.230968	10.6715	7.71334	1.25e-14	4.67e-14	22.0452	In33	33	In	CHST11	pos		0.244032	11.5446	3.75371	0.000174464	0.000998655	0.278321	In34	34	In	VSNL1	pos
0.230412	11.6527	7.72908	1.11e-14	4.17e-14	22.1626	In33	33	In	DLG1	pos		0.243951	10.865	2.95506	0.00312775	0.00910889	-2.32179	In34	34	In	CRYAB	pos
0.230374	10.5545	7.64195	2.18e-14	7.96e-14	21.5018	In33	33	In	B2M	pos		0.242954	10.7959	3.0332	0.00242118	0.00793243	-2.09038	In34	34	In	FRMD4B	pos
0.227056	11.581	7.4792	7.62e-14	2.72e-13	20.2713	In33	33	In	SLC44A1	pos		0.241432	11.2306	2.98466	0.00284053	0.00865188	-2.23479	In34	34	In	PHLPP1	pos
0.225542	11.4744	6.11579	9.69e-10	2.73e-09	11.0334	In33	33	In	PDZD2	pos		0.240939	11.6962	3.41013	0.000649912	0.00271406	-0.9443	In34	34	In	MAP7	pos
0.223495	10.9382	7.17373	7.41e-13	2.56e-12	18.0436	In33	33	In	SLAIN1	pos		0.240668	11.7926	3.50214	0.000461994	0.00219117	-0.654523	In34	34	In	ATP1B1	pos
-0.223202	11.8557	-6.97615	3.08e-12	1.02e-11	16.6273	In33	33	In	SPARCL1	neg		0.239515	11.4744	2.61587	0.00890308	0.0223926	-3.2606	In34	34	In	PDZD2	pos
0.22231	11.2549	7.88059	3.33e-15	1.32e-14	23.3405	In33	33	In	MEF2A	pos		0.238143	11.1884	3.19666	0.00139127	0.00481146	-1.6152	In34	34	In	SHTN1	pos
0.221614	11.4477	7.27594	3.5e-13	1.22e-12	18.7769	In33	33	In	ELMO1	pos		0.237465	11.542	3.33151	0.00086447	0.00333726	-1.20316	In34	34	In	BCAS3	pos
0.218191	11.0111	7.08923	1.37e-12	4.59e-12	17.4438	In33	33	In	QDPR	pos		-0.2373	11.6446	-3.40125	0.000671391	0.00271406	-0.981291	In34	34	In	CHRM3	neg
0.217399	11.3867	7.11065	1.17e-12	3.97e-12	17.5916	In33	33	In	APLP1	pos		0.236932	10.7708	2.99944	0.0027063	0.00839713	-2.2145	In34	34	In	PCDH15	pos
0.216404	12.0898	6.91752	4.66e-12	1.52e-11	16.2303	In33	33	In	IQCJ-SCHIP1	pos		0.236808	10.8399	3.06948	0.00214562	0.0071954	-1.98057	In34	34	In	ABCA2	pos
-0.212567	12.6274	-8.83495	1.04e-18	5.65e-18	31.2224	In33	33	In	DLGAP1	neg		0.236467	10.6731	3.00561	0.00265196	0.00830614	-2.16989	In34	34	In	FKBP5	pos
0.206911	11.5342	5.56217	2.68e-08	6.59e-08	7.79506	In33	33	In	GRID2	pos		0.235817	10.6551	2.97828	0.0029003	0.00875363	-2.25013	In34	34	In	KCNH8	pos
0.206639	11.4797	5.96721	2.43e-09	6.62e-09	10.1373	In33	33	In	EDIL3	pos		0.234279	11.0867	2.9336	0.00335232	0.00959457	-2.38888	In34	34	In	ERBB2IP	pos
0.206205	11.4794	6.76684	1.33e-11	4.17e-11	15.215	In33	33	In	CTNNA3	pos		0.233789	12.3961	2.55079	0.0107512	0.0256792	-3.49241	In34	34	In	DPP10	pos
0.205145	11.349	6.72787	1.74e-11	5.41e-11	14.9527	In33	33	In	MAP4K4	pos		0.231293	10.7693	3.10136	0.00192754	0.00653003	-1.88494	In34	34	In	SLC1A2	pos
0.205072	10.9352	6.05908	1.38e-09	3.85e-09	10.6921	In33	33	In	DLC1	pos		0.231213	10.6315	2.97001	0.00297954	0.00891178	-2.27429	In34	34	In	MOBP	pos
0.201568	11.1059	6.59285	4.36e-11	1.31e-10	14.0572	In33	33	In	FUT8	pos		0.227745	11.0548	3.02272	0.00250656	0.0080017	-2.13064	In34	34	In	DIP2B	pos
0.198045	11.6446	6.7695	1.31e-11	4.14e-11	15.2199	In33	33	In	CHRM3	pos		0.222686	12.4878	3.39508	0.000686689	0.00271406	-1.01711	In34	34	In	PDE4D	pos
0.196959	11.6554	6.87279	6.38e-12	2.04e-11	15.9287	In33	33	In	CACNA2D3	pos		0.220974	10.7372	2.78635	0.00533286	0.0138321	-2.79432	In34	34	In	HIP1	pos
0.19595	10.9633	6.61828	3.68e-11	1.11e-10	14.2219	In33	33	In	FOXN3	pos		0.22076	10.7616	2.66439	0.00771565	0.0195542	-3.12249	In34	34	In	FBXL7	pos
0.19393	11.1095	6.15071	7.78e-10	2.21e-09	11.2485	In33	33	In	KLHL32	pos		0.220719	11.4916	3.35904	0.000782808	0.00305756	-1.10748	In34	34	In	CAMK2B	pos
-0.192597	12.2562	-6.47037	9.88e-11	2.93e-10	13.2292	In33	33	In	CALM1	neg		0.220229	11.5154	2.9615	0.00306312	0.00905698	-2.32998	In34	34	In	ACTB	pos
-0.19165	11.7926	-6.67439	2.51e-11	7.65e-11	14.5616	In33	33	In	ATP1B1	neg		0.219487	11.6651	2.86586	0.00416082	0.0114165	-2.63328	In34	34	In	ENOX1	pos
0.18829	10.9979	5.70551	1.17e-08	2.98e-08	8.61464	In33	33	In	DOCK10	pos		-0.215751	11.4825	-2.88769	0.00388268	0.0109242	-2.58928	In34	34	In	DAB1	neg
0.185939	11.1602	6.04633	1.49e-09	4.1e-09	10.613	In33	33	In	FRYL	pos		0.213218	10.9147	2.5593	0.0104917	0.0252409	-3.39056	In34	34	In	NCKAP5	pos
-0.185501	12.9825	-6.15881	7.39e-10	2.12e-09	11.2263	In33	33	In	NRXN3	neg		-0.212564	12.0835	-2.9939	0.0027559	0.00847186	-2.2737	In34	34	In	DMD	neg
0.182911	11.9174	5.51177	3.57e-08	8.72e-08	7.52606	In33	33	In	PEX5L	pos		-0.211856	10.8305	-2.86775	0.004136	0.0114165	-2.63215	In34	34	In	ZNF536	neg
0.181672	11.938	6.67905	2.43e-11	7.48e-11	14.6124	In33	33	In	DSCAM	pos		0.211677	11.7171	2.59485	0.00946634	0.023299	-3.31584	In34	34	In	43891	pos
0.181317	11.2156	6.40383	1.53e-10	4.5e-10	12.8305	In33	33	In	YWHAH	pos		-0.208222	12.9442	-2.78359	0.00537839	0.0138421	-2.88185	In34	34	In	LSAMP	neg
0.180794	11.6528	5.8191	5.96e-09	1.58e-08	9.26659	In33	33	In	AK5	pos		0.206525	10.833	2.58895	0.00963013	0.0235088	-3.31532	In34	34	In	CREB5	pos
0.177046	10.594	5.95517	2.62e-09	7.07e-09	10.0723	In33	33	In	SFMBT2	pos		0.205534	11.234	2.79813	0.00514223	0.0135494	-2.80396	In34	34	In	STMN2	pos
0.175141	11.1772	4.46456	8.04e-06	1.59e-05	2.32303	In33	33	In	DCC	pos		-0.203638	12.0962	-2.95954	0.00308265	0.00905698	-2.38377	In34	34	In	TCF4	neg
0.17312	11.1884	5.69266	1.26e-08	3.19e-08	8.54069	In33	33	In	SHTN1	pos		-0.201227	12.0857	-3.03122	0.00243707	0.00793243	-2.1697	In34	34	In	GPHN	neg
0.172107	11.0923	5.56212	2.68e-08	6.59e-08	7.81014	In33	33	In	SLCO3A1	pos		0.199312	11.4459	3.05273	0.00226902	0.00753314	-2.07516	In34	34	In	IDS	pos
0.171889	11.8705	5.88626	3.98e-09	1.07e-08	9.65407	In33	33	In	AGAP1	pos		0.198185	10.8669	2.42142	0.0154639	0.0346504	-3.72825	In34	34	In	ITPR2	pos
0.16853	11.8051	5.79281	6.97e-09	1.82e-08	9.11199	In33	33	In	PTK2	pos		0.197806	11.1831	2.49495	0.0126012	0.029671	-3.5498	In34	34	In	ARAP2	pos
0.166765	11.4246	5.1907	2.1e-07	4.82e-07	5.8208	In33	33	In	PLCL1	pos		0.197583	11.9481	2.82776	0.00468963	0.0126379	-2.75328	In34	34	In	DPP6	pos
-0.165871	12.0931	-5.64277	1.68e-08	4.2e-08	8.22337	In33	33	In	AUTS2	neg		-0.197368	13.2249	-2.83692	0.00455721	0.0124016	-2.73473	In34	34	In	MAGI2	neg
0.164423	11.4916	6.04919	1.47e-09	4.06e-09	10.6217	In33	33	In	CAMK2B	pos		0.196167	11.4921	2.42072	0.0154937	0.0346504	-3.77222	In34	34	In	FHIT	pos
-0.1636	11.8806	-4.82452	1.41e-06	2.98e-06	3.97394	In33	33	In	HSP90AA1	neg		0.194252	12.1138	2.37212	0.0176906	0.0378921	-3.90946	In34	34	In	NTM	pos
-0.161818	13.2249	-5.75075	8.94e-09	2.32e-08	8.80674	In33	33	In	MAGI2	neg		0.193905	11.9329	3.02593	0.0024801	0.00799412	-2.1578	In34	34	In	R3HDM1	pos
0.161668	11.5154	5.30998	1.1e-07	2.58e-07	6.44126	In33	33	In	ACTB	pos		0.193201	11.4729	2.79301	0.00522428	0.0136572	-2.81921	In34	34	In	GRIN1	pos
0.15755	11.2954	5.40552	6.5e-08	1.54e-07	6.95434	In33	33	In	MBNL1	pos		0.192647	11.6282	2.58598	0.00971335	0.0235389	-3.33311	In34	34	In	CACNA2D1	pos
0.157342	10.75	4.98918	6.09e-07	1.34e-06	4.79833	In33	33	In	SLC9A9	pos		-0.191504	11.6798	-2.61329	0.00897071	0.022393	-3.31336	In34	34	In	GRM7	neg
0.15724	11.2964	5.43239	5.59e-08	1.34e-07	7.09829	In33	33	In	DNAJC6	pos		-0.18952	12.1372	-2.86868	0.00412391	0.0114165	-2.63892	In34	34	In	CLASP2	neg
0.156971	10.9255	5.01047	5.45e-07	1.21e-06	4.90672	In33	33	In	PDE8A	pos		0.189346	11.5422	2.40485	0.0161833	0.0356195	-3.83113	In34	34	In	FAM19A2	pos
0.156959	11.6628	5.40347	6.57e-08	1.55e-07	6.93272	In33	33	In	PRNP	pos		0.186544	12.0504	2.18104	0.0291855	0.055369	-4.32823	In34	34	In	FTH1	pos
0.154962	11.9509	5.06736	4.05e-07	9.15e-07	5.18834	In33	33	In	GPM6B	pos		0.185749	10.8065	1.95814	0.0502198	0.0877524	-4.72615	In34	34	In	TSHZ2	pos
0.150971	11.6798	4.90544	9.36e-07	2e-06	4.37369	In33	33	In	GRM7	pos		0.184345	12.0536	2.71848	0.00656089	0.0167555	-3.0522	In34	34	In	ATRNL1	pos
0.150844	11.792	4.63989	3.5e-06	7.08e-06	3.10754	In33	33	In	PCDH7	pos		0.184	11.3865	2.20443	0.0274996	0.052971	-4.26581	In34	34	In	CCK	pos
0.150298	11.5478	5.02502	5.05e-07	1.13e-06	4.97506	In33	33	In	TJP1	pos		0.183961	11.1435	2.32999	0.0198113	0.0408531	-3.94383	In34	34	In	MAN2A1	pos
-0.150216	12.0339	-4.91142	9.07e-07	1.96e-06	4.37174	In33	33	In	RORA	neg		0.183766	11.6446	2.38102	0.0172689	0.0374716	-3.88368	In34	34	In	CKB	pos
0.149954	11.5297	5.28821	1.24e-07	2.88e-07	6.32545	In33	33	In	ATP8A1	pos		0.182655	11.581	2.41938	0.0155509	0.0346504	-3.74336	In34	34	In	SLC44A1	pos
-0.149822	12.1674	-6.22993	4.71e-10	1.36e-09	11.6826	In33	33	In	FGF12	neg		0.181508	11.0923	2.37863	0.0173814	0.0374716	-3.84925	In34	34	In	SLCO3A1	pos
-0.149289	11.51	-4.81713	1.46e-06	3.05e-06	3.94382	In33	33	In	TMSB4X	neg		0.181441	10.9821	2.48955	0.012794	0.0299128	-3.58278	In34	34	In	ZNF91	pos
0.14916	11.3845	5.23959	1.62e-07	3.73e-07	6.06788	In33	33	In	FAIM2	pos		0.180334	12.6404	2.40446	0.0162004	0.0356195	-3.8501	In34	34	In	LRRTM4	pos
-0.148755	11.5141	-4.87774	1.08e-06	2.29e-06	4.20978	In33	33	In	KAZN	neg		0.179671	11.205	2.42488	0.0153176	0.0346504	-3.74798	In34	34	In	LDLRAD4	pos
0.14796	11.8377	5.74278	9.37e-09	2.41e-08	8.82297	In33	33	In	PRKCB	pos		0.175714	11.0903	2.21246	0.0269403	0.0527887	-4.2038	In34	34	In	PIP4K2A	pos
0.147222	11.2811	4.18014	2.92e-05	5.44e-05	1.09693	In33	33	In	TMTC2	pos		-0.175662	11.8377	-2.82277	0.00476324	0.0126512	-2.73663	In34	34	In	PRKCB	neg
0.146926	11.5266	4.37225	1.23e-05	2.38e-05	1.91127	In33	33	In	UNC5C	pos		0.175414	11.6732	2.21159	0.027	0.0527887	-4.27497	In34	34	In	GRIA4	pos
0.146459	11.2915	4.70768	2.51e-06	5.15e-06	3.43487	In33	33	In	PTMA	pos		0.17439	11.5266	2.13013	0.0331666	0.0618917	-4.41647	In34	34	In	UNC5C	pos
0.145776	11.533	4.98978	6.07e-07	1.34e-06	4.79524	In33	33	In	TRIM2	pos		-0.173759	12.0931	-2.46281	0.013789	0.0320136	-3.70878	In34	34	In	AUTS2	neg
-0.145351	12.4748	-6.36604	1.96e-10	5.7e-10	12.523	In33	33	In	FGF14	neg		0.173676	11.7021	2.12993	0.0331829	0.0618917	-4.42073	In34	34	In	SPOCK1	pos
0.145099	11.4545	4.30131	1.7e-05	3.23e-05	1.54004	In33	33	In	ERBB4	pos		-0.172826	11.4063	-2.23411	0.0254809	0.0512707	-4.21356	In34	34	In	TMEFF2	neg
-0.144579	12.8675	-5.48131	4.25e-08	1.03e-07	7.30696	In33	33	In	ANKS1B	neg		-0.172435	12.9825	-2.30506	0.0211678	0.043381	-4.08086	In34	34	In	NRXN3	neg
0.144064	12.3691	3.94581	7.97e-05	0.000142949	0.131675	In33	33	In	NCAM2	pos		0.171145	11.6527	2.33263	0.0196721	0.0408195	-3.95708	In34	34	In	DLG1	pos
0.143386	11.5164	4.79356	1.64e-06	3.41e-06	3.83675	In33	33	In	PSAP	pos		-0.171103	13.237	-2.34882	0.0188376	0.0395828	-3.97976	In34	34	In	PTPRD	neg
0.143065	11.0451	4.51717	6.28e-06	1.26e-05	2.55677	In33	33	In	FCHSD2	pos		0.170759	10.9365	2.22644	0.0259899	0.0519798	-4.17781	In34	34	In	TMEM165	pos
0.142367	12.1391	5.17539	2.28e-07	5.19e-07	5.73606	In33	33	In	RALYL	pos		0.170109	11.0796	2.59457	0.009474	0.023299	-3.31794	In34	34	In	TNR	pos
-0.142116	13.5192	-5.44533	5.2e-08	1.25e-07	7.0973	In33	33	In	DLG2	neg		0.168851	11.4125	2.42808	0.0151829	0.0346504	-3.76906	In34	34	In	DTNA	pos
0.142021	11.8215	4.44976	8.62e-06	1.69e-05	2.23697	In33	33	In	ASIC2	pos		0.167697	11.7117	2.3909	0.0168111	0.036719	-3.86394	In34	34	In	LUC7L3	pos
0.141828	11.506	4.05426	5.04e-05	9.14e-05	0.576142	In33	33	In	CDH12	pos		0.16738	10.4837	2.24377	0.0248523	0.0505944	-4.13407	In34	34	In	ARHGAP24	pos
0.141009	10.7708	4.38883	1.14e-05	2.22e-05	1.98575	In33	33	In	PCDH15	pos		-0.165602	12.4748	-2.92922	0.00339989	0.00964756	-2.47205	In34	34	In	FGF14	neg
0.140605	11.6494	4.81891	1.45e-06	3.04e-06	3.95367	In33	33	In	CACNB2	pos		0.165564	10.594	2.2416	0.0249924	0.0505944	-4.14809	In34	34	In	SFMBT2	pos
-0.140395	11.4825	-4.51725	6.28e-06	1.26e-05	2.52007	In33	33	In	DAB1	neg		0.164491	10.9352	1.96766	0.0491136	0.0862991	-4.72221	In34	34	In	DLC1	pos
0.138891	11.6728	4.30327	1.69e-05	3.22e-05	1.61842	In33	33	In	DOCK4	pos		0.163568	11.3626	2.21908	0.0264865	0.0526558	-4.21902	In34	34	In	SH3GL3	pos
0.138665	12.306	4.17547	2.98e-05	5.53e-05	1.06619	In33	33	In	NKAIN2	pos		-0.163304	12.1135	-2.82568	0.0047202	0.0126379	-2.76427	In34	34	In	RIMS2	neg
0.138396	10.742	4.94894	7.49e-07	1.64e-06	4.59939	In33	33	In	SAT1	pos		0.160192	11.6277	2.18149	0.0291523	0.055369	-4.33556	In34	34	In	PEBP1	pos
-0.136451	12.6605	-5.67143	1.43e-08	3.58e-08	8.35925	In33	33	In	FAM155A	neg		-0.159746	12.1629	-2.45018	0.0142825	0.0329291	-3.73476	In34	34	In	LRRC7	neg
0.134119	11.2741	4.77562	1.8e-06	3.71e-06	3.75369	In33	33	In	THY1	pos		0.159003	12.015	2.50987	0.0120811	0.0286495	-3.57631	In34	34	In	RYR2	pos
0.133434	11.5399	4.92925	8.28e-07	1.8e-06	4.49404	In33	33	In	ARHGAP26	pos		-0.156869	13.5556	-2.20972	0.0271295	0.0527887	-4.29371	In34	34	In	CADM2	neg
0.133003	11.4311	4.51277	6.42e-06	1.28e-05	2.53541	In33	33	In	SSH2	pos		0.156566	13.8673	2.35917	0.0183202	0.0387408	-3.95483	In34	34	In	PCDH9	pos
0.131842	11.205	3.73384	0.000188818	0.000321474	-0.68784	In33	33	In	GALNTL6	pos		0.155961	11.9509	2.07046	0.0384149	0.0708541	-4.52425	In34	34	In	GPM6B	pos
0.128333	11.4777	4.36907	1.25e-05	2.4e-05	1.90004	In33	33	In	OTUD7A	pos		-0.155818	11.8986	-2.36924	0.0178288	0.0379434	-3.92638	In34	34	In	AKAP6	neg
-0.127018	12.9858	-5.81836	5.98e-09	1.58e-08	9.19363	In33	33	In	SYT1	neg		-0.155193	12.1644	-2.14484	0.0319708	0.0603085	-4.42529	In34	34	In	RTN4	neg
0.127003	13.8673	4.6856	2.8e-06	5.7e-06	3.27523	In33	33	In	PCDH9	pos		0.153211	11.7868	2.20297	0.0276023	0.052971	-4.26987	In34	34	In	UBE2E2	pos
0.124595	11.236	4.08149	4.48e-05	8.22e-05	0.683987	In33	33	In	HDAC9	pos		-0.151721	12.2794	-2.20886	0.0271894	0.0527887	-4.2923	In34	34	In	ADGRL3	neg
-0.12171	12.1644	-3.97791	6.96e-05	0.000125647	0.256049	In33	33	In	RTN4	neg		-0.151597	11.3118	-1.73554	0.0826523	0.133449	-5.20503	In34	34	In	ROBO1	neg
-0.118596	11.9466	-4.42429	9.7e-06	1.89e-05	2.11359	In33	33	In	MDGA2	neg		-0.150307	11.51	-2.05633	0.0397563	0.0725225	-4.60378	In34	34	In	TMSB4X	neg
-0.118427	11.6277	-3.8349	0.000125791	0.000219803	-0.294112	In33	33	In	PEBP1	neg		0.147696	10.9382	1.90046	0.0573791	0.0987039	-4.83937	In34	34	In	SLAIN1	pos
0.116543	11.8616	3.76345	0.000167804	0.00028717	-0.558262	In33	33	In	FMNL2	pos		0.14545	11.5945	2.03791	0.0415651	0.0754077	-4.61699	In34	34	In	EXOC6B	pos
0.11584	11.4459	4.28007	1.87e-05	3.53e-05	1.51175	In33	33	In	IDS	pos		-0.145374	12.0339	-1.97478	0.0482995	0.085751	-4.77571	In34	34	In	RORA	neg
0.115748	12.1887	4.22825	2.36e-05	4.43e-05	1.26762	In33	33	In	KCNQ5	pos		0.144446	11.5297	2.09101	0.0365331	0.0677597	-4.49521	In34	34	In	ATP8A1	pos
0.115267	11.7936	3.93598	8.3e-05	0.000148123	0.104158	In33	33	In	TTLL7	pos		0.144245	11.1062	1.6592	0.0970827	0.152756	-5.26255	In34	34	In	NFIA	pos
0.113571	10.9969	3.13855	0.00169901	0.00264822	-2.73002	In33	33	In	SGCZ	pos		0.144067	11.6728	1.81133	0.0700964	0.118132	-5.0183	In34	34	In	DOCK4	pos
0.113391	11.542	3.82135	0.000132904	0.000229979	-0.341304	In33	33	In	BCAS3	pos		-0.141391	11.5804	-1.90862	0.0563177	0.0973827	-4.89178	In34	34	In	KCTD16	neg
0.111261	11.418	3.86456	0.000111448	0.000196813	-0.175565	In33	33	In	PKM	pos		-0.140909	11.792	-1.8236	0.0682196	0.115556	-5.0417	In34	34	In	PCDH7	neg
0.11012	11.4063	3.39167	0.000695282	0.00114274	-1.88522	In33	33	In	TMEFF2	pos		0.140581	11.2549	2.02986	0.0423769	0.0764627	-4.60865	In34	34	In	MEF2A	pos
0.108406	11.9329	4.07341	4.64e-05	8.47e-05	0.649837	In33	33	In	R3HDM1	pos		-0.14015	11.8979	-2.33444	0.0195772	0.0408195	-4.01087	In34	34	In	NBEA	neg
0.108244	12.0831	4.1014	4.11e-05	7.59e-05	0.761236	In33	33	In	PPP3CA	pos		-0.139771	11.5809	-1.80508	0.0710688	0.119166	-5.05541	In34	34	In	DGKB	neg
0.106766	11.627	3.26946	0.00107837	0.00172956	-2.29823	In33	33	In	QKI	pos		-0.139129	13.1411	-1.73469	0.0828026	0.133449	-5.20852	In34	34	In	KCNIP4	neg
-0.106588	12.0857	-3.85517	0.000115813	0.000203439	-0.241877	In33	33	In	GPHN	neg		0.13616	11.8051	1.92693	0.0539943	0.093854	-4.82283	In34	34	In	PTK2	pos
-0.105964	10.8578	-3.45367	0.000553529	0.000918857	-1.71475	In33	33	In	ZNF385D	neg		0.133526	11.4555	1.78542	0.0742006	0.123173	-5.08913	In34	34	In	STMN1	pos
-0.10403	12.9874	-3.64133	0.000271548	0.000455324	-1.0758	In33	33	In	CNTNAP2	neg		0.13331	11.4263	1.66056	0.0968092	0.152756	-5.31434	In34	34	In	KIRREL3	pos
-0.103923	11.6315	-3.82118	0.000133	0.000229979	-0.38593	In33	33	In	GRIK2	neg		0.133203	11.8001	1.99053	0.0465388	0.0830692	-4.72545	In34	34	In	N4BP2L2	pos
0.103775	12.1138	3.04414	0.00233482	0.00357216	-3.01813	In33	33	In	NTM	pos		0.132059	11.349	1.75151	0.0798645	0.131263	-5.11741	In34	34	In	MAP4K4	pos
0.103704	11.0649	3.16043	0.00157642	0.00249224	-2.63565	In33	33	In	SGK1	pos		0.129117	12.1984	1.99284	0.0462848	0.0830625	-4.70032	In34	34	In	CHN1	pos
0.103138	11.5883	3.27945	0.00104089	0.00168574	-2.26031	In33	33	In	CADM1	pos		-0.128996	12.3227	-1.96753	0.0491281	0.0862991	-4.78843	In34	34	In	ANK3	neg
0.102808	11.5809	3.20753	0.00133976	0.00212823	-2.49338	In33	33	In	DGKB	pos		-0.127153	10.9979	-1.57492	0.115283	0.173185	-5.41912	In34	34	In	DOCK10	neg
0.102655	11.3118	2.79218	0.00523764	0.00776293	-3.74966	In33	33	In	ROBO1	pos		-0.125556	11.6208	-1.89491	0.0581105	0.0994469	-4.90904	In34	34	In	SAMD12	neg
-0.102029	10.7562	-3.14375	0.00166911	0.00261388	-2.71761	In33	33	In	GRIK1	neg		0.124737	10.9255	1.60969	0.107473	0.165857	-5.34947	In34	34	In	PDE8A	pos
0.102007	11.3581	3.34123	0.000834784	0.00135857	-2.05095	In33	33	In	DYNLL1	pos		-0.124424	10.8547	-1.75161	0.0798472	0.131263	-5.15289	In34	34	In	PITPNC1	neg
0.101719	11.8058	3.87351	0.000107433	0.000190736	-0.158981	In33	33	In	CSMD3	pos		0.124048	10.5876	1.74075	0.0817339	0.133018	-5.11922	In34	34	In	ST6GAL1	pos
0.101525	11.2519	3.67216	0.000240792	0.000405801	-0.895913	In33	33	In	NDRG4	pos		-0.122319	12.6605	-2.06473	0.0389541	0.0714517	-4.59837	In34	34	In	FAM155A	neg
-0.101436	12.3301	-3.70269	0.000213589	0.000361794	-0.813143	In33	33	In	CTNND2	neg		-0.122294	11.6315	-1.85042	0.0642597	0.109406	-5.01042	In34	34	In	GRIK2	neg
-0.101171	13.1135	-3.77973	0.000157205	0.000270425	-0.563926	In33	33	In	ADGRB3	neg		0.119671	11.8616	1.58535	0.112894	0.171145	-5.41098	In34	34	In	FMNL2	pos
0.100964	11.5073	3.09081	0.00199738	0.00309874	-2.85922	In33	33	In	FTL	pos		0.118723	10.9633	1.63418	0.102228	0.158596	-5.32184	In34	34	In	FOXN3	pos
0.0975855	11.7017	3.26421	0.00109855	0.00175345	-2.31541	In33	33	In	CCDC88A	pos		0.116722	10.9642	1.42876	0.15308	0.219062	-5.61159	In34	34	In	PDE1C	pos
-0.0955445	12.4878	-3.48616	0.000490493	0.000818309	-1.58836	In33	33	In	PDE4D	neg		0.115541	11.938	1.74629	0.0807671	0.132092	-5.15645	In34	34	In	DSCAM	pos
-0.0919934	12.0337	-3.43624	0.000590389	0.000975169	-1.77098	In33	33	In	OXR1	neg		0.113686	11.5638	1.6871	0.0915911	0.1469	-5.21557	In34	34	In	ARPP21	pos
-0.0887374	12.2007	-3.36147	0.000775959	0.00126906	-2.02072	In33	33	In	DOCK3	neg		-0.113037	11.9174	-1.4042	0.160268	0.227902	-5.68269	In34	34	In	PEX5L	neg
0.0876168	12.1984	3.27116	0.00107188	0.0017275	-2.28447	In33	33	In	CHN1	pos		-0.112237	11.4425	-1.65542	0.097847	0.153232	-5.32863	In34	34	In	KCNQ3	neg
0.0852219	11.7117	2.9003	0.0037299	0.00560329	-3.43681	In33	33	In	LUC7L3	pos		0.112146	11.1059	1.48546	0.13743	0.200117	-5.54097	In34	34	In	FUT8	pos
-0.0851698	12.6404	-2.75354	0.00589788	0.00866414	-3.88589	In33	33	In	LRRTM4	neg		0.10836	11.2741	1.58962	0.111929	0.17046	-5.40601	In34	34	In	THY1	pos
-0.0842418	11.7748	-3.06517	0.00217677	0.00334578	-2.95384	In33	33	In	SMYD3	neg		0.105745	11.8584	1.6355	0.101951	0.158596	-5.35731	In34	34	In	KHDRBS2	pos
0.0841274	11.4175	2.99184	0.00277455	0.00422546	-3.15965	In33	33	In	CALM3	pos		-0.104521	12.8676	-1.7902	0.0734279	0.122503	-5.11949	In34	34	In	NRG3	neg
0.0822429	11.8001	2.93565	0.00333024	0.00504858	-3.33258	In33	33	In	N4BP2L2	pos		0.104367	11.3483	1.11207	0.266114	0.36209	-6.01013	In34	34	In	NRG1	pos
0.0819357	10.8547	2.76074	0.00576939	0.00851305	-3.81829	In33	33	In	PITPNC1	pos		-0.104156	13.5192	-1.60638	0.108197	0.165857	-5.42743	In34	34	In	DLG2	neg
0.0816304	12.9952	3.15572	0.00160212	0.00252087	-2.72386	In33	33	In	CSMD1	pos		0.103461	11.3192	1.34307	0.179257	0.252175	-5.77189	In34	34	In	TCF12	pos
0.0793576	11.6724	2.24795	0.0245844	0.0342942	-5.10811	In33	33	In	HS6ST3	pos		0.103075	12.9952	1.60543	0.108407	0.165857	-5.42876	In34	34	In	CSMD1	pos
0.0791442	11.4921	2.36419	0.0180737	0.0256431	-4.83507	In33	33	In	FHIT	pos		0.100866	11.9742	1.66183	0.0965534	0.152756	-5.32495	In34	34	In	MAPK10	pos
0.0772829	11.7868	2.68502	0.00725533	0.0106113	-4.02797	In33	33	In	UBE2E2	pos		-0.100617	10.9969	-1.16861	0.242568	0.332779	-6.01918	In34	34	In	SGCZ	neg
0.0762097	11.7538	3.06893	0.00214957	0.00331934	-2.92881	In33	33	In	NRCAM	pos		-0.100531	11.8421	-1.67127	0.0946762	0.151118	-5.31035	In34	34	In	CNTN1	neg
-0.0754114	12.555	-2.50596	0.0122156	0.017481	-4.51146	In33	33	In	PPP2R2B	neg		-0.10051	11.8575	-1.5223	0.127942	0.190479	-5.54761	In34	34	In	APP	neg
0.0747325	11.9416	2.5925	0.00953141	0.0138185	-4.28219	In33	33	In	DST	pos		-0.0963387	12.8675	-1.49121	0.135913	0.19966	-5.60283	In34	34	In	ANKS1B	neg
0.0745626	11.9209	2.47831	0.0132046	0.0188151	-4.5653	In33	33	In	SIK3	pos		-0.0961889	12.3141	-1.54525	0.122294	0.182889	-5.52174	In34	34	In	PLCB1	neg
-0.0727033	12.6745	-2.91968	0.00350574	0.00529049	-3.42881	In33	33	In	OPCML	neg		-0.0951086	12.1887	-1.44842	0.147506	0.212921	-5.65678	In34	34	In	KCNQ5	neg
0.0726851	11.6208	2.61468	0.00893413	0.0130094	-4.2198	In33	33	In	SAMD12	pos		0.094237	12.4088	1.51091	0.130819	0.19303	-5.57377	In34	34	In	FRMD4A	pos
-0.0724778	12.4088	-2.85435	0.00431453	0.00645236	-3.61718	In33	33	In	FRMD4A	neg		0.0938906	11.8066	1.58057	0.113983	0.172011	-5.45835	In34	34	In	FRMPD4	pos
0.0720501	11.3865	2.08631	0.0369565	0.050285	-5.45209	In33	33	In	CCK	pos		0.0928208	12.6745	1.51794	0.129036	0.19125	-5.56333	In34	34	In	OPCML	pos
-0.0719809	11.1565	-1.944	0.0519022	0.0697633	-5.75744	In33	33	In	KIAA1217	neg		0.0904162	11.8677	1.40298	0.160629	0.227902	-5.71553	In34	34	In	RTN1	pos
-0.0707519	11.5118	-2.5062	0.0122073	0.017481	-4.50288	In33	33	In	GNAS	neg		-0.0897803	11.8058	-1.43081	0.152493	0.219062	-5.67882	In34	34	In	CSMD3	neg
0.0697372	11.5879	2.26539	0.0234939	0.0329113	-5.07802	In33	33	In	UNC5D	pos		0.0890981	11.8838	1.48685	0.137063	0.200117	-5.60116	In34	34	In	GRM5	pos
-0.0697064	11.8742	-1.75014	0.0801015	0.1047	-6.15812	In33	33	In	ROBO2	neg		-0.0885659	11.7673	-1.37824	0.168136	0.237537	-5.75844	In34	34	In	NTRK2	neg
0.0691333	12.0301	2.81043	0.00494967	0.00736901	-3.68982	In33	33	In	KALRN	pos		0.0875343	11.9836	1.25866	0.208159	0.289159	-5.90271	In34	34	In	NCAM1	pos
-0.068732	12.3227	-2.51421	0.0119336	0.0172258	-4.50141	In33	33	In	ANK3	neg		-0.0873186	11.9209	-1.22072	0.2222	0.306101	-5.94443	In34	34	In	SIK3	neg
-0.0678726	12.233	-2.21871	0.0265118	0.0366747	-5.21955	In33	33	In	TENM2	neg		0.0858718	12.0301	1.45364	0.146055	0.211747	-5.6289	In34	34	In	KALRN	pos
0.0674473	11.5945	2.2797	0.0226303	0.0319713	-5.03308	In33	33	In	EXOC6B	pos		-0.083985	13.1135	-1.26552	0.20569	0.287806	-5.90946	In34	34	In	ADGRB3	neg
0.0669117	11.636	2.22293	0.0262257	0.0364307	-5.15756	In33	33	In	2021-09-07	pos		0.0823544	12.233	1.10279	0.270125	0.366047	-6.09887	In34	34	In	TENM2	pos
0.0653163	11.6732	1.97307	0.0484939	0.0654471	-5.69968	In33	33	In	GRIA4	pos		0.0813015	11.6528	1.07184	0.283799	0.383013	-6.07627	In34	34	In	AK5	pos
-0.0647255	11.4555	-2.0866	0.0369298	0.050285	-5.45014	In33	33	In	STMN1	neg		-0.0792105	11.9466	-1.23718	0.216026	0.298836	-5.94017	In34	34	In	MDGA2	neg
0.0644645	11.5943	2.27352	0.0229998	0.0323557	-5.04913	In33	33	In	MACF1	pos		-0.0767385	11.9881	-1.26377	0.206319	0.287806	-5.91015	In34	34	In	CCSER1	neg
0.060449	11.7315	2.08707	0.0368876	0.050285	-5.45959	In33	33	In	ATXN1	pos		0.0766363	11.9416	1.11491	0.264897	0.361917	-6.06884	In34	34	In	DST	pos
-0.0595887	11.8057	-2.00326	0.045156	0.061191	-5.63343	In33	33	In	DNM3	neg		-0.0754476	11.2754	-0.88773	0.374691	0.487833	-6.24582	In34	34	In	ZBTB20	neg
-0.0530845	11.8838	-2.10737	0.0350915	0.0483418	-5.42615	In33	33	In	GRM5	neg		0.0743046	11.205	0.877842	0.380034	0.492857	-6.3032	In34	34	In	GALNTL6	pos
-0.0524194	12.2794	-1.82611	0.0678411	0.0908196	-5.98927	In33	33	In	ADGRL3	neg		-0.0724046	11.6393	-0.790067	0.429493	0.53137	-6.38946	In34	34	In	CNTN5	neg
-0.0512231	12.3271	-1.57745	0.114699	0.145724	-6.40204	In33	33	In	CTNNA2	neg		-0.0716398	11.5342	-0.805221	0.420697	0.527969	-6.35702	In34	34	In	GRID2	neg
0.0510496	12.9442	1.69491	0.0900988	0.117305	-6.2595	In33	33	In	LSAMP	pos		-0.0714669	11.7315	-1.04044	0.298139	0.399122	-6.15082	In34	34	In	ATXN1	neg
-0.0509335	12.0536	-1.79586	0.072523	0.0966973	-6.03914	In33	33	In	ATRNL1	neg		-0.0705666	12.9285	-1.01309	0.311022	0.414696	-6.19282	In34	34	In	IL1RAPL1	neg
-0.0500661	12.9285	-1.77378	0.0761057	0.100666	-6.117	In33	33	In	IL1RAPL1	neg		-0.0686969	11.4545	-0.821651	0.41128	0.521164	-6.36454	In34	34	In	ERBB4	neg
0.0475781	11.5446	1.77523	0.0758664	0.100666	-6.04903	In33	33	In	VSNL1	pos		-0.0674704	12.3519	-1.05133	0.293115	0.393984	-6.15209	In34	34	In	NEGR1	neg
0.047438	11.8584	1.75592	0.0791083	0.10381	-6.09335	In33	33	In	KHDRBS2	pos		-0.0666031	12.2562	-0.939968	0.347239	0.459296	-6.25971	In34	34	In	CALM1	neg
0.0463937	11.276	1.33302	0.182531	0.223618	-6.75488	In33	33	In	SPOCK3	pos		0.0665144	11.0451	0.866562	0.386187	0.498887	-6.2803	In34	34	In	FCHSD2	pos
-0.0455972	11.8065	-1.54592	0.122132	0.15359	-6.44245	In33	33	In	LIMCH1	neg		0.0652593	11.1772	0.676017	0.499034	0.589605	-6.40802	In34	34	In	DCC	pos
-0.045354	11.3339	-1.57615	0.114999	0.145724	-6.38508	In33	33	In	NGFRAP1	neg		0.0640928	12.1764	0.915952	0.359697	0.472014	-6.28457	In34	34	In	SNTG1	pos
-0.0451403	11.6461	-1.42314	0.154703	0.192365	-6.63554	In33	33	In	CNTNAP5	neg		-0.063207	11.6461	-0.835408	0.403492	0.514851	-6.34771	In34	34	In	CNTNAP5	neg
0.0447131	11.6661	1.67912	0.0931363	0.120786	-6.22185	In33	33	In	LRFN5	pos		0.0629494	11.4175	0.934418	0.350093	0.461234	-6.23619	In34	34	In	CALM3	pos
0.0444559	11.817	1.61202	0.106964	0.138179	-6.33933	In33	33	In	PNISR	pos		-0.0609983	12.9874	-0.860801	0.389353	0.501027	-6.33245	In34	34	In	CNTNAP2	neg
-0.0439907	12.5515	-1.59933	0.109754	0.141234	-6.38013	In33	33	In	ANK2	neg		0.0608034	11.0531	0.697552	0.485461	0.579759	-6.37126	In34	34	In	CDH20	pos
-0.0429988	11.7673	-1.59684	0.110308	0.141399	-6.37687	In33	33	In	NTRK2	neg		0.0582549	11.3973	0.788279	0.430538	0.53137	-6.32369	In34	34	In	ARHGAP21	pos
0.0425874	11.837	1.59045	0.111742	0.142685	-6.37335	In33	33	In	RTN3	pos		0.057538	11.418	0.833181	0.404747	0.514851	-6.32312	In34	34	In	PKM	pos
-0.0424563	12.1135	-1.77037	0.076673	0.101014	-6.09767	In33	33	In	RIMS2	neg		-0.0567368	10.4169	-0.755114	0.450185	0.551518	-6.3365	In34	34	In	RELN	neg
0.0415087	12.0429	1.55036	0.121063	0.152825	-6.43567	In33	33	In	PHACTR1	pos		0.056457	11.6494	0.803272	0.421822	0.527969	-6.34607	In34	34	In	CACNB2	pos
-0.0411173	12.3519	-1.54199	0.123084	0.154203	-6.47373	In33	33	In	NEGR1	neg		0.0560516	11.8144	0.798471	0.424602	0.527969	-6.34979	In34	34	In	SLC8A1	pos
-0.0409996	10.8305	-1.31629	0.188085	0.228733	-6.76474	In33	33	In	ZNF536	neg		0.0550377	12.3301	0.8398	0.401025	0.514055	-6.34719	In34	34	In	CTNND2	pos
-0.0404753	13.237	-1.34083	0.179983	0.221312	-6.76613	In33	33	In	PTPRD	neg		0.0547227	11.9093	0.697777	0.48532	0.579759	-6.45553	In34	34	In	LRRC4C	pos
0.0399497	11.9836	1.36694	0.171652	0.211853	-6.70256	In33	33	In	NCAM1	pos		-0.0537593	12.9858	-0.991814	0.321294	0.426678	-6.21318	In34	34	In	SYT1	neg
-0.0389104	12.7126	-1.13292	0.257255	0.303919	-7.04424	In33	33	In	LRP1B	neg		-0.0537066	11.6969	-0.799838	0.423809	0.527969	-6.36254	In34	34	In	CDC42BPA	neg
0.0379388	12.0504	1.06296	0.287806	0.331776	-7.06426	In33	33	In	FTH1	pos		0.0532968	11.7538	0.894884	0.370854	0.484738	-6.27292	In34	34	In	NRCAM	pos
0.0374814	11.9823	1.11257	0.265901	0.310842	-7.01985	In33	33	In	FRMD5	pos		0.0508983	11.1602	0.672375	0.501348	0.589617	-6.40815	In34	34	In	FRYL	pos
0.0373605	11.8979	1.49175	0.135773	0.169461	-6.54398	In33	33	In	NBEA	pos		0.05072	11.017	0.670417	0.502595	0.589617	-6.44992	In34	34	In	ANO4	pos
-0.0372707	12.0952	-1.40954	0.158682	0.196576	-6.65125	In33	33	In	SNAP25	neg		-0.0487097	12.0429	-0.76501	0.44427	0.546287	-6.39516	In34	34	In	PHACTR1	neg
-0.0372076	11.5804	-1.19096	0.233674	0.279064	-6.92626	In33	33	In	KCTD16	neg		-0.0478698	12.1087	-0.700374	0.483698	0.579759	-6.4511	In34	34	In	MAP1B	neg
0.037207	11.6889	1.26394	0.206257	0.249008	-6.83613	In33	33	In	HSP90AB1	pos		0.0476611	11.8813	0.716676	0.473578	0.573824	-6.42628	In34	34	In	PPFIA2	pos
-0.0347192	12.1372	-1.2472	0.212332	0.255413	-6.86454	In33	33	In	CLASP2	neg		-0.0474592	12.1674	-0.809419	0.418278	0.527969	-6.37506	In34	34	In	FGF12	neg
-0.0346501	11.7324	-1.02943	0.303285	0.34483	-7.10525	In33	33	In	GAPDH	neg		0.0463521	12.0464	0.735424	0.462085	0.56195	-6.42923	In34	34	In	AHI1	pos
-0.0340051	11.2818	-1.06576	0.286538	0.331776	-7.07521	In33	33	In	ASTN2	neg		0.0459753	11.8406	0.685711	0.492899	0.586532	-6.46307	In34	34	In	MACROD2	pos
0.0338429	11.593	1.0894	0.275984	0.321498	-7.05005	In33	33	In	KCND2	pos		0.0447442	11.5797	0.578874	0.562677	0.650902	-6.52114	In34	34	In	ZEB2	pos
0.0338367	11.975	1.32944	0.183711	0.224235	-6.75803	In33	33	In	AGBL4	pos		-0.0445134	12.2757	-0.751157	0.452562	0.552392	-6.41139	In34	34	In	CELF2	neg
-0.0338132	11.6446	-1.04559	0.295755	0.337646	-7.0833	In33	33	In	CKB	neg		0.0444481	11.5399	0.681567	0.495517	0.587541	-6.4306	In34	34	In	ARHGAP26	pos
-0.033633	11.7695	-0.968471	0.332815	0.374557	-7.16857	In33	33	In	WWOX	neg		0.0436433	11.9823	0.545183	0.58563	0.672766	-6.54034	In34	34	In	FRMD5	pos
-0.0335077	11.6651	-1.04689	0.295156	0.337646	-7.08623	In33	33	In	ENOX1	neg		0.0430608	12.0422	0.709641	0.477931	0.576993	-6.43651	In34	34	In	GRIA2	pos
0.0334286	11.8144	1.14731	0.251259	0.297921	-6.97098	In33	33	In	SLC8A1	pos		0.0407558	11.0035	0.476958	0.633394	0.715262	-6.52048	In34	34	In	ALCAM	pos
0.0331979	11.6962	1.12862	0.259064	0.303919	-6.99139	In33	33	In	MAP7	pos		-0.0402112	12.5515	-0.609244	0.542366	0.629599	-6.5129	In34	34	In	ANK2	neg
-0.0326762	12.1094	-1.23841	0.215569	0.258371	-6.89311	In33	33	In	RGS7	neg		-0.0397438	12.0952	-0.631934	0.527433	0.614413	-6.49408	In34	34	In	SNAP25	neg
-0.0326728	12.3053	-1.30625	0.191474	0.232006	-6.79373	In33	33	In	GPM6A	neg		0.0394217	12.6274	0.659947	0.509291	0.595369	-6.48324	In34	34	In	DLGAP1	pos
0.0295328	12.3141	1.16818	0.242742	0.288854	-7.0032	In33	33	In	PLCB1	pos		0.0385042	11.8032	0.464431	0.642341	0.720464	-6.58475	In34	34	In	NPAS3	pos
0.0293629	12.0835	0.978986	0.327592	0.369934	-7.15546	In33	33	In	DMD	pos		-0.0363707	11.6628	-0.524519	0.59992	0.686805	-6.53714	In34	34	In	PRNP	neg
-0.0290827	11.234	-0.956626	0.338761	0.379962	-7.16518	In33	33	In	STMN2	neg		0.0351467	11.7936	0.497933	0.618533	0.703264	-6.53602	In34	34	In	TTLL7	pos
0.0283067	11.6969	1.00338	0.315682	0.357702	-7.1274	In33	33	In	CDC42BPA	pos		-0.0347136	12.1094	-0.547233	0.584221	0.672766	-6.54834	In34	34	In	RGS7	neg
-0.02769	11.9481	-0.95389	0.340145	0.380229	-7.20023	In33	33	In	DPP6	neg		-0.0346658	11.627	-0.4437	0.657262	0.733085	-6.57584	In34	34	In	QKI	neg
0.0276767	12.015	1.04517	0.295949	0.337646	-7.08924	In33	33	In	RYR2	pos		0.0330775	11.5724	0.393497	0.693954	0.767976	-6.55985	In34	34	In	PDE4B	pos
-0.0269269	11.5797	-0.827187	0.408136	0.447198	-7.29471	In33	33	In	ZEB2	neg		-0.0326962	11.6724	-0.38718	0.698625	0.769133	-6.59792	In34	34	In	HS6ST3	neg
-0.0265848	11.9881	-1.06314	0.287726	0.331776	-7.10527	In33	33	In	CCSER1	neg		-0.0326491	11.5118	-0.487324	0.626031	0.70936	-6.56975	In34	34	In	GNAS	neg
-0.0265706	12.8676	-1.1302	0.258398	0.303919	-7.05546	In33	33	In	NRG3	neg		-0.0315547	12.1568	-0.516561	0.605465	0.690771	-6.56571	In34	34	In	MEF2C	neg
0.0255928	11.4263	0.760462	0.446983	0.486551	-7.33721	In33	33	In	KIRREL3	pos		0.030133	12.0337	0.467295	0.640291	0.720464	-6.5895	In34	34	In	OXR1	pos
-0.0252624	12.0962	-0.90018	0.36803	0.408648	-7.27524	In33	33	In	TCF4	neg		0.0295525	11.5073	0.377652	0.705691	0.773232	-6.59554	In34	34	In	FTL	pos
-0.025187	11.8575	-0.902272	0.366917	0.408648	-7.22864	In33	33	In	APP	neg		0.0282451	11.5478	0.385819	0.699633	0.769133	-6.56436	In34	34	In	TJP1	pos
-0.0240753	12.3961	-0.637288	0.523941	0.564767	-7.46579	In33	33	In	DPP10	neg		-0.0281772	11.837	-0.442665	0.65801	0.733085	-6.5877	In34	34	In	RTN3	neg
-0.0237408	11.8677	-0.875535	0.381288	0.421959	-7.25305	In33	33	In	RTN1	neg		-0.025919	13.1285	-0.400134	0.68906	0.76511	-6.61857	In34	34	In	RBFOX1	neg
0.0233931	11.5296	0.828038	0.407654	0.447198	-7.28393	In33	33	In	UCHL1	pos		0.0252001	11.7017	0.352844	0.724207	0.785741	-6.61298	In34	34	In	CCDC88A	pos
0.0233731	11.6393	0.624965	0.531997	0.569652	-7.48349	In33	33	In	CNTN5	pos		-0.0251556	11.2954	-0.353041	0.72406	0.785741	-6.57662	In34	34	In	MBNL1	neg
0.0217617	12.0422	0.855806	0.39211	0.432493	-7.27392	In33	33	In	GRIA2	pos		0.0245655	11.5164	0.341214	0.732944	0.79263	-6.60229	In34	34	In	PSAP	pos
0.0215143	11.8032	0.622495	0.53362	0.569652	-7.4578	In33	33	In	NPAS3	pos		-0.0221368	10.8086	-0.249742	0.802788	0.862542	-6.6423	In34	34	In	ADARB2	neg
-0.0198793	12.2757	-0.799904	0.423771	0.462802	-7.32419	In33	33	In	CELF2	neg		0.0216767	12.3053	0.363972	0.715881	0.781817	-6.62697	In34	34	In	GPM6A	pos
-0.0196668	12.1764	-0.688789	0.49096	0.532675	-7.44268	In33	33	In	SNTG1	neg		0.0176547	11.3339	0.257817	0.796549	0.858618	-6.63963	In34	34	In	NGFRAP1	pos
-0.0193226	13.5556	-0.675895	0.499111	0.539755	-7.46552	In33	33	In	CADM2	neg		0.0171655	10.6432	0.232023	0.816522	0.874468	-6.59618	In34	34	In	LHFPL3	pos
-0.0180505	12.1087	-0.62798	0.53002	0.569471	-7.44736	In33	33	In	MAP1B	neg		-0.016672	11.5883	-0.220294	0.825643	0.878569	-6.63783	In34	34	In	CADM1	neg
-0.0177643	11.7491	-0.574849	0.565396	0.60164	-7.46265	In33	33	In	TUBA1B	neg		0.0155034	11.2964	0.220451	0.825521	0.878569	-6.62139	In34	34	In	DNAJC6	pos
0.0153677	11.8986	0.556101	0.578145	0.61324	-7.48839	In33	33	In	AKAP6	pos		-0.0147884	11.7695	-0.178828	0.858074	0.907151	-6.66799	In34	34	In	WWOX	neg
0.0145444	11.3192	0.454998	0.649113	0.684144	-7.52032	In33	33	In	TCF12	pos		-0.0145516	11.276	-0.175484	0.8607	0.907151	-6.67283	In34	34	In	SPOCK3	neg
-0.0134209	12.2358	-0.539257	0.589712	0.623517	-7.50305	In33	33	In	STXBP5L	neg		0.013716	11.2811	0.158208	0.874294	0.918562	-6.62017	In34	34	In	TMTC2	pos
-0.0114237	11.017	-0.361116	0.718014	0.754369	-7.56292	In33	33	In	ANO4	neg		0.0126505	12.2007	0.19953	0.841849	0.892952	-6.67645	In34	34	In	DOCK3	pos
-0.0106404	12.0678	-0.321851	0.747567	0.778305	-7.58239	In33	33	In	SLC24A2	neg		-0.0113663	11.4797	-0.134283	0.89318	0.923787	-6.63044	In34	34	In	EDIL3	neg
0.0105628	11.9093	0.324616	0.745474	0.778305	-7.60767	In33	33	In	LRRC4C	pos		0.0102672	11.6889	0.147023	0.883114	0.921993	-6.67346	In34	34	In	HSP90AB1	pos
0.00870534	11.7021	0.260123	0.79477	0.819453	-7.5933	In33	33	In	SPOCK1	pos		-0.0100128	11.5943	-0.148485	0.881961	0.921993	-6.66527	In34	34	In	MACF1	neg
-0.00810885	12.1568	-0.321506	0.747829	0.778305	-7.6154	In33	33	In	MEF2C	neg		0.00970466	11.636	0.134409	0.89308	0.923787	-6.65377	In34	34	In	44081	pos
-0.00782629	12.1629	-0.286151	0.774764	0.801313	-7.60396	In33	33	In	LRRC7	neg		0.00941387	11.8065	0.134543	0.892974	0.923787	-6.67675	In34	34	In	LIMCH1	pos
-0.00746545	11.9742	-0.292896	0.769603	0.798463	-7.59461	In33	33	In	MAPK10	neg		-0.00920675	12.555	-0.128344	0.897877	0.925762	-6.68217	In34	34	In	PPP2R2B	neg
0.00671115	11.4125	0.231156	0.817195	0.839965	-7.602	In33	33	In	DTNA	pos		-0.00825542	11.533	-0.1173	0.906623	0.931885	-6.65048	In34	34	In	TRIM2	neg
0.00542531	12.8295	0.212231	0.831928	0.85247	-7.65337	In33	33	In	NRXN1	pos		0.00550103	10.6715	0.0741276	0.940909	0.960713	-6.61744	In34	34	In	CHST11	pos
0.00535058	11.4425	0.187638	0.851161	0.869494	-7.61112	In33	33	In	KCNQ3	pos		0.00532046	11.8705	0.0754772	0.939835	0.960713	-6.65413	In34	34	In	AGAP1	pos
-0.00492436	11.5422	-0.148957	0.881588	0.893564	-7.6195	In33	33	In	FAM19A2	neg		0.00486906	11.8057	0.0690021	0.944988	0.960713	-6.68399	In34	34	In	DNM3	pos
0.00454098	12.3805	0.147424	0.882798	0.893564	-7.65684	In33	33	In	NLGN1	pos		-0.00478967	11.593	-0.0646436	0.948458	0.960713	-6.68568	In34	34	In	KCND2	neg
0.00437858	11.8421	0.172874	0.862751	0.87863	-7.62075	In33	33	In	CNTN1	pos		0.0046735	11.5141	0.0637891	0.949138	0.960713	-6.69368	In34	34	In	KAZN	pos
-0.00176527	11.8406	-0.0630073	0.949761	0.957842	-7.6505	In33	33	In	MACROD2	neg		-0.00364837	11.6661	-0.0573924	0.954233	0.962934	-6.67158	In34	34	In	LRFN5	neg
0.00149557	11.8066	0.0601058	0.952072	0.957842	-7.64201	In33	33	In	FRMPD4	pos		0.003645	12.7126	0.0430935	0.965627	0.97148	-6.69726	In34	34	In	LRP1B	pos
0.00133371	11.8813	0.0478099	0.961868	0.964774	-7.63178	In33	33	In	PPFIA2	pos		0.00302743	11.0649	0.0377172	0.969913	0.972844	-6.63789	In34	34	In	SGK1	pos
-0.0013105	13.1411	-0.0392387	0.9687	0.9687	-7.65077	In33	33	In	KCNIP4	neg		0.00155978	12.0831	0.0246672	0.980321	0.980321	-6.66963	In34	34	In	PPP3CA	pos
0.693058	10.5972	9.49724	2.26e-21	7.5e-19	37.5029	Mic33	33	Mic	SPP1	pos		0.9924	11.3561	7.99426	1.34e-15	2.22e-13	24.7532	Mic34	34	Mic	PLXDC2	pos
0.316534	10.4734	4.44533	8.8e-06	0.000973567	3.19471	Mic33	33	Mic	APOE	pos		0.890315	10.9177	6.43679	1.23e-10	8.19e-09	13.7073	Mic34	34	Mic	HS3ST4	pos
-0.305927	10.742	-4.56099	5.11e-06	0.00084744	3.70487	Mic33	33	Mic	SAT1	neg		0.889246	10.6266	7.56941	3.82e-14	3.17e-12	21.5062	Mic34	34	Mic	SLC1A3	pos
-0.278937	10.594	-4.06061	4.9e-05	0.00406951	1.58456	Mic33	33	Mic	SFMBT2	neg		0.815539	12.4088	8.26544	1.43e-16	4.75e-14	26.9251	Mic34	34	Mic	FRMD4A	pos
0.266694	11.5073	3.41928	0.000628433	0.0298057	-0.742564	Mic33	33	Mic	FTL	pos		0.764826	12.1568	7.68917	1.51e-14	1.67e-12	22.4029	Mic34	34	Mic	MEF2C	pos
0.266556	12.0337	4.00326	6.26e-05	0.00415528	1.37225	Mic33	33	Mic	OXR1	pos		0.646842	10.573	5.82889	5.62e-09	3.11e-07	10.0165	Mic34	34	Mic	C10orf11	pos
-0.24665	11.6728	-3.51003	0.00044851	0.0248175	-0.495708	Mic33	33	Mic	DOCK4	neg		0.640132	10.5972	5.24175	1.6e-07	7.58e-06	6.85303	Mic34	34	Mic	SPP1	pos
0.230873	11.51	3.1398	0.00169174	0.0702072	-1.64429	Mic33	33	Mic	TMSB4X	pos		0.563761	11.7868	4.97021	6.71e-07	2.79e-05	5.48803	Mic34	34	Mic	UBE2E2	pos
-0.200962	13.8673	-2.91183	0.00359494	0.132613	-2.29961	Mic33	33	Mic	PCDH9	neg		0.563402	11.4477	4.90784	9.24e-07	3.23e-05	5.16351	Mic34	34	Mic	ELMO1	pos
-0.194148	10.8669	-2.58975	0.00960786	0.264289	-3.19304	Mic33	33	Mic	ITPR2	neg		0.561781	11.205	4.82763	1.39e-06	4.12e-05	4.78928	Mic34	34	Mic	LDLRAD4	pos
-0.191417	11.3192	-2.48147	0.013088	0.264289	-3.43096	Mic33	33	Mic	TCF12	neg		0.548314	11.8144	4.81357	1.49e-06	4.12e-05	4.72716	Mic34	34	Mic	SLC8A1	pos
-0.188466	13.237	-2.48621	0.012915	0.264289	-3.4193	Mic33	33	Mic	PTPRD	neg		-0.546792	10.5545	-4.69909	2.62e-06	6.22e-05	4.19545	Mic34	34	Mic	B2M	neg
-0.184292	11.0451	-2.42728	0.0152163	0.264289	-3.56256	Mic33	33	Mic	FCHSD2	neg		0.519493	12.0337	4.76012	1.94e-06	4.96e-05	4.4805	Mic34	34	Mic	OXR1	pos
-0.183869	11.2754	-2.19987	0.0278216	0.340115	-4.06604	Mic33	33	Mic	ZBTB20	neg		0.517974	10.3737	4.89782	9.72e-07	3.23e-05	5.11767	Mic34	34	Mic	DOCK8	pos
-0.176937	12.9874	-2.39679	0.0165437	0.264289	-3.63155	Mic33	33	Mic	CNTNAP2	neg		0.513196	10.4837	4.59992	4.24e-06	8.79e-05	3.72231	Mic34	34	Mic	ARHGAP24	pos
-0.173198	10.9147	-2.17671	0.0295072	0.340115	-4.11745	Mic33	33	Mic	NCKAP5	neg		0.490026	10.9633	4.43194	9.36e-06	0.000182822	2.96743	Mic34	34	Mic	FOXN3	pos
0.172721	11.1694	2.37119	0.0177353	0.264289	-3.6855	Mic33	33	Mic	TMSB10	pos		0.486349	11.5399	4.62239	3.8e-06	8.42e-05	3.83887	Mic34	34	Mic	ARHGAP26	pos
-0.171165	11.0548	-2.34356	0.0191052	0.264289	-3.74799	Mic33	33	Mic	DIP2B	neg		0.472139	10.7272	3.87555	0.000106539	0.00196505	0.708767	Mic34	34	Mic	MAML2	pos
-0.170244	11.5943	-2.45746	0.0139961	0.264289	-3.48173	Mic33	33	Mic	MACF1	neg		-0.450871	12.0339	-3.57599	0.000349274	0.00527086	-0.364856	Mic34	34	Mic	RORA	neg
-0.168698	11.1831	-2.2386	0.0251866	0.321614	-3.98798	Mic33	33	Mic	ARAP2	neg		0.450287	11.6728	3.85389	0.000116421	0.0020343	0.583897	Mic34	34	Mic	DOCK4	pos
-0.16793	12.4878	-2.46617	0.0136606	0.264289	-3.46632	Mic33	33	Mic	PDE4D	neg		0.426129	11.51	3.50154	0.000463029	0.00668373	-0.637742	Mic34	34	Mic	TMSB4X	pos
0.166939	10.6266	2.42513	0.0153068	0.264289	-3.62433	Mic33	33	Mic	SLC1A3	pos		0.395074	10.3658	3.75081	0.000176493	0.00292978	0.22879	Mic34	34	Mic	APBB1IP	pos
-0.16442	10.732	-2.17402	0.0297088	0.340115	-4.1259	Mic33	33	Mic	DOCK5	neg		0.388039	10.5876	3.65212	0.000260382	0.00411651	-0.131739	Mic34	34	Mic	ST6GAL1	pos
-0.162979	13.1135	-2.35205	0.0186745	0.264289	-3.73393	Mic33	33	Mic	ADGRB3	neg		0.376692	10.8669	3.08812	0.00201551	0.0238982	-2.00436	Mic34	34	Mic	ITPR2	pos
-0.161783	11.1142	-1.83201	0.0669566	0.35559	-4.79538	Mic33	33	Mic	DHFR	neg		-0.374243	11.8806	-2.79983	0.00511522	0.0547824	-2.81504	Mic34	34	Mic	HSP90AA1	neg
-0.160075	11.7315	-2.25224	0.024312	0.321614	-3.95299	Mic33	33	Mic	ATXN1	neg		-0.371186	11.1602	-3.05856	0.00222537	0.0254767	-2.05213	Mic34	34	Mic	FRYL	neg
0.160009	10.3737	2.50423	0.0122753	0.264289	-3.41263	Mic33	33	Mic	DOCK8	pos		0.37065	11.8001	3.3076	0.000941731	0.0125062	-1.2745	Mic34	34	Mic	N4BP2L2	pos
-0.157924	11.2306	-2.0525	0.0401267	0.35559	-4.37903	Mic33	33	Mic	PHLPP1	neg		0.361193	11.2549	3.40772	0.000655662	0.00906999	-0.982241	Mic34	34	Mic	MEF2A	pos
-0.154638	11.5446	-2.39827	0.0164769	0.264289	-3.62915	Mic33	33	Mic	VSNL1	neg		0.351344	11.5342	2.3578	0.0183879	0.160653	-3.92119	Mic34	34	Mic	GRID2	pos
-0.153819	10.7959	-2.00282	0.0452028	0.35559	-4.46917	Mic33	33	Mic	FRMD4B	neg		0.338551	10.9979	2.61391	0.00895422	0.0849372	-3.29914	Mic34	34	Mic	DOCK10	pos
-0.153213	11.0903	-2.01742	0.0436576	0.35559	-4.44242	Mic33	33	Mic	PIP4K2A	neg		-0.336398	11.8377	-3.28246	0.00102985	0.0131504	-1.35312	Mic34	34	Mic	PRKCB	neg
-0.152498	10.3658	-2.35698	0.0184284	0.264289	-3.75417	Mic33	33	Mic	APBB1IP	neg		-0.335791	10.594	-3.09263	0.00198519	0.0238982	-2.00999	Mic34	34	Mic	SFMBT2	neg
-0.151703	10.9255	-2.02257	0.0431235	0.35559	-4.4351	Mic33	33	Mic	PDE8A	neg		-0.332335	10.8547	-2.82595	0.00471623	0.0521929	-2.72562	Mic34	34	Mic	PITPNC1	neg
-0.150279	11.627	-1.95214	0.0509274	0.35559	-4.6008	Mic33	33	Mic	QKI	neg		-0.331641	11.1831	-2.67972	0.00737114	0.0741581	-3.12305	Mic34	34	Mic	ARAP2	neg
-0.14925	12.0339	-1.94859	0.0513507	0.35559	-4.58066	Mic33	33	Mic	RORA	neg		-0.319273	11.1142	-2.20383	0.0275412	0.198775	-4.26805	Mic34	34	Mic	DHFR	neg
-0.1492	10.6629	-2.0428	0.0410786	0.35559	-4.39889	Mic33	33	Mic	CLMN	neg		0.311823	11.4311	2.76904	0.00562458	0.058355	-2.9147	Mic34	34	Mic	SSH2	pos
-0.149042	10.8399	-2.0374	0.0416158	0.35559	-4.40966	Mic33	33	Mic	ABCA2	neg		-0.310089	11.0923	-2.54639	0.0108876	0.100408	-3.46729	Mic34	34	Mic	SLCO3A1	neg
-0.148716	12.3053	-2.41228	0.0158572	0.264289	-3.59616	Mic33	33	Mic	GPM6A	neg		-0.288035	10.8925	-2.21091	0.0270472	0.198775	-4.25347	Mic34	34	Mic	GPC5	neg
-0.148319	11.7021	-1.83196	0.0669638	0.35559	-4.79691	Mic33	33	Mic	SPOCK1	neg		-0.276853	11.7021	-2.08295	0.0372618	0.224926	-4.52377	Mic34	34	Mic	SPOCK1	neg
-0.147964	10.7372	-1.96556	0.0493553	0.35559	-4.54858	Mic33	33	Mic	HIP1	neg		-0.27512	11.7064	-2.0101	0.0444267	0.240545	-4.67017	Mic34	34	Mic	PTPRK	neg
-0.147024	10.6315	-1.99464	0.0460881	0.35559	-4.49364	Mic33	33	Mic	MOBP	neg		-0.274226	10.6315	-2.26749	0.0233652	0.184696	-4.12946	Mic34	34	Mic	MOBP	neg
-0.145843	10.833	-1.92804	0.0538567	0.35559	-4.6207	Mic33	33	Mic	CREB5	neg		-0.272185	10.6629	-2.27137	0.0231291	0.184696	-4.12079	Mic34	34	Mic	CLMN	neg
-0.144581	11.4246	-1.87891	0.0602639	0.35559	-4.71013	Mic33	33	Mic	PLCL1	neg		-0.268933	11.0531	-1.97575	0.0481892	0.246136	-4.73827	Mic34	34	Mic	CDH20	neg
0.142883	10.9177	1.68929	0.0911717	0.35559	-5.05672	Mic33	33	Mic	HS3ST4	pos		-0.268728	10.8476	-2.16289	0.0305549	0.198967	-4.35729	Mic34	34	Mic	CNP	neg
-0.142418	12.5515	-2.07193	0.038278	0.35559	-4.33763	Mic33	33	Mic	ANK2	neg		-0.265565	10.6689	-2.17217	0.029848	0.198967	-4.33759	Mic34	34	Mic	C10orf90	neg
-0.142351	10.7562	-1.7726	0.0763014	0.35559	-4.89949	Mic33	33	Mic	GRIK1	neg		-0.264888	11.4797	-1.94619	0.051638	0.249584	-4.79557	Mic34	34	Mic	EDIL3	neg
-0.141853	11.216	-1.83525	0.0664756	0.35559	-4.7901	Mic33	33	Mic	PLP1	neg		-0.262406	10.742	-2.44472	0.0145002	0.13011	-3.73706	Mic34	34	Mic	SAT1	neg
-0.141721	13.5192	-2.09109	0.0365259	0.35559	-4.29799	Mic33	33	Mic	DLG2	neg		-0.262302	10.899	-2.04379	0.0409807	0.231726	-4.60364	Mic34	34	Mic	PTGDS	neg
-0.140526	10.8925	-1.77104	0.0765615	0.35559	-4.90396	Mic33	33	Mic	GPC5	neg		0.260242	11.4125	2.24573	0.0247264	0.190911	-4.17412	Mic34	34	Mic	DTNA	pos
-0.140166	11.938	-2.10878	0.0349692	0.35559	-4.25928	Mic33	33	Mic	DSCAM	neg		-0.259573	10.8399	-2.16277	0.0305642	0.198967	-4.35775	Mic34	34	Mic	ABCA2	neg
-0.138866	12.9952	-2.07577	0.0379206	0.35559	-4.33166	Mic33	33	Mic	CSMD1	neg		-0.258916	10.8065	-1.74906	0.0802873	0.293523	-5.15319	Mic34	34	Mic	TSHZ2	neg
-0.134859	11.4794	-1.85223	0.0640001	0.35559	-4.75996	Mic33	33	Mic	CTNNA3	neg		-0.257895	11.0867	-2.04177	0.0411803	0.231726	-4.60144	Mic34	34	Mic	ERBB2IP	neg
-0.134569	12.0429	-2.05527	0.0398587	0.35559	-4.37119	Mic33	33	Mic	PHACTR1	neg		-0.255363	11.2519	-2.33934	0.0193223	0.164487	-3.96638	Mic34	34	Mic	NDRG4	neg
-0.134473	13.2249	-1.85648	0.0633915	0.35559	-4.75282	Mic33	33	Mic	MAGI2	neg		-0.255079	12.3691	-1.7481	0.0804537	0.293523	-5.15538	Mic34	34	Mic	NCAM2	neg
-0.13381	11.3273	-1.79252	0.0730564	0.35559	-4.86394	Mic33	33	Mic	ZSWIM6	neg		-0.253614	10.4169	-2.14776	0.0317384	0.199091	-4.38947	Mic34	34	Mic	RELN	neg
-0.133277	12.1372	-1.94108	0.0522547	0.35559	-4.59113	Mic33	33	Mic	CLASP2	neg		0.252899	12.2757	2.61785	0.00885172	0.0849372	-3.32026	Mic34	34	Mic	CELF2	pos
-0.133128	12.0536	-1.89876	0.0576025	0.35559	-4.67497	Mic33	33	Mic	ATRNL1	neg		-0.251355	10.833	-2.02525	0.0428473	0.237089	-4.6407	Mic34	34	Mic	CREB5	neg
-0.131847	11.0867	-1.71475	0.0863984	0.35559	-4.99429	Mic33	33	Mic	ERBB2IP	neg		-0.251289	10.6432	-2.1472	0.0317825	0.199091	-4.39027	Mic34	34	Mic	LHFPL3	neg
-0.131554	13.5556	-1.77694	0.0755858	0.35559	-4.8923	Mic33	33	Mic	CADM2	neg		-0.250458	11.276	-1.78686	0.0739674	0.288908	-5.08772	Mic34	34	Mic	SPOCK3	neg
-0.13059	13.1285	-1.93374	0.0531511	0.35559	-4.60791	Mic33	33	Mic	RBFOX1	neg		-0.248104	10.5807	-1.92473	0.0542694	0.249584	-4.83577	Mic34	34	Mic	MTRNR2L12	neg
-0.130543	11.5478	-1.81939	0.0688594	0.35559	-4.81785	Mic33	33	Mic	TJP1	neg		-0.248078	10.4925	-1.92903	0.0537337	0.249584	-4.82797	Mic34	34	Mic	MTRNR2L8	neg
-0.130271	10.6689	-1.74857	0.0803726	0.35559	-4.9426	Mic33	33	Mic	C10orf90	neg		-0.247652	10.8086	-1.67848	0.0932601	0.30766	-5.27258	Mic34	34	Mic	ADARB2	neg
-0.130055	11.7064	-1.56107	0.118515	0.35559	-5.2452	Mic33	33	Mic	PTPRK	neg		-0.247525	11.0903	-1.98651	0.0469824	0.243721	-4.71039	Mic34	34	Mic	PIP4K2A	neg
-0.129845	13.1411	-1.56247	0.118185	0.35559	-5.23939	Mic33	33	Mic	KCNIP4	neg		-0.247393	10.5507	-2.04376	0.0409829	0.231726	-4.60385	Mic34	34	Mic	CNDP1	neg
-0.129556	11.276	-1.51718	0.129229	0.35559	-5.31084	Mic33	33	Mic	SPOCK3	neg		0.245327	10.6715	2.16675	0.0302593	0.198967	-4.37947	Mic34	34	Mic	CHST11	pos
-0.128961	11.1897	-1.70174	0.0888119	0.35559	-5.0211	Mic33	33	Mic	RNF220	neg		-0.243248	11.4459	-2.26828	0.0233171	0.184696	-4.12704	Mic34	34	Mic	IDS	neg
-0.12863	11.8001	-1.87182	0.0612387	0.35559	-4.7165	Mic33	33	Mic	N4BP2L2	neg		-0.242594	10.6457	-2.18022	0.0292464	0.198967	-4.32043	Mic34	34	Mic	ADGRV1	neg
-0.128283	11.6393	-1.34668	0.17809	0.369267	-5.54851	Mic33	33	Mic	CNTN5	neg		-0.239805	10.7693	-2.06394	0.0390293	0.231388	-4.56297	Mic34	34	Mic	SLC1A2	neg
-0.128217	10.8065	-1.42151	0.155177	0.35559	-5.44743	Mic33	33	Mic	TSHZ2	neg		-0.239735	10.732	-1.93118	0.0534672	0.249584	-4.82005	Mic34	34	Mic	DOCK5	neg
-0.126876	10.4169	-1.76306	0.0778974	0.35559	-4.91773	Mic33	33	Mic	RELN	neg		-0.239164	10.6551	-1.94433	0.0518625	0.249584	-4.79896	Mic34	34	Mic	KCNH8	neg
-0.12679	11.2436	-1.69828	0.0894626	0.35559	-5.0268	Mic33	33	Mic	PRUNE2	neg		-0.232276	11.2811	-1.67623	0.0937008	0.30766	-5.27574	Mic34	34	Mic	TMTC2	neg
-0.126703	11.4797	-1.52734	0.126683	0.35559	-5.29578	Mic33	33	Mic	EDIL3	neg		0.230504	11.7171	1.77469	0.0759554	0.292278	-5.10424	Mic34	34	Mic	43891	pos
-0.126622	11.8557	-1.61619	0.10606	0.35559	-5.15816	Mic33	33	Mic	SPARCL1	neg		-0.229739	11.017	-1.82828	0.0675137	0.281457	-5.01442	Mic34	34	Mic	ANO4	neg
0.124983	11.9447	1.55383	0.120231	0.35559	-5.24929	Mic33	33	Mic	LINGO1	pos		-0.229415	12.1764	-1.91989	0.0548783	0.249584	-4.84492	Mic34	34	Mic	SNTG1	neg
-0.124971	11.4545	-1.4381	0.150413	0.35559	-5.42467	Mic33	33	Mic	ERBB4	neg		0.228543	11.1884	1.90035	0.0573941	0.257498	-4.8776	Mic34	34	Mic	SHTN1	pos
-0.124932	11.6969	-1.82598	0.0678608	0.35559	-4.80765	Mic33	33	Mic	CDC42BPA	neg		-0.22636	11.5724	-1.67105	0.0947183	0.30766	-5.27993	Mic34	34	Mic	PDE4B	neg
-0.124319	10.9449	-1.63855	0.101314	0.35559	-5.12401	Mic33	33	Mic	ST18	neg		-0.226353	12.3141	-2.12683	0.0334395	0.205591	-4.43192	Mic34	34	Mic	PLCB1	neg
-0.12429	12.4088	-2.11043	0.034827	0.35559	-4.3472	Mic33	33	Mic	FRMD4A	neg		-0.226016	10.9449	-1.81509	0.0695165	0.281457	-5.03764	Mic34	34	Mic	ST18	neg
-0.123492	11.8377	-1.97288	0.0485151	0.35559	-4.52769	Mic33	33	Mic	PRKCB	neg		-0.225469	11.4729	-1.9923	0.046344	0.243721	-4.7061	Mic34	34	Mic	GRIN1	neg
-0.123387	11.533	-1.75617	0.0790665	0.35559	-4.92946	Mic33	33	Mic	TRIM2	neg		0.225416	12.0931	1.86479	0.0622174	0.268262	-4.94271	Mic34	34	Mic	AUTS2	pos
-0.12324	10.899	-1.57538	0.115175	0.35559	-5.22269	Mic33	33	Mic	PTGDS	neg		0.224479	11.236	1.88115	0.0599585	0.264546	-4.92954	Mic34	34	Mic	HDAC9	pos
-0.122955	11.3826	-1.58871	0.112132	0.35559	-5.20184	Mic33	33	Mic	CLU	neg		-0.224216	12.2358	-2.22222	0.0262737	0.198247	-4.22935	Mic34	34	Mic	STXBP5L	neg
-0.122048	11.4916	-1.86061	0.0628055	0.35559	-4.74535	Mic33	33	Mic	CAMK2B	neg		-0.223929	10.7616	-1.7338	0.0829597	0.296157	-5.17975	Mic34	34	Mic	FBXL7	neg
-0.121585	11.0531	-1.4659	0.142682	0.35559	-5.38534	Mic33	33	Mic	CDH20	neg		-0.22146	10.8305	-1.78771	0.0738289	0.288908	-5.08643	Mic34	34	Mic	ZNF536	neg
-0.121074	12.3805	-1.56006	0.118752	0.35559	-5.2464	Mic33	33	Mic	NLGN1	neg		-0.218699	11.4545	-1.53282	0.125327	0.325112	-5.50227	Mic34	34	Mic	ERBB4	neg
-0.121023	11.5883	-1.59377	0.110995	0.35559	-5.19409	Mic33	33	Mic	CADM1	neg		-0.216715	11.2306	-1.71621	0.0861314	0.301006	-5.20896	Mic34	34	Mic	PHLPP1	neg
-0.121002	11.3867	-1.65626	0.0976772	0.35559	-5.09569	Mic33	33	Mic	APLP1	neg		0.215556	11.9923	1.49319	0.135395	0.337977	-5.55937	Mic34	34	Mic	RASGEF1B	pos
-0.120721	11.9093	-1.48295	0.138095	0.35559	-5.36041	Mic33	33	Mic	LRRC4C	neg		-0.215433	10.8578	-1.70246	0.0886764	0.302924	-5.23265	Mic34	34	Mic	ZNF385D	neg
-0.120542	11.0111	-1.64543	0.0998887	0.35559	-5.11277	Mic33	33	Mic	QDPR	neg		-0.212568	11.593	-1.69852	0.0894172	0.302924	-5.23964	Mic34	34	Mic	KCND2	neg
-0.119874	11.2519	-1.80198	0.0715551	0.35559	-4.84992	Mic33	33	Mic	NDRG4	neg		-0.21254	11.5266	-1.5997	0.109672	0.315851	-5.39932	Mic34	34	Mic	UNC5C	neg
-0.119587	11.4774	-1.54322	0.122784	0.35559	-5.27188	Mic33	33	Mic	PDE1A	neg		-0.21222	10.9642	-1.65671	0.0975846	0.309283	-5.30835	Mic34	34	Mic	PDE1C	neg
-0.118855	11.9823	-1.44346	0.148897	0.35559	-5.41706	Mic33	33	Mic	FRMD5	neg		-0.211885	11.4916	-1.9686	0.0490048	0.246509	-4.75211	Mic34	34	Mic	CAMK2B	neg
-0.11867	11.975	-1.90252	0.0571091	0.35559	-4.66829	Mic33	33	Mic	AGBL4	neg		-0.211776	11.5638	-2.00545	0.044921	0.240545	-4.68	Mic34	34	Mic	ARPP21	neg
-0.11852	11.0923	-1.59922	0.109779	0.35559	-5.18563	Mic33	33	Mic	SLCO3A1	neg		-0.210808	11.0111	-1.75404	0.079431	0.293523	-5.14497	Mic34	34	Mic	QDPR	neg
-0.118494	12.9285	-1.6341	0.102245	0.35559	-5.13097	Mic33	33	Mic	IL1RAPL1	neg		-0.210199	10.9352	-1.58687	0.112549	0.316664	-5.4198	Mic34	34	Mic	DLC1	neg
-0.117873	11.9509	-1.60964	0.107484	0.35559	-5.16971	Mic33	33	Mic	GPM6B	neg		-0.209788	11.6628	-1.8162	0.0693465	0.281457	-5.03471	Mic34	34	Mic	PRNP	neg
-0.117682	10.9382	-1.58592	0.112765	0.35559	-5.20659	Mic33	33	Mic	SLAIN1	neg		-0.207936	11.0548	-1.739	0.082041	0.296061	-5.16403	Mic34	34	Mic	DIP2B	neg
-0.117666	12.8295	-1.81034	0.0702505	0.35559	-4.83454	Mic33	33	Mic	NRXN1	neg		-0.206912	11.216	-1.63301	0.102473	0.309283	-5.34658	Mic34	34	Mic	PLP1	neg
-0.117506	10.9821	-1.66102	0.0967171	0.35559	-5.08683	Mic33	33	Mic	ZNF91	neg		-0.206222	11.4246	-1.63445	0.102172	0.309283	-5.34303	Mic34	34	Mic	PLCL1	neg
-0.116999	10.5507	-1.58587	0.112776	0.35559	-5.2068	Mic33	33	Mic	CNDP1	neg		-0.206069	10.9382	-1.69161	0.090727	0.304256	-5.25027	Mic34	34	Mic	SLAIN1	neg
-0.116987	11.7748	-1.71905	0.0856129	0.35559	-4.98343	Mic33	33	Mic	SMYD3	neg		-0.205602	11.1772	-1.33298	0.182546	0.388495	-5.78434	Mic34	34	Mic	DCC	neg
-0.116791	10.865	-1.48686	0.13706	0.35559	-5.35504	Mic33	33	Mic	CRYAB	neg		-0.205131	11.3118	-1.38819	0.165087	0.369225	-5.70977	Mic34	34	Mic	ROBO1	neg
-0.116068	11.4777	-1.6446	0.100059	0.35559	-5.11409	Mic33	33	Mic	OTUD7A	neg		-0.204348	10.5437	-1.66737	0.0954487	0.30766	-5.2909	Mic34	34	Mic	SLC5A11	neg
0.115745	11.2954	1.69257	0.0905437	0.35559	-5.0542	Mic33	33	Mic	MBNL1	pos		-0.203488	11.5297	-1.81747	0.0691522	0.281457	-5.03197	Mic34	34	Mic	ATP8A1	neg
-0.115444	11.2818	-1.47276	0.140823	0.35559	-5.37485	Mic33	33	Mic	ASTN2	neg		-0.203474	11.1062	-1.48238	0.138246	0.33832	-5.57147	Mic34	34	Mic	NFIA	neg
-0.115277	10.9642	-1.47693	0.139703	0.35559	-5.36959	Mic33	33	Mic	PDE1C	neg		-0.202667	11.0522	-1.61375	0.106589	0.315851	-5.3776	Mic34	34	Mic	GRM3	neg
-0.114893	11.1565	-1.26298	0.206602	0.380868	-5.65526	Mic33	33	Mic	KIAA1217	neg		-0.20218	11.6045	-1.59456	0.110817	0.315851	-5.40718	Mic34	34	Mic	LINGO2	neg
-0.114089	12.3691	-1.28326	0.199409	0.380868	-5.63024	Mic33	33	Mic	NCAM2	neg		-0.201951	11.0796	-1.9419	0.0521553	0.249584	-4.80357	Mic34	34	Mic	TNR	neg
-0.113766	12.3301	-1.67433	0.0940727	0.35559	-5.06631	Mic33	33	Mic	CTNND2	neg		-0.201723	12.3227	-1.80495	0.0710896	0.284358	-5.05448	Mic34	34	Mic	ANK3	neg
-0.113199	12.3961	-1.187	0.235236	0.396438	-5.74471	Mic33	33	Mic	DPP10	neg		-0.201192	10.8435	-1.60723	0.108012	0.315851	-5.38678	Mic34	34	Mic	TMEM144	neg
-0.113042	12.3271	-1.41471	0.157161	0.35559	-5.45646	Mic33	33	Mic	CTNNA2	neg		-0.198585	11.6661	-1.87675	0.0605588	0.264546	-4.92605	Mic34	34	Mic	LRFN5	neg
-0.113017	10.8086	-1.25692	0.208789	0.380868	-5.6625	Mic33	33	Mic	ADARB2	neg		-0.197582	10.865	-1.53275	0.125344	0.325112	-5.50267	Mic34	34	Mic	CRYAB	neg
-0.112312	11.8406	-1.60553	0.108385	0.35559	-5.17065	Mic33	33	Mic	MACROD2	neg		-0.196872	11.4825	-1.543	0.122838	0.325112	-5.48511	Mic34	34	Mic	DAB1	neg
-0.112145	10.573	-1.69123	0.0908002	0.35559	-5.11857	Mic33	33	Mic	C10orf11	neg		-0.196632	10.7372	-1.59237	0.111309	0.315851	-5.41025	Mic34	34	Mic	HIP1	neg
-0.112081	10.9352	-1.3883	0.165053	0.35559	-5.4931	Mic33	33	Mic	DLC1	neg		-0.196525	10.7795	-1.52366	0.1276	0.327624	-5.51635	Mic34	34	Mic	LAMA2	neg
-0.111991	11.0522	-1.46338	0.143371	0.35559	-5.38906	Mic33	33	Mic	GRM3	neg		-0.195642	10.8198	-1.6251	0.104147	0.311504	-5.35922	Mic34	34	Mic	POLR2F	neg
-0.1119	10.8578	-1.4515	0.146648	0.35559	-5.40592	Mic33	33	Mic	ZNF385D	neg		-0.194381	10.9637	-1.58011	0.114089	0.316956	-5.43028	Mic34	34	Mic	CLDN11	neg
-0.111854	12.1764	-1.53637	0.124454	0.35559	-5.28197	Mic33	33	Mic	SNTG1	neg		-0.194205	12.0678	-1.46971	0.141646	0.33832	-5.59606	Mic34	34	Mic	SLC24A2	neg
-0.111695	10.5545	-1.54451	0.122472	0.35559	-5.26074	Mic33	33	Mic	B2M	neg		-0.192266	11.1897	-1.54581	0.122158	0.325112	-5.48273	Mic34	34	Mic	RNF220	neg
-0.111574	12.306	-1.38515	0.166013	0.35559	-5.49711	Mic33	33	Mic	NKAIN2	neg		-0.190188	11.4777	-1.64293	0.100404	0.309283	-5.3308	Mic34	34	Mic	OTUD7A	neg
-0.111539	11.4425	-1.63391	0.102285	0.35559	-5.14241	Mic33	33	Mic	KCNQ3	neg		-0.189815	11.9881	-1.83224	0.0669221	0.281457	-5.00659	Mic34	34	Mic	CCSER1	neg
-0.111496	10.7693	-1.57492	0.115281	0.35559	-5.22379	Mic33	33	Mic	SLC1A2	neg		-0.189223	11.7936	-1.63543	0.101965	0.309283	-5.34287	Mic34	34	Mic	TTLL7	neg
-0.111448	11.2811	-1.31947	0.187018	0.374036	-5.58322	Mic33	33	Mic	TMTC2	neg		-0.188261	10.7238	-1.56982	0.116464	0.319554	-5.44607	Mic34	34	Mic	TF	neg
-0.111276	11.1062	-1.33001	0.183521	0.369267	-5.56426	Mic33	33	Mic	NFIA	neg		-0.188139	12.0898	-1.51314	0.130251	0.327624	-5.5316	Mic34	34	Mic	IQCJ-SCHIP1	neg
-0.110889	10.7795	-1.41079	0.158314	0.35559	-5.46241	Mic33	33	Mic	LAMA2	neg		-0.187858	11.7673	-1.71873	0.0856704	0.301006	-5.20502	Mic34	34	Mic	NTRK2	neg
-0.110398	10.9365	-1.50182	0.133152	0.35559	-5.32876	Mic33	33	Mic	TMEM165	neg		-0.187637	11.6461	-1.46139	0.143915	0.338865	-5.60731	Mic34	34	Mic	CNTNAP5	neg
-0.110226	10.6551	-1.47029	0.141491	0.35559	-5.37897	Mic33	33	Mic	KCNH8	neg		-0.187222	12.1984	-1.76559	0.0774713	0.292278	-5.12242	Mic34	34	Mic	CHN1	neg
-0.110186	10.8305	-1.45962	0.144401	0.35559	-5.3943	Mic33	33	Mic	ZNF536	neg		-0.18629	12.3519	-1.70231	0.0887039	0.302924	-5.23269	Mic34	34	Mic	NEGR1	neg
0.10992	11.5154	1.4898	0.136283	0.35559	-5.34192	Mic33	33	Mic	ACTB	pos		-0.184913	11.6798	-1.51311	0.13026	0.327624	-5.53185	Mic34	34	Mic	GRM7	neg
-0.109812	12.3519	-1.64657	0.0996537	0.35559	-5.11092	Mic33	33	Mic	NEGR1	neg		-0.183021	11.1095	-1.48107	0.138595	0.33832	-5.57941	Mic34	34	Mic	KLHL32	neg
-0.109625	10.7238	-1.50013	0.133588	0.35559	-5.33568	Mic33	33	Mic	TF	neg		-0.181758	11.2915	-1.47894	0.139163	0.33832	-5.57797	Mic34	34	Mic	PTMA	neg
-0.109518	11.6282	-1.53236	0.125442	0.35559	-5.28807	Mic33	33	Mic	CACNA2D1	neg		-0.181155	11.0238	-1.35094	0.176722	0.384248	-5.76082	Mic34	34	Mic	CBLN2	neg
-0.109129	12.9858	-1.92865	0.0537804	0.35559	-4.61659	Mic33	33	Mic	SYT1	neg		-0.180663	11.5943	-1.59335	0.111089	0.315851	-5.40307	Mic34	34	Mic	MACF1	neg
-0.1089	12.1887	-1.60739	0.107976	0.35559	-5.17344	Mic33	33	Mic	KCNQ5	neg		0.180535	12.1644	1.46319	0.143422	0.338865	-5.59936	Mic34	34	Mic	RTN4	pos
-0.10723	12.0678	-1.33172	0.18296	0.369267	-5.56838	Mic33	33	Mic	SLC24A2	neg		-0.1805	10.9969	-1.23544	0.216672	0.40735	-5.90741	Mic34	34	Mic	SGCZ	neg
-0.10723	11.542	-1.48434	0.137725	0.35559	-5.35055	Mic33	33	Mic	BCAS3	neg		-0.179481	11.8421	-1.77006	0.0767241	0.292278	-5.11737	Mic34	34	Mic	CNTN1	neg
-0.106433	11.593	-1.39549	0.162876	0.35559	-5.48371	Mic33	33	Mic	KCND2	neg		-0.176278	11.4063	-1.37396	0.169461	0.375074	-5.73014	Mic34	34	Mic	TMEFF2	neg
-0.106316	11.6962	-1.49527	0.134851	0.35559	-5.34332	Mic33	33	Mic	MAP7	neg		-0.175846	11.6732	-1.31901	0.187172	0.389351	-5.80293	Mic34	34	Mic	GRIA4	neg
-0.105806	11.5296	-1.54726	0.121807	0.35559	-5.26421	Mic33	33	Mic	UCHL1	neg		-0.175576	11.8705	-1.51651	0.129397	0.327624	-5.52437	Mic34	34	Mic	AGAP1	neg
-0.104897	11.1095	-1.39326	0.163548	0.35559	-5.48665	Mic33	33	Mic	KLHL32	neg		-0.175015	11.6315	-1.55278	0.120483	0.325112	-5.47236	Mic34	34	Mic	GRIK2	neg
-0.104833	10.6457	-1.54593	0.122128	0.35559	-5.26791	Mic33	33	Mic	ADGRV1	neg		-0.174503	11.2964	-1.53316	0.125244	0.325112	-5.50211	Mic34	34	Mic	DNAJC6	neg
-0.103974	11.5879	-1.38114	0.167242	0.355925	-5.503	Mic33	33	Mic	UNC5D	neg		-0.172135	11.3626	-1.4513	0.146704	0.342997	-5.62254	Mic34	34	Mic	SH3GL3	neg
-0.103465	12.1984	-1.60223	0.109112	0.35559	-5.17951	Mic33	33	Mic	CHN1	neg		-0.171295	11.1059	-1.42789	0.15333	0.35351	-5.6535	Mic34	34	Mic	FUT8	neg
-0.103059	11.9881	-1.63283	0.102513	0.35559	-5.13295	Mic33	33	Mic	CCSER1	neg		-0.170376	11.3867	-1.42091	0.15535	0.355699	-5.66519	Mic34	34	Mic	APLP1	neg
-0.102825	10.8476	-1.35756	0.17461	0.364594	-5.53399	Mic33	33	Mic	CNP	neg		-0.168799	12.6404	-1.31825	0.187427	0.389351	-5.80322	Mic34	34	Mic	LRRTM4	neg
-0.102695	11.0649	-1.30144	0.193115	0.379373	-5.60363	Mic33	33	Mic	SGK1	neg		-0.167496	11.8838	-1.65098	0.0987507	0.309283	-5.3177	Mic34	34	Mic	GRM5	neg
-0.10239	10.4925	-1.30657	0.191365	0.378175	-5.60056	Mic33	33	Mic	MTRNR2L8	neg		-0.165669	10.7708	-1.30719	0.191154	0.394182	-5.81773	Mic34	34	Mic	PCDH15	neg
-0.102294	12.0962	-1.41681	0.156547	0.35559	-5.44591	Mic33	33	Mic	TCF4	neg		-0.165256	11.6969	-1.47145	0.141177	0.33832	-5.59312	Mic34	34	Mic	CDC42BPA	neg
-0.102073	11.5638	-1.58651	0.112632	0.35559	-5.20596	Mic33	33	Mic	ARPP21	neg		-0.164995	12.8676	-1.65326	0.0982854	0.309283	-5.31283	Mic34	34	Mic	NRG3	neg
-0.101963	11.6661	-1.58162	0.113743	0.35559	-5.21379	Mic33	33	Mic	LRFN5	neg		-0.162988	11.6651	-1.27526	0.202224	0.404384	-5.85848	Mic34	34	Mic	ENOX1	neg
-0.101436	11.0238	-1.24155	0.214408	0.38522	-5.68155	Mic33	33	Mic	CBLN2	neg		-0.162673	12.1629	-1.47101	0.141295	0.33832	-5.59344	Mic34	34	Mic	LRRC7	neg
-0.101101	12.2794	-1.41855	0.156037	0.35559	-5.45168	Mic33	33	Mic	ADGRL3	neg		-0.162507	11.8058	-1.5345	0.124915	0.325112	-5.50036	Mic34	34	Mic	CSMD3	neg
-0.100925	12.0952	-1.55044	0.121042	0.35559	-5.25903	Mic33	33	Mic	SNAP25	neg		-0.161936	11.4774	-1.27361	0.20281	0.404384	-5.86067	Mic34	34	Mic	PDE1A	neg
-0.100723	11.6628	-1.4302	0.152666	0.35559	-5.43404	Mic33	33	Mic	PRNP	neg		-0.161565	11.2436	-1.31906	0.187155	0.389351	-5.80263	Mic34	34	Mic	PRUNE2	neg
-0.100723	10.7616	-1.27979	0.200626	0.380868	-5.63432	Mic33	33	Mic	FBXL7	neg		-0.161544	11.975	-1.57804	0.114563	0.316956	-5.43307	Mic34	34	Mic	AGBL4	neg
-0.100348	10.6432	-1.40718	0.159381	0.35559	-5.46729	Mic33	33	Mic	LHFPL3	neg		-0.160988	11.5883	-1.2928	0.196085	0.399389	-5.8364	Mic34	34	Mic	CADM1	neg
-0.0999585	11.9836	-1.40342	0.160498	0.35559	-5.4728	Mic33	33	Mic	NCAM1	neg		0.160897	11.349	1.34025	0.180172	0.385916	-5.7705	Mic34	34	Mic	MAP4K4	pos
-0.0994248	11.9416	-1.40325	0.160551	0.35559	-5.4653	Mic33	33	Mic	DST	neg		0.16067	11.9416	1.38714	0.165406	0.369225	-5.70778	Mic34	34	Mic	DST	pos
-0.0992898	12.3141	-1.53251	0.125403	0.35559	-5.28743	Mic33	33	Mic	PLCB1	neg		-0.159821	13.2249	-1.34454	0.178782	0.385427	-5.76909	Mic34	34	Mic	MAGI2	neg
-0.0991791	10.8547	-1.38561	0.165872	0.35559	-5.49297	Mic33	33	Mic	PITPNC1	neg		0.159476	11.5073	1.23173	0.218055	0.40735	-5.91085	Mic34	34	Mic	FTL	pos
-0.0989472	11.6732	-1.21772	0.223336	0.388208	-5.70993	Mic33	33	Mic	GRIA4	neg		-0.159357	11.1565	-1.06748	0.285763	0.455857	-6.09808	Mic34	34	Mic	KIAA1217	neg
-0.0988261	12.0931	-1.33623	0.181482	0.369267	-5.55343	Mic33	33	Mic	AUTS2	neg		-0.155955	11.0649	-1.20461	0.228362	0.407614	-5.94133	Mic34	34	Mic	SGK1	neg
-0.0982614	11.3845	-1.43246	0.152018	0.35559	-5.43195	Mic33	33	Mic	FAIM2	neg		-0.152683	11.9174	-1.16379	0.244516	0.419063	-5.99248	Mic34	34	Mic	PEX5L	neg
-0.0981509	11.7936	-1.39245	0.163794	0.35559	-5.48793	Mic33	33	Mic	TTLL7	neg		-0.15248	11.8584	-1.41502	0.15707	0.357172	-5.6731	Mic34	34	Mic	KHDRBS2	neg
-0.0980275	11.9742	-1.57325	0.115667	0.35559	-5.22613	Mic33	33	Mic	MAPK10	neg		-0.152478	11.5879	-1.23383	0.217275	0.40735	-5.90942	Mic34	34	Mic	UNC5D	neg
-0.0979688	10.7708	-1.26856	0.204605	0.380868	-5.64809	Mic33	33	Mic	PCDH15	neg		-0.151748	11.5804	-1.21527	0.224269	0.40735	-5.93192	Mic34	34	Mic	KCTD16	neg
0.0978776	11.4155	1.29792	0.194323	0.379501	-5.60252	Mic33	33	Mic	DPYD	pos		-0.151625	12.4878	-1.35439	0.175621	0.384248	-5.75155	Mic34	34	Mic	PDE4D	neg
-0.097179	11.4744	-1.10063	0.271063	0.416706	-5.84138	Mic33	33	Mic	PDZD2	neg		-0.151621	11.4263	-1.13641	0.255791	0.43108	-6.02313	Mic34	34	Mic	KIRREL3	neg
-0.096814	11.5266	-1.19602	0.231694	0.392462	-5.73523	Mic33	33	Mic	UNC5C	neg		-0.150851	11.357	-1.06178	0.288343	0.455857	-6.09985	Mic34	34	Mic	SLC26A3	neg
-0.0967964	11.2964	-1.39604	0.162709	0.35559	-5.48293	Mic33	33	Mic	DNAJC6	neg		-0.15073	11.792	-1.16541	0.243857	0.419063	-5.99055	Mic34	34	Mic	PCDH7	neg
-0.096758	11.3483	-1.07513	0.282321	0.422361	-5.86905	Mic33	33	Mic	NRG1	neg		-0.150377	11.8813	-1.34983	0.177078	0.384248	-5.76205	Mic34	34	Mic	PPFIA2	neg
-0.0964604	11.9209	-1.31097	0.189876	0.377478	-5.58657	Mic33	33	Mic	SIK3	neg		-0.150109	11.506	-1.08684	0.277114	0.454708	-6.07747	Mic34	34	Mic	CDH12	neg
-0.0964337	12.233	-1.24088	0.214656	0.38522	-5.68177	Mic33	33	Mic	TENM2	neg		-0.148136	12.0536	-1.28831	0.197646	0.400112	-5.84199	Mic34	34	Mic	ATRNL1	neg
-0.0958589	11.017	-1.2517	0.210687	0.382229	-5.66906	Mic33	33	Mic	ANO4	neg		-0.14749	12.555	-1.21281	0.225211	0.40735	-5.93421	Mic34	34	Mic	PPP2R2B	neg
-0.0957444	11.5724	-1.159	0.246464	0.40508	-5.77221	Mic33	33	Mic	PDE4B	neg		-0.147367	11.9481	-1.24338	0.213735	0.40735	-5.89705	Mic34	34	Mic	DPP6	neg
-0.0948566	11.1019	-1.2705	0.203912	0.380868	-5.64243	Mic33	33	Mic	GAB1	neg		-0.146526	12.0422	-1.43432	0.151488	0.351707	-5.64673	Mic34	34	Mic	GRIA2	neg
-0.0940059	10.5807	-1.19669	0.231436	0.392462	-5.73416	Mic33	33	Mic	MTRNR2L12	neg		-0.146079	11.9509	-1.21573	0.224093	0.40735	-5.93138	Mic34	34	Mic	GPM6B	neg
-0.0939587	10.9969	-1.05567	0.291126	0.425788	-5.88941	Mic33	33	Mic	SGCZ	neg		-0.145878	11.533	-1.26508	0.205851	0.406728	-5.87102	Mic34	34	Mic	TRIM2	neg
-0.0937348	11.8058	-1.45236	0.146407	0.35559	-5.40464	Mic33	33	Mic	CSMD3	neg		0.144782	10.4734	1.22968	0.218822	0.40735	-5.90885	Mic34	34	Mic	APOE	pos
-0.0927841	11.5797	-1.17517	0.239933	0.398288	-5.76543	Mic33	33	Mic	ZEB2	neg		-0.144174	11.5422	-1.09443	0.273775	0.452205	-6.06897	Mic34	34	Mic	FAM19A2	neg
-0.092468	10.8198	-1.26036	0.207545	0.380868	-5.65816	Mic33	33	Mic	POLR2F	neg		-0.142876	11.581	-1.19977	0.230235	0.408759	-5.94915	Mic34	34	Mic	SLC44A1	neg
0.0923052	11.2915	1.23089	0.218369	0.386631	-5.68838	Mic33	33	Mic	PTMA	pos		-0.142395	10.9821	-1.22684	0.219889	0.40735	-5.91708	Mic34	34	Mic	ZNF91	neg
-0.0917502	11.4921	-1.13725	0.255438	0.409259	-5.80196	Mic33	33	Mic	FHIT	neg		0.141107	11.9447	1.07249	0.283508	0.454708	-6.08883	Mic34	34	Mic	LINGO1	pos
-0.0912444	11.1772	-0.970681	0.331712	0.445475	-5.97312	Mic33	33	Mic	DCC	neg		-0.14063	12.1391	-1.29455	0.195484	0.399389	-5.83321	Mic34	34	Mic	RALYL	neg
-0.0910159	11.8813	-1.34108	0.179903	0.369267	-5.55615	Mic33	33	Mic	PPFIA2	neg		-0.139655	12.5515	-1.23801	0.21572	0.40735	-5.9013	Mic34	34	Mic	ANK2	neg
-0.0909947	11.6798	-1.22189	0.221757	0.388208	-5.7045	Mic33	33	Mic	GRM7	neg		-0.139198	11.8066	-1.38616	0.165706	0.369225	-5.71353	Mic34	34	Mic	FRMPD4	neg
-0.0904334	11.234	-1.23598	0.216474	0.386395	-5.68771	Mic33	33	Mic	STMN2	neg		-0.138102	10.7562	-1.04864	0.294348	0.458796	-6.11629	Mic34	34	Mic	GRIK1	neg
-0.090019	10.5437	-1.20527	0.228107	0.390369	-5.7245	Mic33	33	Mic	SLC5A11	neg		-0.137612	11.4794	-1.15148	0.249539	0.422689	-6.00531	Mic34	34	Mic	CTNNA3	neg
-0.0897094	10.8435	-1.17626	0.239499	0.398288	-5.7574	Mic33	33	Mic	TMEM144	neg		-0.137516	12.3301	-1.23309	0.217548	0.40735	-5.91033	Mic34	34	Mic	CTNND2	neg
-0.0897085	11.0796	-1.41565	0.156885	0.35559	-5.45599	Mic33	33	Mic	TNR	neg		-0.137017	12.233	-1.07375	0.282942	0.454708	-6.09043	Mic34	34	Mic	TENM2	neg
-0.0896915	11.8806	-1.07491	0.282422	0.422361	-5.86037	Mic33	33	Mic	HSP90AA1	neg		-0.136767	11.6494	-1.17829	0.238689	0.419063	-5.97386	Mic34	34	Mic	CACNB2	neg
-0.0892538	11.9174	-1.1166	0.264171	0.415663	-5.82527	Mic33	33	Mic	PEX5L	neg		-0.136756	11.3845	-1.21528	0.224267	0.40735	-5.93171	Mic34	34	Mic	FAIM2	neg
-0.0892311	11.7695	-1.04382	0.296575	0.427659	-5.89389	Mic33	33	Mic	WWOX	neg		-0.136706	11.6962	-1.17099	0.241611	0.419063	-5.98387	Mic34	34	Mic	MAP7	neg
-0.0883546	12.9442	-1.13495	0.256403	0.409259	-5.80449	Mic33	33	Mic	LSAMP	neg		-0.134357	12.8295	-1.25889	0.208075	0.406728	-5.87739	Mic34	34	Mic	NRXN1	neg
-0.0876826	10.9637	-1.16961	0.242164	0.399993	-5.76576	Mic33	33	Mic	CLDN11	neg		-0.134217	13.5556	-1.10528	0.269045	0.448859	-6.05643	Mic34	34	Mic	CADM2	neg
-0.0872811	11.4459	-1.33432	0.182106	0.369267	-5.56338	Mic33	33	Mic	IDS	neg		-0.134072	11.9823	-0.992235	0.321088	0.482359	-6.17415	Mic34	34	Mic	FRMD5	neg
-0.0868964	12.1629	-1.29047	0.196894	0.380868	-5.62105	Mic33	33	Mic	LRRC7	neg		-0.133488	12.3053	-1.31762	0.187639	0.389351	-5.80235	Mic34	34	Mic	GPM6A	neg
-0.0858409	12.6605	-1.39246	0.163789	0.35559	-5.48751	Mic33	33	Mic	FAM155A	neg		-0.133446	11.3055	-1.17413	0.240348	0.419063	-5.98011	Mic34	34	Mic	ENC1	neg
-0.0857343	11.8421	-1.38756	0.165279	0.35559	-5.49437	Mic33	33	Mic	CNTN1	neg		-0.132998	12.9952	-1.21137	0.22576	0.40735	-5.93536	Mic34	34	Mic	CSMD1	neg
-0.0856713	11.6651	-1.10007	0.271306	0.416706	-5.84278	Mic33	33	Mic	ENOX1	neg		-0.132705	10.9255	-1.07823	0.280938	0.454708	-6.08236	Mic34	34	Mic	PDE8A	neg
-0.0856116	12.555	-1.15519	0.248018	0.405625	-5.7814	Mic33	33	Mic	PPP2R2B	neg		-0.132328	11.6393	-0.845946	0.397587	0.547162	-6.30564	Mic34	34	Mic	CNTN5	neg
-0.0852698	12.6274	-1.3708	0.170445	0.360431	-5.51569	Mic33	33	Mic	DLGAP1	neg		-0.132104	13.237	-1.06223	0.288139	0.455857	-6.10244	Mic34	34	Mic	PTPRD	neg
-0.0851298	12.1135	-1.41782	0.156251	0.35559	-5.45279	Mic33	33	Mic	RIMS2	neg		-0.131581	12.3805	-1.03317	0.30153	0.465618	-6.13336	Mic34	34	Mic	NLGN1	neg
-0.0849834	11.8051	-1.2075	0.227248	0.390369	-5.71594	Mic33	33	Mic	PTK2	neg		-0.130606	11.7695	-0.936918	0.348806	0.505693	-6.22501	Mic34	34	Mic	WWOX	neg
-0.0848401	11.1602	-1.14672	0.251504	0.409259	-5.78578	Mic33	33	Mic	FRYL	neg		-0.13018	12.1887	-1.16939	0.242251	0.419063	-5.98462	Mic34	34	Mic	KCNQ5	neg
-0.0841169	11.792	-1.06701	0.285973	0.423853	-5.87758	Mic33	33	Mic	PCDH7	neg		0.129749	11.4921	0.980842	0.326676	0.486352	-6.1858	Mic34	34	Mic	FHIT	pos
-0.0840553	11.5141	-1.10553	0.268937	0.416706	-5.83705	Mic33	33	Mic	KAZN	neg		-0.128842	12.0952	-1.2068	0.227515	0.407614	-5.94051	Mic34	34	Mic	SNAP25	neg
-0.0840388	12.2358	-1.36571	0.172036	0.361493	-5.52281	Mic33	33	Mic	STXBP5L	neg		-0.128587	11.5809	-1.01282	0.311152	0.475625	-6.15396	Mic34	34	Mic	DGKB	neg
-0.0838631	11.6528	-1.12563	0.260327	0.413533	-5.81477	Mic33	33	Mic	AK5	neg		-0.128511	11.8986	-1.15327	0.248807	0.422689	-6.00418	Mic34	34	Mic	AKAP6	neg
-0.0836806	11.506	-0.993892	0.320281	0.437585	-5.95077	Mic33	33	Mic	CDH12	neg		0.128316	11.7324	0.950132	0.34205	0.498073	-6.21069	Mic34	34	Mic	GAPDH	pos
-0.0835599	11.8584	-1.27166	0.203501	0.380868	-5.64337	Mic33	33	Mic	KHDRBS2	neg		-0.126694	11.9836	-1.08377	0.278475	0.454708	-6.08071	Mic34	34	Mic	NCAM1	neg
-0.0835298	11.5804	-1.09765	0.272365	0.416706	-5.84518	Mic33	33	Mic	KCTD16	neg		-0.126639	11.9466	-1.16291	0.244874	0.419063	-5.99296	Mic34	34	Mic	MDGA2	neg
-0.0822887	12.015	-1.27524	0.202231	0.380868	-5.63976	Mic33	33	Mic	RYR2	neg		-0.126007	12.1674	-1.25837	0.208264	0.406728	-5.87904	Mic34	34	Mic	FGF12	neg
-0.0811466	11.3118	-0.901442	0.367358	0.472749	-6.03601	Mic33	33	Mic	ROBO1	neg		-0.125526	11.636	-1.0517	0.292944	0.458761	-6.11093	Mic34	34	Mic	44081	neg
-0.0809801	12.1094	-1.22938	0.218936	0.386631	-5.69569	Mic33	33	Mic	RGS7	neg		-0.124532	12.0301	-1.27191	0.20341	0.404384	-5.86263	Mic34	34	Mic	KALRN	neg
-0.0804277	11.581	-1.10751	0.268079	0.416706	-5.83282	Mic33	33	Mic	SLC44A1	neg		-0.124373	11.8065	-1.05444	0.291689	0.458761	-6.11175	Mic34	34	Mic	LIMCH1	neg
-0.07967	11.7926	-1.11678	0.264095	0.415663	-5.8231	Mic33	33	Mic	ATP1B1	neg		-0.12415	11.3483	-0.840492	0.400637	0.547326	-6.31071	Mic34	34	Mic	NRG1	neg
-0.0794555	11.8215	-1.01707	0.309128	0.429416	-5.92825	Mic33	33	Mic	ASIC2	neg		-0.122535	11.6528	-1.00265	0.316037	0.476928	-6.16411	Mic34	34	Mic	AK5	neg
0.0778753	11.3561	1.04279	0.297052	0.427659	-5.99554	Mic33	33	Mic	PLXDC2	pos		-0.122287	12.1138	-0.891075	0.372894	0.525182	-6.26752	Mic34	34	Mic	NTM	neg
-0.0778607	11.9481	-1.07859	0.280778	0.422361	-5.86509	Mic33	33	Mic	DPP6	neg		-0.120348	12.4748	-1.24564	0.212902	0.40735	-5.89422	Mic34	34	Mic	FGF14	neg
-0.0777752	11.6045	-1.00719	0.313848	0.432355	-5.93812	Mic33	33	Mic	LINGO2	neg		-0.120236	12.9285	-1.0104	0.312308	0.475625	-6.15604	Mic34	34	Mic	IL1RAPL1	neg
-0.0771408	12.6745	-1.21064	0.226042	0.390369	-5.71699	Mic33	33	Mic	OPCML	neg		-0.119596	11.679	-1.03553	0.300429	0.465618	-6.12636	Mic34	34	Mic	PSD3	neg
-0.0763175	12.0831	-1.18339	0.236661	0.396826	-5.74195	Mic33	33	Mic	PPP3CA	neg		-0.1188	12.1094	-1.09945	0.271579	0.450821	-6.06398	Mic34	34	Mic	RGS7	neg
-0.0761691	11.8979	-1.21922	0.222769	0.388208	-5.70472	Mic33	33	Mic	NBEA	neg		-0.116967	11.6446	-1.00559	0.314617	0.476928	-6.16101	Mic34	34	Mic	CHRM3	neg
-0.0761523	12.1087	-1.07546	0.282177	0.422361	-5.86773	Mic33	33	Mic	MAP1B	neg		-0.116894	11.6724	-0.832768	0.40498	0.54879	-6.31743	Mic34	34	Mic	HS6ST3	neg
-0.0756001	11.8057	-1.04032	0.298197	0.427659	-5.9035	Mic33	33	Mic	DNM3	neg		-0.11675	11.205	-0.819985	0.412229	0.555311	-6.32701	Mic34	34	Mic	GALNTL6	neg
-0.0754587	11.205	-0.870329	0.384125	0.482549	-6.06329	Mic33	33	Mic	GALNTL6	neg		-0.116272	11.2818	-0.90381	0.366101	0.523597	-6.25592	Mic34	34	Mic	ASTN2	neg
-0.0751159	12.0301	-1.2585	0.208219	0.380868	-5.66022	Mic33	33	Mic	KALRN	neg		-0.114425	11.8979	-1.11517	0.264782	0.443979	-6.04248	Mic34	34	Mic	NBEA	neg
-0.0748728	11.3626	-1.03616	0.300134	0.427659	-5.90965	Mic33	33	Mic	SH3GL3	neg		-0.113881	11.5446	-1.07576	0.282041	0.454708	-6.08817	Mic34	34	Mic	VSNL1	neg
-0.0747296	11.837	-1.14017	0.254221	0.409259	-5.79551	Mic33	33	Mic	RTN3	neg		-0.112053	11.5118	-0.984885	0.324686	0.485567	-6.17542	Mic34	34	Mic	GNAS	neg
-0.0743842	12.9825	-0.954903	0.339632	0.452843	-5.98708	Mic33	33	Mic	NRXN3	neg		-0.11096	11.7315	-0.952909	0.340641	0.498073	-6.20473	Mic34	34	Mic	ATXN1	neg
-0.0740238	12.4748	-1.25889	0.208076	0.380868	-5.66036	Mic33	33	Mic	FGF14	neg		0.109972	11.5797	0.854513	0.392826	0.545682	-6.31201	Mic34	34	Mic	ZEB2	pos
-0.0731595	11.2741	-1.084	0.27837	0.422361	-5.85933	Mic33	33	Mic	THY1	neg		-0.109807	11.5141	-0.879917	0.378909	0.528562	-6.27765	Mic34	34	Mic	KAZN	neg
-0.0724003	11.5422	-0.901407	0.367377	0.472749	-6.03568	Mic33	33	Mic	FAM19A2	neg		0.107877	11.2954	0.963013	0.335546	0.495117	-6.22307	Mic34	34	Mic	MBNL1	pos
-0.0718215	12.6404	-0.919921	0.357619	0.463788	-6.01911	Mic33	33	Mic	LRRTM4	neg		-0.10562	11.3913	-0.953844	0.340168	0.498073	-6.21077	Mic34	34	Mic	NRGN	neg
-0.0705611	11.4311	-1.03898	0.29882	0.427659	-5.94683	Mic33	33	Mic	SSH2	neg		-0.105211	11.5478	-0.893556	0.371565	0.525182	-6.26407	Mic34	34	Mic	TJP1	neg
-0.0704798	12.2007	-1.06895	0.285099	0.423853	-5.87419	Mic33	33	Mic	DOCK3	neg		-0.103902	12.306	-0.785842	0.431965	0.575953	-6.35408	Mic34	34	Mic	NKAIN2	neg
-0.0699118	12.8675	-1.03843	0.299078	0.427659	-5.90553	Mic33	33	Mic	ANKS1B	neg		-0.103531	11.9742	-1.01272	0.311202	0.475625	-6.15399	Mic34	34	Mic	MAPK10	neg
-0.0696823	11.8616	-0.927687	0.353575	0.462607	-6.00603	Mic33	33	Mic	FMNL2	neg		0.103053	11.8616	0.837615	0.402252	0.547326	-6.30802	Mic34	34	Mic	FMNL2	pos
-0.0696042	11.6446	-0.98227	0.325972	0.43993	-5.96249	Mic33	33	Mic	CHRM3	neg		0.101018	11.7491	0.818391	0.413138	0.555311	-6.32339	Mic34	34	Mic	TUBA1B	pos
-0.0695484	11.1059	-0.95161	0.3413	0.453246	-5.98937	Mic33	33	Mic	FUT8	neg		0.100959	11.938	0.927236	0.353809	0.510716	-6.23038	Mic34	34	Mic	DSCAM	pos
-0.0693549	11.0218	-1.0091	0.312933	0.432355	-5.93619	Mic33	33	Mic	NEFL	neg		-0.100728	11.6554	-0.890277	0.373322	0.525182	-6.26815	Mic34	34	Mic	CACNA2D3	neg
-0.0692426	12.1674	-1.13524	0.256282	0.409259	-5.80433	Mic33	33	Mic	FGF12	neg		-0.0997462	13.8673	-0.881273	0.378175	0.528562	-6.27544	Mic34	34	Mic	PCDH9	neg
-0.0685357	11.4263	-0.843092	0.399182	0.494509	-6.08614	Mic33	33	Mic	KIRREL3	neg		-0.0993151	11.6282	-0.846627	0.397208	0.547162	-6.30559	Mic34	34	Mic	CACNA2D1	neg
-0.0682802	11.6315	-0.994562	0.319955	0.437585	-5.95079	Mic33	33	Mic	GRIK2	neg		-0.0986643	12.2794	-0.843712	0.398835	0.547162	-6.30829	Mic34	34	Mic	ADGRL3	neg
-0.0680879	10.5876	-1.05844	0.28986	0.425788	-5.93369	Mic33	33	Mic	ST6GAL1	neg		-0.0955155	11.7538	-0.969544	0.332279	0.492485	-6.19623	Mic34	34	Mic	NRCAM	neg
-0.0679439	11.4729	-0.983866	0.325187	0.43993	-5.95959	Mic33	33	Mic	GRIN1	neg		-0.0939522	11.1019	-0.767763	0.442632	0.585473	-6.36616	Mic34	34	Mic	GAB1	neg
-0.0678146	11.9466	-1.02202	0.306775	0.429184	-5.92326	Mic33	33	Mic	MDGA2	neg		0.0915606	11.0451	0.742518	0.457778	0.60072	-6.3987	Mic34	34	Mic	FCHSD2	pos
-0.0676959	11.8677	-1.02231	0.306641	0.429184	-5.92212	Mic33	33	Mic	RTN1	neg		-0.0913626	12.6605	-0.903122	0.366466	0.523597	-6.25721	Mic34	34	Mic	FAM155A	neg
-0.0674842	12.0464	-1.02894	0.303515	0.428795	-5.91406	Mic33	33	Mic	AHI1	neg		-0.0901594	12.9442	-0.705815	0.480307	0.622898	-6.41329	Mic34	34	Mic	LSAMP	neg
-0.0659534	11.6461	-0.843413	0.399002	0.494509	-6.08573	Mic33	33	Mic	CNTNAP5	neg		-0.0895966	11.1435	-0.723987	0.469077	0.61072	-6.39667	Mic34	34	Mic	MAN2A1	neg
-0.0656702	11.6277	-0.875542	0.381284	0.482549	-6.05711	Mic33	33	Mic	PEBP1	neg		-0.0888052	12.1135	-0.901243	0.367464	0.523597	-6.25883	Mic34	34	Mic	RIMS2	neg
0.0655113	12.1568	1.10276	0.270136	0.416706	-5.903	Mic33	33	Mic	MEF2C	pos		-0.0884998	10.9147	-0.678862	0.497229	0.640172	-6.42638	Mic34	34	Mic	NCKAP5	neg
-0.0649211	11.4555	-0.868424	0.385167	0.482549	-6.06356	Mic33	33	Mic	STMN1	neg		0.0877882	11.817	0.790852	0.429034	0.574353	-6.34567	Mic34	34	Mic	PNISR	pos
-0.0640716	12.1391	-0.968571	0.332765	0.445475	-5.97509	Mic33	33	Mic	RALYL	neg		-0.0869841	11.8215	-0.67846	0.497483	0.640172	-6.43189	Mic34	34	Mic	ASIC2	neg
-0.0637944	11.7017	-0.872282	0.383059	0.482549	-6.05382	Mic33	33	Mic	CCDC88A	neg		-0.0846983	12.1372	-0.75236	0.451839	0.595279	-6.3751	Mic34	34	Mic	CLASP2	neg
-0.0637544	11.7538	-1.06182	0.288325	0.42544	-5.88303	Mic33	33	Mic	NRCAM	neg		-0.0830839	11.0035	-0.607065	0.543811	0.676199	-6.4744	Mic34	34	Mic	ALCAM	neg
-0.0636817	10.9633	-0.938686	0.347897	0.460167	-6.04467	Mic33	33	Mic	FOXN3	neg		-0.0817805	11.2741	-0.738658	0.460118	0.601415	-6.38992	Mic34	34	Mic	THY1	neg
-0.0635394	12.0422	-1.02014	0.307668	0.429184	-5.92507	Mic33	33	Mic	GRIA2	neg		-0.0815098	12.6745	-0.780371	0.435177	0.577915	-6.35872	Mic34	34	Mic	OPCML	neg
-0.0632193	11.8066	-1.03299	0.301612	0.427928	-5.91258	Mic33	33	Mic	FRMPD4	neg		-0.0801884	11.3826	-0.631297	0.52785	0.663811	-6.46163	Mic34	34	Mic	CLU	neg
-0.0631164	10.6715	-0.925626	0.354645	0.462607	-6.05804	Mic33	33	Mic	CHST11	neg		-0.0797076	11.8057	-0.668393	0.503886	0.645908	-6.43714	Mic34	34	Mic	DNM3	neg
-0.062628	12.7126	-0.710675	0.477289	0.574131	-6.18517	Mic33	33	Mic	LRP1B	neg		0.0788571	11.4555	0.643045	0.520198	0.656676	-6.45406	Mic34	34	Mic	STMN1	pos
-0.0616751	10.4837	-0.925172	0.354881	0.462607	-6.07144	Mic33	33	Mic	ARHGAP24	neg		0.0788419	12.0504	0.552835	0.580379	0.712359	-6.50255	Mic34	34	Mic	FTH1	pos
-0.0615442	11.7673	-0.924338	0.355315	0.462607	-6.0161	Mic33	33	Mic	NTRK2	neg		-0.0769899	11.1694	-0.645808	0.518407	0.656676	-6.44764	Mic34	34	Mic	TMSB10	neg
-0.0614092	11.4063	-0.78538	0.432235	0.529527	-6.13206	Mic33	33	Mic	TMEFF2	neg		0.0769862	11.7117	0.652158	0.514303	0.656176	-6.44309	Mic34	34	Mic	LUC7L3	pos
-0.0609649	11.8838	-0.986022	0.324128	0.43993	-5.95862	Mic33	33	Mic	GRM5	neg		-0.0751785	12.9825	-0.588448	0.556234	0.689066	-6.48768	Mic34	34	Mic	NRXN3	neg
-0.060187	12.1138	-0.7199	0.47159	0.571416	-6.17979	Mic33	33	Mic	NTM	neg		-0.0746535	11.234	-0.621689	0.53415	0.669199	-6.46796	Mic34	34	Mic	STMN2	neg
-0.0598938	11.3913	-0.887093	0.375034	0.479024	-6.04824	Mic33	33	Mic	NRGN	neg		-0.0699499	12.0464	-0.649762	0.515849	0.656176	-6.44804	Mic34	34	Mic	AHI1	neg
0.0595909	12.0504	0.684399	0.493727	0.589631	-6.19685	Mic33	33	Mic	FTH1	pos		-0.0689884	11.627	-0.540287	0.589002	0.716296	-6.53258	Mic34	34	Mic	QKI	neg
-0.059361	12.3227	-0.872112	0.383152	0.482549	-6.0609	Mic33	33	Mic	ANK3	neg		0.0656009	11.5164	0.551237	0.581474	0.712359	-6.50248	Mic34	34	Mic	PSAP	pos
-0.058217	11.8705	-0.825988	0.408816	0.502692	-6.0981	Mic33	33	Mic	AGAP1	neg		-0.0636631	12.1087	-0.54789	0.58377	0.712543	-6.50973	Mic34	34	Mic	MAP1B	neg
-0.0575163	10.75	-0.776599	0.4374	0.533885	-6.15507	Mic33	33	Mic	SLC9A9	neg		-0.0629434	13.1411	-0.461954	0.644117	0.763738	-6.55075	Mic34	34	Mic	KCNIP4	neg
-0.0574952	12.0857	-0.830263	0.406394	0.501572	-6.09062	Mic33	33	Mic	GPHN	neg		-0.0621312	12.6274	-0.608519	0.542846	0.676199	-6.47501	Mic34	34	Mic	DLGAP1	neg
-0.055802	12.2562	-0.756494	0.449357	0.546471	-6.14995	Mic33	33	Mic	CALM1	neg		0.0596403	11.6446	0.462813	0.643501	0.763738	-6.55095	Mic34	34	Mic	CKB	pos
0.0556941	11.9329	0.862348	0.388501	0.484895	-6.06575	Mic33	33	Mic	R3HDM1	pos		-0.0586042	12.015	-0.553451	0.579958	0.712359	-6.50764	Mic34	34	Mic	RYR2	neg
-0.0544127	11.5809	-0.703135	0.481975	0.577674	-6.19137	Mic33	33	Mic	DGKB	neg		0.0580628	11.8406	0.505885	0.61294	0.742686	-6.52671	Mic34	34	Mic	MACROD2	pos
-0.0539453	12.8676	-0.886898	0.375139	0.479024	-6.04787	Mic33	33	Mic	NRG3	neg		0.0577913	10.6731	0.477061	0.633321	0.76207	-6.55547	Mic34	34	Mic	FKBP5	pos
-0.0521955	11.6724	-0.610139	0.541773	0.631118	-6.25102	Mic33	33	Mic	HS6ST3	neg		0.0574252	12.9874	0.473812	0.635636	0.76207	-6.54577	Mic34	34	Mic	CNTNAP2	pos
-0.0521843	11.4825	-0.671382	0.50198	0.597339	-6.21087	Mic33	33	Mic	DAB1	neg		-0.0534123	11.0218	-0.473549	0.635824	0.76207	-6.54811	Mic34	34	Mic	NEFL	neg
-0.0515573	11.8065	-0.716801	0.473501	0.571645	-6.1816	Mic33	33	Mic	LIMCH1	neg		0.049594	11.3581	0.412153	0.680229	0.800837	-6.57409	Mic34	34	Mic	DYNLL1	pos
-0.0503295	12.0898	-0.664093	0.506634	0.599444	-6.21671	Mic33	33	Mic	IQCJ-SCHIP1	neg		-0.0490634	11.9329	-0.463214	0.643213	0.763738	-6.54912	Mic34	34	Mic	R3HDM1	neg
-0.050254	11.7171	-0.632121	0.527311	0.620806	-6.22836	Mic33	33	Mic	2021-03-01	neg		-0.0486693	11.4744	-0.33588	0.736963	0.840627	-6.60217	Mic34	34	Mic	PDZD2	neg
-0.0468261	11.6494	-0.662958	0.507361	0.599444	-6.21797	Mic33	33	Mic	CACNB2	neg		0.0475495	10.7959	0.378453	0.705096	0.821375	-6.58149	Mic34	34	Mic	FRMD4B	pos
-0.0465717	10.7272	-0.62789	0.530079	0.62186	-6.26736	Mic33	33	Mic	MAML2	neg		-0.0460699	11.8557	-0.358308	0.720115	0.82854	-6.59378	Mic34	34	Mic	SPARCL1	neg
-0.0465304	11.4147	-0.615982	0.537909	0.628824	-6.24022	Mic33	33	Mic	MBP	neg		-0.0457428	11.8677	-0.420855	0.673863	0.796165	-6.5701	Mic34	34	Mic	RTN1	neg
-0.0431781	10.9979	-0.542093	0.587757	0.670599	-6.28217	Mic33	33	Mic	DOCK10	neg		-0.044344	11.7926	-0.378889	0.704772	0.821375	-6.58651	Mic34	34	Mic	ATP1B1	neg
-0.0429855	12.1644	-0.569997	0.568683	0.655565	-6.26517	Mic33	33	Mic	RTN4	neg		-0.0442369	11.4425	-0.395196	0.6927	0.812637	-6.59423	Mic34	34	Mic	KCNQ3	neg
-0.0428807	11.5945	-0.596499	0.550845	0.639442	-6.25319	Mic33	33	Mic	EXOC6B	neg		-0.0437357	11.6889	-0.37029	0.711168	0.825552	-6.58645	Mic34	34	Mic	HSP90AB1	neg
-0.0402738	11.4477	-0.573576	0.566258	0.655044	-6.30632	Mic33	33	Mic	ELMO1	neg		0.0415943	11.8051	0.360556	0.718433	0.82854	-6.58943	Mic34	34	Mic	PTK2	pos
-0.0387742	11.5118	-0.559452	0.575856	0.661537	-6.27435	Mic33	33	Mic	GNAS	neg		-0.0397345	11.4175	-0.356819	0.721229	0.82854	-6.59555	Mic34	34	Mic	CALM3	neg
-0.0368326	11.3973	-0.509988	0.610063	0.69289	-6.2985	Mic33	33	Mic	ARHGAP21	neg		-0.0391546	11.6527	-0.333257	0.738942	0.840627	-6.60014	Mic34	34	Mic	DLG1	neg
-0.0368083	11.4175	-0.542054	0.587784	0.670599	-6.2883	Mic33	33	Mic	CALM3	neg		-0.0385936	12.7126	-0.266936	0.78952	0.882561	-6.6225	Mic34	34	Mic	LRP1B	neg
-0.0349328	11.6554	-0.506495	0.612512	0.69289	-6.30666	Mic33	33	Mic	CACNA2D3	neg		0.0377526	12.0857	0.332721	0.739347	0.840627	-6.59949	Mic34	34	Mic	GPHN	pos
-0.0347697	11.3865	-0.417173	0.676554	0.743761	-6.34621	Mic33	33	Mic	CCK	neg		0.0364625	11.4155	0.295574	0.767557	0.868483	-6.60914	Mic34	34	Mic	DPYD	pos
0.0345435	11.7491	0.458149	0.646848	0.723075	-6.32225	Mic33	33	Mic	TUBA1B	pos		-0.0343393	11.542	-0.290161	0.771694	0.868483	-6.60999	Mic34	34	Mic	BCAS3	neg
0.0329751	11.7868	0.477102	0.633292	0.712722	-6.32567	Mic33	33	Mic	UBE2E2	pos		0.032439	11.8032	0.2305	0.817705	0.898933	-6.63104	Mic34	34	Mic	NPAS3	pos
-0.032887	11.636	-0.451925	0.651325	0.725637	-6.32894	Mic33	33	Mic	2021-09-07	neg		0.0318756	11.3865	0.232834	0.815891	0.898933	-6.62944	Mic34	34	Mic	CCK	pos
-0.0323132	11.349	-0.439401	0.660373	0.733257	-6.32887	Mic33	33	Mic	MAP4K4	neg		-0.0313152	12.0429	-0.291414	0.770736	0.868483	-6.61343	Mic34	34	Mic	PHACTR1	neg
0.0318853	11.0035	0.381416	0.702896	0.76512	-6.35649	Mic33	33	Mic	ALCAM	pos		-0.0302444	11.5154	-0.250449	0.802242	0.887978	-6.62067	Mic34	34	Mic	ACTB	neg
-0.031738	11.5297	-0.465407	0.641642	0.71968	-6.3257	Mic33	33	Mic	ATP8A1	neg		-0.030013	11.2754	-0.220026	0.825852	0.904894	-6.63071	Mic34	34	Mic	ZBTB20	neg
-0.031527	12.0835	-0.431097	0.6664	0.737483	-6.3405	Mic33	33	Mic	DMD	neg		-0.0298356	11.3973	-0.252028	0.80102	0.887978	-6.62107	Mic34	34	Mic	ARHGAP21	neg
-0.0303944	11.8032	-0.354279	0.723132	0.774451	-6.36961	Mic33	33	Mic	NPAS3	neg		-0.0297119	12.8675	-0.269266	0.787726	0.882561	-6.62258	Mic34	34	Mic	ANKS1B	neg
0.0301732	11.4125	0.426201	0.669964	0.738963	-6.33771	Mic33	33	Mic	DTNA	pos		-0.0285904	11.418	-0.250257	0.80239	0.887978	-6.62545	Mic34	34	Mic	PKM	neg
0.0296578	12.2757	0.504968	0.613584	0.69289	-6.34666	Mic33	33	Mic	CELF2	pos		-0.0274064	12.3271	-0.208929	0.834505	0.908379	-6.63594	Mic34	34	Mic	CTNNA2	neg
-0.0295708	11.1884	-0.401709	0.6879	0.753739	-6.34489	Mic33	33	Mic	SHTN1	neg		0.0257788	12.0835	0.214979	0.829785	0.906212	-6.63517	Mic34	34	Mic	DMD	pos
-0.0295584	11.7324	-0.35813	0.720248	0.774451	-6.36342	Mic33	33	Mic	GAPDH	neg		-0.0238202	11.6277	-0.193611	0.846481	0.915448	-6.63866	Mic34	34	Mic	PEBP1	neg
0.029067	11.1435	0.384914	0.700303	0.764805	-6.35498	Mic33	33	Mic	MAN2A1	pos		-0.0211625	11.8742	-0.126021	0.899716	0.954331	-6.64992	Mic34	34	Mic	ROBO2	neg
-0.0280403	11.6446	-0.357151	0.720981	0.774451	-6.36834	Mic33	33	Mic	CKB	neg		-0.0209484	12.2007	-0.193569	0.846514	0.915448	-6.63838	Mic34	34	Mic	DOCK3	neg
-0.0255727	11.3055	-0.369161	0.712009	0.772507	-6.36563	Mic33	33	Mic	ENC1	neg		0.0201257	13.1285	0.181711	0.855811	0.921973	-6.64026	Mic34	34	Mic	RBFOX1	pos
-0.0245339	11.8986	-0.361047	0.718066	0.774451	-6.36821	Mic33	33	Mic	AKAP6	neg		-0.0193982	11.9209	-0.160994	0.872099	0.93399	-6.639	Mic34	34	Mic	SIK3	neg
-0.0230481	11.8742	-0.225258	0.821779	0.862369	-6.4071	Mic33	33	Mic	ROBO2	neg		0.0165844	12.9858	0.178793	0.858101	0.921973	-6.64021	Mic34	34	Mic	SYT1	pos
-0.0212546	11.6208	-0.313873	0.753619	0.804506	-6.38049	Mic33	33	Mic	SAMD12	neg		0.0162615	11.2156	0.146059	0.883876	0.943558	-6.6466	Mic34	34	Mic	YWHAH	pos
0.020061	10.6731	0.269891	0.787245	0.835033	-6.39912	Mic33	33	Mic	FKBP5	pos		0.0140558	13.5192	0.126515	0.899325	0.954331	-6.64754	Mic34	34	Mic	DLG2	pos
-0.0193391	11.357	-0.223167	0.823407	0.862369	-6.40319	Mic33	33	Mic	SLC26A3	neg		-0.0130667	11.5945	-0.110878	0.911714	0.957876	-6.64748	Mic34	34	Mic	EXOC6B	neg
-0.0188009	11.8575	-0.275767	0.782728	0.832903	-6.39358	Mic33	33	Mic	APP	neg		-0.0130422	11.8575	-0.116676	0.907117	0.957876	-6.65082	Mic34	34	Mic	APP	neg
0.0185863	11.7117	0.257566	0.796743	0.842417	-6.39093	Mic33	33	Mic	LUC7L3	pos		0.0128752	11.3192	0.103124	0.917865	0.961297	-6.66579	Mic34	34	Mic	TCF12	pos
-0.0174513	11.6527	-0.243466	0.807646	0.851233	-6.39876	Mic33	33	Mic	DLG1	neg		-0.0126387	11.7748	-0.113491	0.909642	0.957876	-6.64516	Mic34	34	Mic	SMYD3	neg
0.0165997	11.9923	0.187998	0.850879	0.874588	-6.40924	Mic33	33	Mic	RASGEF1B	pos		-0.0114984	11.9093	-0.0859525	0.931505	0.964952	-6.6531	Mic34	34	Mic	LRRC4C	neg
0.0154322	11.6889	0.214365	0.830264	0.865154	-6.40529	Mic33	33	Mic	HSP90AB1	pos		0.00989745	10.9365	0.0822102	0.93448	0.964952	-6.65224	Mic34	34	Mic	TMEM165	pos
-0.0145028	11.8144	-0.209725	0.833884	0.865154	-6.43011	Mic33	33	Mic	SLC8A1	neg		-0.00969489	11.7017	-0.0809717	0.935465	0.964952	-6.64953	Mic34	34	Mic	CCDC88A	neg
0.0143776	11.236	0.19597	0.844635	0.873579	-6.41748	Mic33	33	Mic	HDAC9	pos		0.00912297	10.75	0.075553	0.939775	0.964952	-6.67903	Mic34	34	Mic	SLC9A9	pos
0.0134344	11.5399	0.210584	0.833213	0.865154	-6.43241	Mic33	33	Mic	ARHGAP26	pos		-0.00911433	12.0962	-0.0772025	0.938463	0.964952	-6.65024	Mic34	34	Mic	TCF4	neg
-0.0133054	11.3339	-0.191481	0.84815	0.87449	-6.41356	Mic33	33	Mic	NGFRAP1	neg		-0.00891852	12.3961	-0.0570256	0.954525	0.96912	-6.65637	Mic34	34	Mic	DPP10	neg
0.0125845	11.418	0.180321	0.856902	0.87806	-6.412	Mic33	33	Mic	PKM	pos		-0.00867862	11.3273	-0.0713676	0.943106	0.964952	-6.66024	Mic34	34	Mic	ZSWIM6	neg
-0.0116245	11.205	-0.166342	0.867889	0.886582	-6.4557	Mic33	33	Mic	LDLRAD4	neg		-0.0081996	11.5296	-0.0730825	0.941741	0.964952	-6.65435	Mic34	34	Mic	UCHL1	neg
-0.00996903	11.2549	-0.155643	0.876315	0.892444	-6.47193	Mic33	33	Mic	MEF2A	neg		0.00730507	11.6208	0.0658303	0.947513	0.964952	-6.65376	Mic34	34	Mic	SAMD12	pos
-0.0081486	11.3581	-0.111002	0.911615	0.925554	-6.4245	Mic33	33	Mic	DYNLL1	neg		-0.00708477	11.837	-0.0659539	0.947415	0.964952	-6.65403	Mic34	34	Mic	RTN3	neg
0.00560668	11.2156	0.0825062	0.934245	0.945638	-6.42617	Mic33	33	Mic	YWHAH	pos		0.00583852	11.4147	0.0471443	0.962398	0.974135	-6.65087	Mic34	34	Mic	MBP	pos
-0.00478483	11.817	-0.0704066	0.94387	0.952477	-6.42035	Mic33	33	Mic	PNISR	neg		0.00233154	12.2562	0.0192718	0.984624	0.993603	-6.65515	Mic34	34	Mic	CALM1	pos
0.00354136	11.5342	0.0387337	0.969103	0.972031	-6.42217	Mic33	33	Mic	GRID2	pos		0.00159781	13.1135	0.0140539	0.988787	0.99478	-6.65538	Mic34	34	Mic	ADGRB3	pos
0.00303074	11.679	0.0431265	0.965601	0.971453	-6.42832	Mic33	33	Mic	PSD3	pos		-0.000605657	12.0831	-0.00573481	0.995424	0.998405	-6.6521	Mic34	34	Mic	PPP3CA	neg
0.00235821	11.5164	0.0324013	0.974152	0.974152	-6.42193	Mic33	33	Mic	PSAP	pos		-0.000227882	11.3339	-0.00199883	0.998405	0.998405	-6.65765	Mic34	34	Mic	NGFRAP1	neg
0.389181	11.9923	15.94	4.84e-57	5.35e-55	118.809	Oli33	33	Oli	RASGEF1B	pos		-0.834303	11.4774	-12.1086	1.08e-33	3.57e-31	65.524	Oli34	34	Oli	PDE1A	neg
-0.340186	12.555	-17.7133	5.81e-70	1.93e-67	148.354	Oli33	33	Oli	PPP2R2B	neg		-0.538965	11.5342	-6.63265	3.34e-11	9.86e-10	14.9049	Oli34	34	Oli	GRID2	neg
0.316697	11.7936	17.1305	1.44e-65	2.38e-63	138.302	Oli33	33	Oli	TTLL7	pos		-0.472977	11.1142	-6.02325	1.72e-09	1.79e-08	11.0921	Oli34	34	Oli	DHFR	neg
0.303283	11.0867	14.6512	1.72e-48	1.43e-46	99.2584	Oli33	33	Oli	ERBB2IP	pos		-0.449963	11.4459	-7.72415	1.15e-14	1.91e-12	22.639	Oli34	34	Oli	IDS	neg
0.296925	11.9447	13.2736	3.94e-40	2.18e-38	80.1842	Oli33	33	Oli	LINGO1	pos		0.448691	12.1138	6.0355	1.6e-09	1.77e-08	11.1641	Oli34	34	Oli	NTM	pos
0.293941	11.0111	14.5642	6.15e-48	4.08e-46	98.0028	Oli33	33	Oli	QDPR	pos		-0.441212	12.1629	-7.35695	1.91e-13	2.12e-11	19.9044	Oli34	34	Oli	LRRC7	neg
-0.25082	10.5437	-11.853	2.33e-32	9.66e-31	62.4674	Oli33	33	Oli	SLC5A11	neg		-0.437545	10.5807	-6.25902	3.91e-10	5.9e-09	12.5221	Oli34	34	Oli	MTRNR2L12	neg
0.248582	10.5972	11.8563	2.24e-32	9.66e-31	62.5025	Oli33	33	Oli	SPP1	pos		-0.433832	10.594	-6.87128	6.45e-12	3.24e-10	16.4936	Oli34	34	Oli	SFMBT2	neg
-0.233192	11.5724	-10.8847	1.48e-27	5.46e-26	51.4786	Oli33	33	Oli	PDE4B	neg		-0.417564	10.573	-6.47324	9.69e-11	1.89e-09	13.8697	Oli34	34	Oli	C10orf11	neg
0.216986	11.216	10.7775	4.75e-27	1.58e-25	50.3242	Oli33	33	Oli	PLP1	pos		-0.417174	13.1135	-6.82689	8.79e-12	3.24e-10	16.1891	Oli34	34	Oli	ADGRB3	neg
-0.214243	10.9255	-10.3502	4.46e-25	1.14e-23	45.8751	Oli33	33	Oli	PDE8A	neg		-0.413357	12.0339	-6.05018	1.46e-09	1.73e-08	11.2545	Oli34	34	Oli	RORA	neg
0.212301	11.2915	10.1947	2.23e-24	5.29e-23	44.2922	Oli33	33	Oli	PTMA	pos		-0.411551	10.3658	-6.9063	5.04e-12	3.24e-10	16.7304	Oli34	34	Oli	APBB1IP	neg
-0.210864	10.7959	-10.1582	3.24e-24	7.17e-23	43.9074	Oli33	33	Oli	FRMD4B	neg		-0.409255	10.4837	-6.49946	8.15e-11	1.86e-09	14.0374	Oli34	34	Oli	ARHGAP24	neg
-0.198635	10.6551	-9.49183	2.38e-21	4.65e-20	37.4117	Oli33	33	Oli	KCNH8	neg		-0.407418	10.3737	-6.8582	7.07e-12	3.24e-10	16.4034	Oli34	34	Oli	DOCK8	neg
0.196116	11.4545	8.12691	4.52e-16	6.52e-15	25.4455	Oli33	33	Oli	ERBB4	pos		-0.406455	11.4916	-6.96506	3.33e-12	2.76e-10	17.1327	Oli34	34	Oli	CAMK2B	neg
0.195776	11.581	10.3747	3.46e-25	9.56e-24	46.0868	Oli33	33	Oli	SLC44A1	pos		-0.406149	10.742	-6.82722	8.77e-12	3.24e-10	16.1945	Oli34	34	Oli	SAT1	neg
-0.191072	13.8673	-10.7066	1.02e-26	3.09e-25	49.5623	Oli33	33	Oli	PCDH9	neg		0.40174	11.4263	5.537	3.09e-08	2.19e-07	8.31675	Oli34	34	Oli	KIRREL3	pos
-0.187763	12.5515	-10.1228	4.65e-24	9.65e-23	43.5457	Oli33	33	Oli	ANK2	neg		-0.400213	10.6715	-6.30453	2.92e-10	4.84e-09	12.8042	Oli34	34	Oli	CHST11	neg
-0.187271	10.6315	-9.09735	9.63e-20	1.78e-18	33.7652	Oli33	33	Oli	MOBP	neg		-0.398466	10.5876	-6.62287	3.56e-11	9.86e-10	14.8367	Oli34	34	Oli	ST6GAL1	neg
-0.184087	11.4774	-8.38055	5.42e-17	9e-16	27.5444	Oli33	33	Oli	PDE1A	neg		-0.397391	10.6457	-6.58254	4.68e-11	1.19e-09	14.5738	Oli34	34	Oli	ADGRV1	neg
-0.174702	11.1897	-8.82418	1.14e-18	2e-17	31.2802	Oli33	33	Oli	RNF220	neg		-0.397328	10.7562	-5.56891	2.58e-08	1.9e-07	8.49013	Oli34	34	Oli	GRIK1	neg
-0.166204	11.3626	-8.26985	1.38e-16	2.18e-15	26.6126	Oli33	33	Oli	SH3GL3	neg		-0.396962	10.4925	-5.69077	1.27e-08	1.03e-07	9.16788	Oli34	34	Oli	MTRNR2L8	neg
0.164485	11.357	6.73452	1.66e-11	1.45e-10	15.1636	Oli33	33	Oli	SLC26A3	pos		-0.396531	10.7693	-6.29415	3.12e-10	4.93e-09	12.7396	Oli34	34	Oli	SLC1A2	neg
-0.159288	10.8198	-7.75189	9.25e-15	1.28e-13	22.4893	Oli33	33	Oli	POLR2F	neg		-0.390204	10.8198	-6.12314	9.25e-10	1.28e-08	11.677	Oli34	34	Oli	POLR2F	neg
0.15449	12.3691	6.67456	2.51e-11	2.14e-10	14.691	Oli33	33	Oli	NCAM2	pos		-0.38985	10.8065	-4.85865	1.19e-06	4.58e-06	4.83091	Oli34	34	Oli	TSHZ2	neg
-0.1533	10.9365	-7.61527	2.68e-14	3.56e-13	21.4304	Oli33	33	Oli	TMEM165	neg		-0.388816	10.4734	-6.12504	9.14e-10	1.28e-08	11.7025	Oli34	34	Oli	APOE	neg
-0.151743	10.8305	-7.22343	5.15e-13	5.9e-12	18.5454	Oli33	33	Oli	ZNF536	neg		-0.385093	12.0831	-6.73458	1.66e-11	5.53e-10	15.576	Oli34	34	Oli	PPP3CA	neg
-0.150058	11.9823	-6.9731	3.14e-12	2.98e-11	16.7236	Oli33	33	Oli	FRMD5	neg		-0.384529	11.2519	-6.49516	8.38e-11	1.86e-09	14.0095	Oli34	34	Oli	NDRG4	neg
-0.149188	13.237	-7.59046	3.25e-14	4.15e-13	21.1949	Oli33	33	Oli	PTPRD	neg		-0.381746	10.9255	-6.029	1.66e-09	1.78e-08	11.0968	Oli34	34	Oli	PDE8A	neg
0.147363	11.1435	7.27625	3.49e-13	4.14e-12	18.9007	Oli33	33	Oli	MAN2A1	pos		-0.379119	11.593	-5.58749	2.32e-08	1.82e-07	8.59199	Oli34	34	Oli	KCND2	neg
-0.14555	11.4155	-7.1067	1.21e-12	1.29e-11	17.7007	Oli33	33	Oli	DPYD	neg		-0.376542	11.0238	-5.17927	2.24e-07	1.26e-06	6.42076	Oli34	34	Oli	CBLN2	neg
0.144799	11.627	7.03176	2.07e-12	2.08e-11	17.128	Oli33	33	Oli	QKI	pos		-0.375609	11.1062	-5.07101	3.97e-07	1.83e-06	5.87379	Oli34	34	Oli	NFIA	neg
-0.140345	11.4921	-6.24378	4.31e-10	3.05e-09	11.9791	Oli33	33	Oli	FHIT	neg		-0.37434	11.8584	-6.39998	1.57e-10	2.74e-09	13.4039	Oli34	34	Oli	KHDRBS2	neg
0.139712	12.1138	6.03048	1.65e-09	1.09e-08	10.6707	Oli33	33	Oli	NTM	pos		-0.372762	11.4729	-6.07525	1.25e-09	1.57e-08	11.4021	Oli34	34	Oli	GRIN1	neg
0.138332	11.3867	6.84503	7.75e-12	7.14e-11	15.8906	Oli33	33	Oli	APLP1	pos		-0.371599	11.5118	-6.03866	1.57e-09	1.77e-08	11.1854	Oli34	34	Oli	GNAS	neg
0.138187	10.7795	6.18758	6.16e-10	4.26e-09	11.6481	Oli33	33	Oli	LAMA2	pos		-0.37155	11.6661	-6.47653	9.48e-11	1.89e-09	13.8898	Oli34	34	Oli	LRFN5	neg
0.136427	11.817	7.16747	7.76e-13	8.59e-12	18.1581	Oli33	33	Oli	PNISR	pos		0.371247	11.0867	5.54186	3.01e-08	2.17e-07	8.33151	Oli34	34	Oli	ERBB2IP	pos
-0.136053	12.0835	-6.58816	4.5e-11	3.65e-10	14.1915	Oli33	33	Oli	DMD	neg		-0.366143	10.8547	-5.76984	7.99e-09	7.17e-08	9.61562	Oli34	34	Oli	PITPNC1	neg
-0.134271	13.1285	-7.04658	1.86e-12	1.93e-11	17.3029	Oli33	33	Oli	RBFOX1	neg		-0.362383	11.0796	-6.42771	1.31e-10	2.41e-09	13.5787	Oli34	34	Oli	TNR	neg
-0.132928	11.4311	-6.65132	2.94e-11	2.44e-10	14.6055	Oli33	33	Oli	SSH2	neg		-0.362265	10.5437	-5.40774	6.42e-08	4.1e-07	7.62121	Oli34	34	Oli	SLC5A11	neg
0.132864	11.4263	5.82715	5.68e-09	3.56e-08	9.48067	Oli33	33	Oli	KIRREL3	pos		-0.359017	10.6266	-5.43902	5.39e-08	3.63e-07	7.78742	Oli34	34	Oli	SLC1A3	neg
-0.131707	13.5192	-7.55668	4.22e-14	5.18e-13	20.9358	Oli33	33	Oli	DLG2	neg		-0.353388	10.8578	-5.15026	2.61e-07	1.3e-06	6.27296	Oli34	34	Oli	ZNF385D	neg
0.131656	12.7126	5.31092	1.1e-07	5.87e-07	6.62139	Oli33	33	Oli	LRP1B	pos		-0.35249	11.1565	-4.35365	1.34e-05	3.71e-05	2.5322	Oli34	34	Oli	KIAA1217	neg
-0.131007	12.9858	-8.21409	2.2e-16	3.31e-15	26.1686	Oli33	33	Oli	SYT1	neg		-0.35049	11.236	-5.32904	9.92e-08	5.99e-07	7.20088	Oli34	34	Oli	HDAC9	neg
-0.129332	11.6208	-6.77066	1.3e-11	1.16e-10	15.4064	Oli33	33	Oli	SAMD12	neg		-0.349423	10.75	-5.16728	2.39e-07	1.27e-06	6.36557	Oli34	34	Oli	SLC9A9	neg
0.129104	10.8476	6.25322	4.06e-10	2.99e-09	12.019	Oli33	33	Oli	CNP	pos		-0.345917	11.6732	-4.75695	1.97e-06	7.04e-06	4.3518	Oli34	34	Oli	GRIA4	neg
-0.128258	11.4777	-6.48687	8.86e-11	7e-10	13.5246	Oli33	33	Oli	OTUD7A	neg		-0.345515	10.7708	-5.02724	5e-07	2.24e-06	5.65453	Oli34	34	Oli	PCDH15	neg
0.1267	10.7238	6.27217	3.59e-10	2.71e-09	12.1491	Oli33	33	Oli	TF	pos		-0.341591	11.5422	-4.78431	1.72e-06	6.28e-06	4.47659	Oli34	34	Oli	FAM19A2	neg
-0.125526	10.9449	-6.33057	2.47e-10	1.9e-09	12.4666	Oli33	33	Oli	ST18	neg		-0.340797	11.5446	-5.93817	2.9e-09	2.84e-08	10.5894	Oli34	34	Oli	VSNL1	neg
0.125089	11.4797	5.72294	1.05e-08	6.36e-08	8.82557	Oli33	33	Oli	EDIL3	pos		-0.340797	12.1764	-5.2654	1.41e-07	8.19e-07	6.86494	Oli34	34	Oli	SNTG1	neg
-0.123605	11.205	-5.99069	2.11e-09	1.37e-08	10.4549	Oli33	33	Oli	LDLRAD4	neg		-0.340531	10.6551	-5.16536	2.41e-07	1.27e-06	6.34167	Oli34	34	Oli	KCNH8	neg
-0.123348	12.0422	-6.98624	2.86e-12	2.8e-11	16.8834	Oli33	33	Oli	GRIA2	neg		-0.340243	11.5804	-5.02442	5.07e-07	2.24e-06	5.64044	Oli34	34	Oli	KCTD16	neg
-0.119058	11.5297	-6.24348	4.32e-10	3.05e-09	11.9813	Oli33	33	Oli	ATP8A1	neg		-0.339357	12.6404	-4.86756	1.13e-06	4.48e-06	4.87696	Oli34	34	Oli	LRRTM4	neg
-0.117376	12.9874	-5.71695	1.09e-08	6.47e-08	8.84148	Oli33	33	Oli	CNTNAP2	neg		-0.33883	13.8673	-6.07235	1.27e-09	1.57e-08	11.3271	Oli34	34	Oli	PCDH9	neg
-0.116566	11.8065	-5.87198	4.34e-09	2.77e-08	9.72811	Oli33	33	Oli	LIMCH1	neg		-0.338237	11.5809	-4.91283	9.01e-07	3.69e-06	5.09242	Oli34	34	Oli	DGKB	neg
0.115855	11.0451	5.38732	7.19e-08	4.05e-07	7.03224	Oli33	33	Oli	FCHSD2	pos		-0.336904	10.8925	-4.767	1.88e-06	6.77e-06	4.39573	Oli34	34	Oli	GPC5	neg
0.115407	11.276	5.01995	5.19e-07	2.39e-06	5.0832	Oli33	33	Oli	SPOCK3	pos		-0.335556	11.6393	-3.95988	7.51e-05	0.000178108	0.91439	Oli34	34	Oli	CNTN5	neg
-0.114825	10.9352	-5.0311	4.9e-07	2.29e-06	5.18384	Oli33	33	Oli	DLC1	neg		-0.332517	11.4921	-4.69683	2.65e-06	9.09e-06	4.05668	Oli34	34	Oli	FHIT	neg
0.113499	12.0504	4.92441	8.49e-07	3.71e-06	4.60147	Oli33	33	Oli	FTH1	pos		-0.332421	11.506	-4.43906	9.06e-06	2.68e-05	2.90316	Oli34	34	Oli	CDH12	neg
-0.113047	11.017	-5.2658	1.4e-07	7.27e-07	6.37941	Oli33	33	Oli	ANO4	neg		-0.332007	12.2358	-6.07123	1.28e-09	1.57e-08	11.3778	Oli34	34	Oli	STXBP5L	neg
-0.111852	12.0952	-6.07972	1.21e-09	8.22e-09	10.9866	Oli33	33	Oli	SNAP25	neg		-0.32943	11.9881	-5.86895	4.42e-09	4.19e-08	10.185	Oli34	34	Oli	CCSER1	neg
-0.110008	11.4063	-5.04369	4.58e-07	2.17e-06	5.23456	Oli33	33	Oli	TMEFF2	neg		-0.329329	11.792	-4.69199	2.71e-06	9.17e-06	4.04489	Oli34	34	Oli	PCDH7	neg
-0.108594	11.8986	-5.79203	7e-09	4.3e-08	9.26372	Oli33	33	Oli	AKAP6	neg		-0.327993	10.9177	-4.2872	1.81e-05	4.89e-05	2.24835	Oli34	34	Oli	HS3ST4	neg
0.105656	11.9509	5.52979	3.22e-08	1.88e-07	7.73432	Oli33	33	Oli	GPM6B	pos		-0.327849	11.6798	-4.9443	7.67e-07	3.3e-06	5.24648	Oli34	34	Oli	GRM7	neg
-0.105274	11.5478	-5.2939	1.2e-07	6.34e-07	6.51856	Oli33	33	Oli	TJP1	neg		-0.325547	11.5879	-4.86033	1.18e-06	4.58e-06	4.83874	Oli34	34	Oli	UNC5D	neg
-0.105185	11.7117	-5.22585	1.74e-07	8.63e-07	6.17484	Oli33	33	Oli	LUC7L3	neg		-0.324169	11.7748	-5.38367	7.34e-08	4.6e-07	7.49044	Oli34	34	Oli	SMYD3	neg
-0.104256	11.4794	-5.51036	3.6e-08	2.06e-07	7.62428	Oli33	33	Oli	CTNNA3	neg		-0.322571	11.6045	-4.6964	2.66e-06	9.09e-06	4.06457	Oli34	34	Oli	LINGO2	neg
-0.100539	13.1135	-5.24055	1.61e-07	8.09e-07	6.23915	Oli33	33	Oli	ADGRB3	neg		-0.321148	10.9821	-5.09796	3.45e-07	1.61e-06	6.00951	Oli34	34	Oli	ZNF91	neg
0.100133	11.8001	5.2551	1.49e-07	7.59e-07	6.32234	Oli33	33	Oli	N4BP2L2	pos		-0.320916	11.6724	-4.2163	2.49e-05	6.45e-05	1.95045	Oli34	34	Oli	HS6ST3	neg
0.0992355	11.1831	4.76072	1.94e-06	8.03e-06	3.84784	Oli33	33	Oli	ARAP2	pos		-0.320133	11.8838	-5.82271	5.83e-09	5.38e-08	9.91769	Oli34	34	Oli	GRM5	neg
-0.0990672	11.5945	-4.99553	5.89e-07	2.68e-06	4.98932	Oli33	33	Oli	EXOC6B	neg		-0.320075	12.0898	-4.73107	2.24e-06	7.83e-06	4.22937	Oli34	34	Oli	IQCJ-SCHIP1	neg
-0.0988565	11.2964	-5.08346	3.72e-07	1.82e-06	5.44005	Oli33	33	Oli	DNAJC6	neg		-0.319194	11.938	-5.43656	5.46e-08	3.63e-07	7.77017	Oli34	34	Oli	DSCAM	neg
0.0985334	11.5141	4.56489	5.01e-06	1.89e-05	2.95947	Oli33	33	Oli	KAZN	pos		-0.318537	11.8377	-5.75515	8.71e-09	7.61e-08	9.53344	Oli34	34	Oli	PRKCB	neg
-0.0970899	11.236	-4.64097	3.48e-06	1.37e-05	3.30899	Oli33	33	Oli	HDAC9	neg		-0.315817	11.4425	-5.13771	2.79e-07	1.36e-06	6.20904	Oli34	34	Oli	KCNQ3	neg
-0.0970255	11.0923	-4.6831	2.83e-06	1.15e-05	3.49042	Oli33	33	Oli	SLCO3A1	neg		-0.315529	12.1568	-5.58484	2.35e-08	1.82e-07	8.57761	Oli34	34	Oli	MEF2C	neg
-0.0961684	12.2794	-4.77548	1.8e-06	7.56e-06	3.93506	Oli33	33	Oli	ADGRL3	neg		-0.314214	12.233	-4.54745	5.44e-06	1.67e-05	3.38421	Oli34	34	Oli	TENM2	neg
-0.094117	12.6274	-5.36056	8.34e-08	4.54e-07	6.88816	Oli33	33	Oli	DLGAP1	neg		-0.313698	11.6315	-5.13328	2.86e-07	1.38e-06	6.18661	Oli34	34	Oli	GRIK2	neg
-0.0936023	11.2818	-4.20532	2.61e-05	8.34e-05	1.38992	Oli33	33	Oli	ASTN2	neg		0.313185	11.8806	4.26528	2e-05	5.31e-05	2.15456	Oli34	34	Oli	HSP90AA1	pos
-0.0935865	12.3053	-5.37195	7.83e-08	4.33e-07	6.94979	Oli33	33	Oli	GPM6A	neg		-0.312892	12.4748	-5.97949	2.26e-09	2.27e-08	10.832	Oli34	34	Oli	FGF14	neg
-0.0934995	12.8675	-5.04832	4.47e-07	2.15e-06	5.24672	Oli33	33	Oli	ANKS1B	neg		-0.312301	12.6605	-5.69712	1.23e-08	1.02e-07	9.20303	Oli34	34	Oli	FAM155A	neg
-0.0910788	12.8295	-4.96547	6.88e-07	3.09e-06	4.85628	Oli33	33	Oli	NRXN1	neg		-0.311249	12.1887	-5.16531	2.41e-07	1.27e-06	6.34923	Oli34	34	Oli	KCNQ5	neg
-0.0909088	12.3271	-4.01988	5.83e-05	0.000174451	0.6272	Oli33	33	Oli	CTNNA2	neg		-0.311009	12.2757	-5.72431	1.05e-08	8.9e-08	9.35632	Oli34	34	Oli	CELF2	neg
-0.0908881	11.542	-4.49473	6.98e-06	2.44e-05	2.63829	Oli33	33	Oli	BCAS3	neg		-0.309679	11.975	-5.58083	2.41e-08	1.82e-07	8.5556	Oli34	34	Oli	AGBL4	neg
0.0897449	10.6629	4.39783	1.1e-05	3.64e-05	2.19914	Oli33	33	Oli	CLMN	pos		-0.309405	11.205	-4.01088	6.06e-05	0.000146841	1.1153	Oli34	34	Oli	GALNTL6	neg
0.0896018	11.5154	4.32321	1.54e-05	5.07e-05	1.88905	Oli33	33	Oli	ACTB	pos		-0.309278	12.3141	-5.36717	8.04e-08	4.94e-07	7.40002	Oli34	34	Oli	PLCB1	neg
-0.089447	11.4125	-4.48166	7.43e-06	2.57e-05	2.58416	Oli33	33	Oli	DTNA	neg		0.308038	11.2915	4.62684	3.72e-06	1.21e-05	3.74732	Oli34	34	Oli	PTMA	pos
-0.0889947	11.4459	-4.80217	1.57e-06	6.7e-06	4.06606	Oli33	33	Oli	IDS	neg		-0.306645	10.8669	-4.43288	9.32e-06	2.73e-05	2.87695	Oli34	34	Oli	ITPR2	neg
-0.088069	11.8051	-4.55461	5.26e-06	1.94e-05	2.8885	Oli33	33	Oli	PTK2	neg		-0.306473	12.0536	-4.91771	8.79e-07	3.69e-06	5.11586	Oli34	34	Oli	ATRNL1	neg
-0.0880521	11.8557	-3.97263	7.12e-05	0.00020918	0.439483	Oli33	33	Oli	SPARCL1	neg		-0.306333	11.7673	-5.14917	2.63e-07	1.3e-06	6.27021	Oli34	34	Oli	NTRK2	neg
-0.0878294	12.1568	-4.89049	1.01e-06	4.35e-06	4.48936	Oli33	33	Oli	MEF2C	neg		-0.304002	11.0522	-4.49516	6.97e-06	2.1e-05	3.14546	Oli34	34	Oli	GRM3	neg
-0.0866784	12.4878	-4.50953	6.51e-06	2.33e-05	2.70689	Oli33	33	Oli	PDE4D	neg		-0.303068	12.1391	-5.15174	2.59e-07	1.3e-06	6.28018	Oli34	34	Oli	RALYL	neg
-0.0864699	11.3913	-4.51884	6.23e-06	2.27e-05	2.75048	Oli33	33	Oli	NRGN	neg		-0.302734	11.4125	-4.83157	1.36e-06	5.13e-06	4.70197	Oli34	34	Oli	DTNA	neg
-0.0862884	12.0429	-4.66471	3.1e-06	1.24e-05	3.41697	Oli33	33	Oli	PHACTR1	neg		-0.301731	12.3519	-5.06489	4.1e-07	1.87e-06	5.845	Oli34	34	Oli	NEGR1	neg
-0.0861823	12.9952	-4.56158	5.09e-06	1.9e-05	2.94091	Oli33	33	Oli	CSMD1	neg		-0.300915	11.3055	-4.88275	1.05e-06	4.2e-06	4.94703	Oli34	34	Oli	ENC1	neg
-0.0859943	11.8057	-4.42055	9.87e-06	3.34e-05	2.2605	Oli33	33	Oli	DNM3	neg		-0.300639	10.6432	-4.73523	2.19e-06	7.75e-06	4.2464	Oli34	34	Oli	LHFPL3	neg
0.0859081	12.1644	4.23708	2.27e-05	7.31e-05	1.48035	Oli33	33	Oli	RTN4	pos		-0.299961	11.418	-4.84176	1.29e-06	4.93e-06	4.75162	Oli34	34	Oli	PKM	neg
-0.0858943	12.3141	-4.69138	2.72e-06	1.12e-05	3.53901	Oli33	33	Oli	PLCB1	neg		-0.299117	11.5399	-5.15581	2.54e-07	1.3e-06	6.30089	Oli34	34	Oli	ARHGAP26	neg
0.0856068	11.9836	4.4543	8.44e-06	2.89e-05	2.41548	Oli33	33	Oli	NCAM1	pos		-0.297053	11.0531	-4.14509	3.4e-05	8.62e-05	1.63262	Oli34	34	Oli	CDH20	neg
-0.0845415	12.3301	-4.41395	1.02e-05	3.41e-05	2.2781	Oli33	33	Oli	CTNND2	neg		-0.295745	10.4169	-4.61358	3.97e-06	1.28e-05	3.68465	Oli34	34	Oli	RELN	neg
-0.0843172	10.9633	-4.18351	2.88e-05	9.09e-05	1.29969	Oli33	33	Oli	FOXN3	neg		-0.295727	11.9481	-4.57053	4.88e-06	1.51e-05	3.49434	Oli34	34	Oli	DPP6	neg
-0.0840754	11.0522	-3.90885	9.29e-05	0.000268134	0.181266	Oli33	33	Oli	GRM3	neg		-0.295322	11.4825	-4.27173	1.94e-05	5.2e-05	2.18423	Oli34	34	Oli	DAB1	neg
-0.0838798	10.9147	-3.92288	8.76e-05	0.000255201	0.20053	Oli33	33	Oli	NCKAP5	neg		-0.295031	11.3913	-4.91351	8.98e-07	3.69e-06	5.0959	Oli34	34	Oli	NRGN	neg
-0.0835173	11.349	-4.17039	3.05e-05	9.54e-05	1.21353	Oli33	33	Oli	MAP4K4	neg		-0.294987	11.8066	-5.41966	6e-08	3.91e-07	7.67923	Oli34	34	Oli	FRMPD4	neg
-0.0834384	11.6282	-4.12072	3.78e-05	0.000116316	1.03648	Oli33	33	Oli	CACNA2D1	neg		-0.294231	12.1984	-5.11746	3.11e-07	1.47e-06	6.10843	Oli34	34	Oli	CHN1	neg
-0.0824361	12.6745	-4.58402	4.57e-06	1.79e-05	3.04257	Oli33	33	Oli	OPCML	neg		-0.294097	12.1135	-5.50779	3.65e-08	2.53e-07	8.15511	Oli34	34	Oli	RIMS2	neg
-0.0823218	12.1984	-4.51048	6.48e-06	2.33e-05	2.7116	Oli33	33	Oli	CHN1	neg		-0.293678	11.6282	-4.58458	4.56e-06	1.43e-05	3.55764	Oli34	34	Oli	CACNA2D1	neg
-0.0821845	12.4748	-4.9455	7.62e-07	3.37e-06	4.75797	Oli33	33	Oli	FGF14	neg		-0.292846	12.0422	-5.25852	1.46e-07	8.35e-07	6.83305	Oli34	34	Oli	GRIA2	neg
-0.081197	12.0931	-4.05044	5.12e-05	0.000154556	0.717711	Oli33	33	Oli	AUTS2	neg		-0.288609	11.2811	-4.2225	2.42e-05	6.33e-05	1.90041	Oli34	34	Oli	TMTC2	neg
-0.0809548	11.5118	-4.13926	3.49e-05	0.000108314	1.11429	Oli33	33	Oli	GNAS	neg		-0.286509	11.1772	-3.42029	0.000626113	0.00124473	-1.05212	Oli34	34	Oli	DCC	neg
-0.0803852	10.7616	-3.62914	0.000284691	0.000716041	-0.867548	Oli33	33	Oli	FBXL7	neg		-0.284868	11.6628	-4.52718	5.99e-06	1.83e-05	3.29808	Oli34	34	Oli	PRNP	neg
0.0798828	10.6731	3.76548	0.000166445	0.000449266	-0.354139	Oli33	33	Oli	FKBP5	pos		-0.284534	11.8421	-5.17412	2.3e-07	1.27e-06	6.39463	Oli34	34	Oli	CNTN1	neg
-0.079561	12.6605	-4.57053	4.88e-06	1.86e-05	2.98043	Oli33	33	Oli	FAM155A	neg		-0.282264	11.7538	-5.28508	1.26e-07	7.48e-07	6.96771	Oli34	34	Oli	NRCAM	neg
-0.0794184	11.9742	-4.49729	6.9e-06	2.44e-05	2.65314	Oli33	33	Oli	MAPK10	neg		-0.281284	12.5515	-4.90437	9.41e-07	3.81e-06	5.00653	Oli34	34	Oli	ANK2	neg
-0.0785051	12.8676	-4.57697	4.73e-06	1.83e-05	3.00969	Oli33	33	Oli	NRG3	neg		-0.279347	11.6446	-4.43175	9.37e-06	2.73e-05	2.87079	Oli34	34	Oli	CHRM3	neg
-0.0767217	12.3519	-4.06425	4.83e-05	0.000147024	0.805643	Oli33	33	Oli	NEGR1	neg		-0.279169	11.2741	-4.64792	3.36e-06	1.11e-05	3.84154	Oli34	34	Oli	THY1	neg
0.0759031	12.9825	3.70054	0.000215401	0.000558696	-0.669209	Oli33	33	Oli	NRXN3	pos		-0.279022	11.6461	-4.01195	6.03e-05	0.000146841	1.11926	Oli34	34	Oli	CNTNAP5	neg
-0.075903	11.3865	-3.21452	0.00130759	0.00259953	-2.27326	Oli33	33	Oli	CCK	neg		-0.277842	12.0337	-4.6544	3.26e-06	1.08e-05	3.8715	Oli34	34	Oli	OXR1	neg
-0.0744887	10.9637	-3.76779	0.000164917	0.00044879	-0.418466	Oli33	33	Oli	CLDN11	neg		-0.277676	11.6208	-4.59285	4.38e-06	1.4e-05	3.59516	Oli34	34	Oli	SAMD12	neg
-0.0738993	12.2358	-4.2496	2.15e-05	6.98e-05	1.57202	Oli33	33	Oli	STXBP5L	neg		-0.27704	11.3483	-3.46101	0.000538661	0.00108385	-0.915332	Oli34	34	Oli	NRG1	neg
-0.0737689	12.1887	-3.8497	0.000118431	0.000338958	-0.0412287	Oli33	33	Oli	KCNQ5	neg		-0.27457	10.9969	-3.46541	0.000529938	0.0010728	-0.899688	Oli34	34	Oli	SGCZ	neg
-0.07288	10.7693	-3.62263	0.000291951	0.000728781	-0.881906	Oli33	33	Oli	SLC1A2	neg		-0.273808	11.1602	-4.38401	1.17e-05	3.34e-05	2.62687	Oli34	34	Oli	FRYL	neg
0.0725908	11.0649	3.36125	0.000776555	0.00160134	-1.8236	Oli33	33	Oli	SGK1	pos		-0.271508	10.7272	-3.98153	6.86e-05	0.000164997	1.00325	Oli34	34	Oli	MAML2	neg
-0.0724127	11.7491	-3.41097	0.000647899	0.00138886	-1.62439	Oli33	33	Oli	TUBA1B	neg		-0.270213	12.8676	-5.00253	5.68e-07	2.48e-06	5.53142	Oli34	34	Oli	NRG3	neg
-0.0723012	11.4147	-3.70714	0.000209875	0.000553003	-0.657422	Oli33	33	Oli	MBP	neg		-0.268347	10.8086	-3.32642	0.00088041	0.0016994	-1.35935	Oli34	34	Oli	ADARB2	neg
-0.0721306	11.4744	-2.87813	0.00400234	0.00684936	-3.29305	Oli33	33	Oli	PDZD2	neg		-0.268155	12.1674	-4.94213	7.76e-07	3.3e-06	5.23498	Oli34	34	Oli	FGF12	neg
-0.0719162	10.6266	-3.42449	0.000616518	0.00135667	-1.57529	Oli33	33	Oli	SLC1A3	neg		-0.267739	11.3561	-3.74979	0.00017721	0.000400229	0.0924672	Oli34	34	Oli	PLXDC2	neg
-0.0717171	10.4837	-3.56554	0.000363491	0.00087567	-1.08506	Oli33	33	Oli	ARHGAP24	neg		-0.267566	10.6315	-4.14354	3.43e-05	8.62e-05	1.6375	Oli34	34	Oli	MOBP	neg
-0.0716243	12.0898	-3.33757	0.000845853	0.00171234	-1.87273	Oli33	33	Oli	IQCJ-SCHIP1	neg		-0.265186	12.8295	-4.58934	4.46e-06	1.41e-05	3.57371	Oli34	34	Oli	NRXN1	neg
-0.0713661	11.6798	-3.38198	0.000720279	0.0015135	-1.72384	Oli33	33	Oli	GRM7	neg		-0.264933	11.7064	-3.68595	0.000228124	0.000495014	-0.146829	Oli34	34	Oli	PTPRK	neg
-0.0713652	11.5879	-3.34469	0.000824447	0.00167924	-1.8491	Oli33	33	Oli	UNC5D	neg		-0.264823	11.3845	-4.32905	1.5e-05	4.12e-05	2.42881	Oli34	34	Oli	FAIM2	neg
-0.0713613	11.1694	-3.47996	0.000501972	0.00115733	-1.38741	Oli33	33	Oli	TMSB10	neg		-0.262824	11.8144	-4.19051	2.79e-05	7.18e-05	1.84298	Oli34	34	Oli	SLC8A1	neg
-0.0713011	11.5943	-3.66729	0.000245422	0.000630193	-0.72243	Oli33	33	Oli	MACF1	neg		-0.262447	12.3053	-4.78604	1.71e-06	6.28e-06	4.48517	Oli34	34	Oli	GPM6A	neg
-0.0712461	12.1391	-3.80704	0.00014083	0.000392905	-0.203434	Oli33	33	Oli	RALYL	neg		0.26206	11.0903	4.18075	2.91e-05	7.43e-05	1.74857	Oli34	34	Oli	PIP4K2A	pos
-0.0711123	11.9881	-3.98213	6.84e-05	0.000202791	0.476035	Oli33	33	Oli	CCSER1	neg		-0.261376	10.9352	-3.62205	0.000292611	0.000626753	-0.347455	Oli34	34	Oli	DLC1	neg
-0.0708417	10.4734	-3.49196	0.000479964	0.00112217	-1.34393	Oli33	33	Oli	APOE	neg		-0.261201	11.0035	-3.56278	0.000367339	0.000776794	-0.569685	Oli34	34	Oli	ALCAM	neg
-0.07083	11.4916	-3.80911	0.000139656	0.000392905	-0.193753	Oli33	33	Oli	CAMK2B	neg		-0.261158	11.4175	-4.31993	1.56e-05	4.26e-05	2.38881	Oli34	34	Oli	CALM3	neg
-0.0707362	11.2754	-3.19683	0.00139046	0.00273156	-2.38727	Oli33	33	Oli	ZBTB20	neg		-0.260385	12.9952	-4.37226	1.23e-05	3.5e-05	2.6137	Oli34	34	Oli	CSMD1	neg
-0.0706429	11.8144	-3.53714	0.0004049	0.000967099	-1.18996	Oli33	33	Oli	SLC8A1	neg		-0.259357	12.6274	-4.69045	2.73e-06	9.17e-06	4.03736	Oli34	34	Oli	DLGAP1	neg
-0.0705727	12.1629	-3.70458	0.000212001	0.000554206	-0.587118	Oli33	33	Oli	LRRC7	neg		-0.258559	11.2954	-4.13192	3.6e-05	9e-05	1.60905	Oli34	34	Oli	MBNL1	neg
-0.070341	11.2549	-3.6659	0.000246762	0.000630193	-0.724558	Oli33	33	Oli	MEF2A	neg		-0.257932	12.1094	-4.39586	1.11e-05	3.19e-05	2.71569	Oli34	34	Oli	RGS7	neg
-0.0701788	10.594	-3.48533	0.000492012	0.00114229	-1.36611	Oli33	33	Oli	SFMBT2	neg		-0.255207	12.0301	-4.80453	1.56e-06	5.81e-06	4.57289	Oli34	34	Oli	KALRN	neg
0.0699093	11.1602	3.47253	0.000516077	0.00118164	-1.44783	Oli33	33	Oli	FRYL	pos		-0.254648	12.0429	-4.36974	1.25e-05	3.51e-05	2.60422	Oli34	34	Oli	PHACTR1	neg
-0.0695065	11.2156	-3.61574	0.00029983	0.000742863	-0.908111	Oli33	33	Oli	YWHAH	neg		-0.252625	12.6745	-4.46263	8.12e-06	2.43e-05	3.00672	Oli34	34	Oli	OPCML	neg
-0.0692557	11.5446	-3.79003	0.000150828	0.000417289	-0.26576	Oli33	33	Oli	VSNL1	neg		-0.250968	11.8215	-3.61109	0.000305252	0.000649639	-0.390606	Oli34	34	Oli	ASIC2	neg
-0.0686571	11.8813	-3.56519	0.000363983	0.00087567	-1.08905	Oli33	33	Oli	PPFIA2	neg		-0.25006	11.5638	-4.36278	1.29e-05	3.59e-05	2.5723	Oli34	34	Oli	ARPP21	neg
0.0685494	11.7171	3.19745	0.00138747	0.00273156	-2.36732	Oli33	33	Oli	2021-03-01	pos		-0.249525	10.7795	-3.54332	0.000395528	0.000825883	-0.624203	Oli34	34	Oli	LAMA2	neg
-0.0683729	11.9329	-3.74864	0.000178024	0.000476645	-0.420794	Oli33	33	Oli	R3HDM1	neg		-0.249283	11.2549	-4.13013	3.63e-05	9e-05	1.59891	Oli34	34	Oli	MEF2A	neg
-0.0682865	10.8065	-2.66612	0.00767603	0.0118532	-3.87865	Oli33	33	Oli	TSHZ2	neg		-0.247537	10.9633	-3.91449	9.07e-05	0.00021364	0.740189	Oli34	34	Oli	FOXN3	neg
-0.0674422	10.5876	-3.50872	0.00045072	0.00106127	-1.286	Oli33	33	Oli	ST6GAL1	neg		-0.247012	11.6554	-4.03004	5.59e-05	0.000137379	1.19111	Oli34	34	Oli	CACNA2D3	neg
-0.067425	11.4425	-3.44192	0.000578135	0.0012969	-1.51989	Oli33	33	Oli	KCNQ3	neg		-0.246644	11.234	-3.78679	0.00015281	0.000352312	0.252444	Oli34	34	Oli	STMN2	neg
-0.0671911	12.0339	-3.1015	0.00192666	0.00365515	-2.63023	Oli33	33	Oli	RORA	neg		-0.245762	11.6528	-3.75631	0.000172658	0.000392619	0.127461	Oli34	34	Oli	AK5	neg
0.0670234	11.1884	3.3902	0.000699023	0.00147819	-1.73905	Oli33	33	Oli	SHTN1	pos		-0.24514	10.9147	-3.71641	0.000202325	0.000450818	-0.062873	Oli34	34	Oli	NCKAP5	neg
-0.0667933	11.8215	-3.01909	0.00253681	0.00452807	-2.88181	Oli33	33	Oli	ASIC2	neg		-0.244822	11.8058	-4.25431	2.1e-05	5.54e-05	2.11112	Oli34	34	Oli	CSMD3	neg
-0.0667448	11.6315	-3.43083	0.000602292	0.00134202	-1.55878	Oli33	33	Oli	GRIK2	neg		-0.242377	11.0218	-3.96434	7.37e-05	0.000176068	0.931752	Oli34	34	Oli	NEFL	neg
0.06661	11.636	3.37446	0.000740254	0.00154569	-1.78744	Oli33	33	Oli	2021-09-07	pos		-0.238786	11.4777	-3.8239	0.000131539	0.000305391	0.387039	Oli34	34	Oli	OTUD7A	neg
0.0662896	11.9174	3.09599	0.00196278	0.00370253	-2.70178	Oli33	33	Oli	PEX5L	pos		-0.238559	12.306	-3.55862	0.000373197	0.000784187	-0.633393	Oli34	34	Oli	NKAIN2	neg
-0.0662849	10.8578	-3.02662	0.0024745	0.00444073	-2.8564	Oli33	33	Oli	ZNF385D	neg		-0.238384	11.017	-3.51394	0.000441949	0.000917044	-0.736522	Oli34	34	Oli	ANO4	neg
-0.0662255	10.8547	-3.27022	0.00107548	0.00215097	-2.09205	Oli33	33	Oli	PITPNC1	neg		-0.236918	11.276	-3.36269	0.00077252	0.00150869	-1.3126	Oli34	34	Oli	SPOCK3	neg
-0.066192	11.8406	-3.35864	0.000783936	0.00160659	-1.80218	Oli33	33	Oli	MACROD2	neg		-0.23445	11.4063	-3.43578	0.000591407	0.00118281	-1.01794	Oli34	34	Oli	TMEFF2	neg
-0.0660399	11.6393	-2.44733	0.014396	0.0214326	-4.43852	Oli33	33	Oli	CNTN5	neg		-0.233985	11.7017	-3.72817	0.000193115	0.000433204	0.010677	Oli34	34	Oli	CCDC88A	neg
0.0659096	10.899	3.09351	0.00197926	0.00371251	-2.69261	Oli33	33	Oli	PTGDS	pos		-0.233046	11.6494	-3.71092	0.000206766	0.000457641	-0.029691	Oli34	34	Oli	CACNB2	neg
-0.0658215	11.593	-3.04564	0.00232323	0.00423798	-2.8014	Oli33	33	Oli	KCND2	neg		-0.232211	12.0857	-3.78271	0.000155338	0.000355671	0.238554	Oli34	34	Oli	GPHN	neg
-0.0656756	13.2249	-3.51031	0.000448034	0.00106127	-1.37222	Oli33	33	Oli	MAGI2	neg		-0.2309	11.3118	-2.86036	0.00423367	0.00768075	-2.78429	Oli34	34	Oli	ROBO1	neg
0.0655608	11.9416	3.42426	0.000617039	0.00135667	-1.61849	Oli33	33	Oli	DST	pos		-0.228409	12.3961	-2.69266	0.00709124	0.0120733	-3.25119	Oli34	34	Oli	DPP10	neg
-0.0655476	10.3737	-3.45099	0.000559066	0.00126265	-1.48529	Oli33	33	Oli	DOCK8	neg		-0.225821	13.237	-3.69536	0.000219842	0.000483361	-0.169133	Oli34	34	Oli	PTPRD	neg
-0.0655461	10.75	-3.05494	0.0022524	0.00413148	-2.76813	Oli33	33	Oli	SLC9A9	neg		-0.224135	10.6731	-3.36984	0.000752761	0.0014788	-1.21993	Oli34	34	Oli	FKBP5	neg
-0.065504	11.6045	-2.99317	0.00276246	0.00487839	-2.95884	Oli33	33	Oli	LINGO2	neg		-0.223207	12.0952	-3.85856	0.000114219	0.000267046	0.523735	Oli34	34	Oli	SNAP25	neg
-0.0653299	11.2741	-3.41401	0.000640715	0.00138886	-1.6147	Oli33	33	Oli	THY1	neg		-0.223117	10.5545	-3.48669	0.000489516	0.00100321	-0.823063	Oli34	34	Oli	B2M	neg
-0.0652868	11.1142	-2.60802	0.00910987	0.0140022	-4.03164	Oli33	33	Oli	DHFR	neg		-0.22258	11.2156	-3.68915	0.000225273	0.000492044	-0.108181	Oli34	34	Oli	YWHAH	neg
-0.0652503	11.234	-3.14517	0.001661	0.00318758	-2.49326	Oli33	33	Oli	STMN2	neg		-0.221467	12.0962	-3.47595	0.000509539	0.00103783	-0.86324	Oli34	34	Oli	TCF4	neg
-0.065209	12.3227	-3.641	0.000271895	0.000689078	-0.887865	Oli33	33	Oli	ANK3	neg		0.220624	11.9923	2.82117	0.00478704	0.00854461	-2.90036	Oli34	34	Oli	RASGEF1B	pos
-0.0651042	10.3658	-3.41701	0.000633705	0.00138415	-1.60152	Oli33	33	Oli	APBB1IP	neg		-0.219635	10.7959	-3.40504	0.000662124	0.00130848	-1.1465	Oli34	34	Oli	FRMD4B	neg
-0.0648091	11.418	-3.28749	0.00101164	0.00203555	-2.0366	Oli33	33	Oli	PKM	neg		-0.212602	11.4744	-2.69476	0.00704661	0.0120591	-3.24184	Oli34	34	Oli	PDZD2	neg
-0.0646931	12.0301	-3.82982	0.000128413	0.000364386	-0.1162	Oli33	33	Oli	KALRN	neg		-0.21132	11.1694	-3.28272	0.00102893	0.00197424	-1.50786	Oli34	34	Oli	TMSB10	neg
-0.0646243	11.938	-3.45846	0.000543797	0.00123658	-1.4644	Oli33	33	Oli	DSCAM	neg		-0.209082	11.8557	-3.00167	0.0026865	0.00490065	-2.38161	Oli34	34	Oli	SPARCL1	neg
-0.0644499	10.742	-3.39506	0.000686732	0.00146151	-1.67703	Oli33	33	Oli	SAT1	neg		-0.207537	11.8406	-3.34982	0.000809309	0.00157129	-1.28802	Oli34	34	Oli	MACROD2	neg
-0.0644066	11.7538	-3.78786	0.000152153	0.000417476	-0.275238	Oli33	33	Oli	NRCAM	neg		-0.205795	11.8742	-2.26131	0.0237447	0.0370105	-4.30794	Oli34	34	Oli	ROBO2	neg
-0.0641205	12.233	-2.91907	0.00351257	0.00604235	-3.17932	Oli33	33	Oli	TENM2	neg		-0.205706	11.2754	-3.00318	0.00267325	0.00490065	-2.4429	Oli34	34	Oli	ZBTB20	neg
-0.0639206	11.506	-2.67827	0.0074032	0.0115393	-3.84803	Oli33	33	Oli	CDH12	neg		-0.203798	11.8979	-3.66572	0.000246939	0.000532362	-0.191011	Oli34	34	Oli	NBEA	neg
-0.0635865	11.2519	-3.36967	0.000753237	0.00156297	-1.76443	Oli33	33	Oli	NDRG4	neg		-0.203087	11.205	-3.12981	0.00175036	0.00326471	-1.98961	Oli34	34	Oli	LDLRAD4	neg
-0.0634065	12.1135	-3.73347	0.000189095	0.000502236	-0.480059	Oli33	33	Oli	RIMS2	neg		0.202339	11.7936	3.50939	0.000449583	0.00092709	-0.821345	Oli34	34	Oli	TTLL7	pos
-0.0630971	12.1764	-3.06574	0.00217265	0.00400733	-2.742	Oli33	33	Oli	SNTG1	neg		-0.199906	11.1059	-3.09536	0.00196701	0.00362803	-2.10439	Oli34	34	Oli	FUT8	neg
-0.0630095	11.8838	-3.60023	0.000318292	0.000782762	-0.966129	Oli33	33	Oli	GRM5	neg		-0.197259	10.7616	-2.82997	0.00465729	0.00835795	-2.88136	Oli34	34	Oli	FBXL7	neg
-0.0625872	10.5807	-2.80244	0.00507395	0.00855102	-3.50601	Oli33	33	Oli	MTRNR2L12	neg		-0.190357	11.2818	-2.7117	0.00669645	0.0115793	-3.19467	Oli34	34	Oli	ASTN2	neg
-0.0624963	10.7562	-2.7441	0.00607022	0.00973582	-3.66814	Oli33	33	Oli	GRIK1	neg		0.18933	11.9447	2.65733	0.00787906	0.0132784	-3.34294	Oli34	34	Oli	LINGO1	pos
-0.0622705	11.0238	-2.68506	0.0072545	0.0113608	-3.82913	Oli33	33	Oli	CBLN2	neg		-0.188996	12.015	-3.28114	0.00103469	0.00197424	-1.51148	Oli34	34	Oli	RYR2	neg
-0.0619672	12.2757	-3.58735	0.000334425	0.000816391	-1.0136	Oli33	33	Oli	CELF2	neg		-0.187454	11.9823	-2.81532	0.00487511	0.00865527	-3.00492	Oli34	34	Oli	FRMD5	neg
-0.0619292	11.6724	-2.55529	0.0106133	0.0161295	-4.1695	Oli33	33	Oli	HS6ST3	neg		-0.186442	12.8675	-3.19001	0.00142368	0.00268557	-1.82622	Oli34	34	Oli	ANKS1B	neg
-0.0605927	10.573	-2.94268	0.00325556	0.00571877	-3.10458	Oli33	33	Oli	C10orf11	neg		-0.184131	12.4088	-3.1833	0.00145709	0.00273308	-1.82565	Oli34	34	Oli	FRMD4A	neg
-0.0602203	10.6457	-3.12409	0.00178472	0.00340532	-2.55708	Oli33	33	Oli	ADGRV1	neg		-0.175772	11.7868	-2.83991	0.00451471	0.0081461	-2.84738	Oli34	34	Oli	UBE2E2	neg
-0.0599768	11.8377	-3.41076	0.000648413	0.00138886	-1.62635	Oli33	33	Oli	PRKCB	neg		-0.175245	12.0835	-2.68078	0.00734777	0.0124462	-3.27806	Oli34	34	Oli	DMD	neg
-0.059628	10.6715	-2.94085	0.00327486	0.00572239	-3.11069	Oli33	33	Oli	CHST11	neg		-0.173159	11.9742	-3.11861	0.00181822	0.00337235	-2.02706	Oli34	34	Oli	MAPK10	neg
-0.0595494	11.5804	-2.76122	0.00576097	0.00946852	-3.62363	Oli33	33	Oli	KCTD16	neg		-0.171519	11.2964	-2.79208	0.00523937	0.00920355	-2.98654	Oli34	34	Oli	DNAJC6	neg
-0.0595071	11.8677	-3.16965	0.00152728	0.002948	-2.41562	Oli33	33	Oli	RTN1	neg		-0.169738	11.8032	-2.35333	0.0186105	0.0294222	-4.14948	Oli34	34	Oli	NPAS3	neg
-0.0592254	11.1565	-2.29475	0.021752	0.0309943	-4.7978	Oli33	33	Oli	KIAA1217	neg		-0.169457	11.6527	-2.80629	0.00501375	0.00885408	-2.98815	Oli34	34	Oli	DLG1	neg
-0.0591304	12.1094	-3.17265	0.00151156	0.00293473	-2.40887	Oli33	33	Oli	RGS7	neg		-0.168623	11.1019	-2.5868	0.00969034	0.0161668	-3.5422	Oli34	34	Oli	GAB1	neg
-0.0589749	11.5399	-3.18963	0.00142554	0.002784	-2.35349	Oli33	33	Oli	ARHGAP26	neg		-0.167371	11.1831	-2.5459	0.010903	0.0180089	-3.64748	Oli34	34	Oli	ARAP2	neg
-0.058684	11.9209	-3.07235	0.00212514	0.00396375	-2.79573	Oli33	33	Oli	SIK3	neg		0.165699	11.9509	2.76724	0.00565561	0.00988243	-3.1275	Oli34	34	Oli	GPM6B	pos
-0.0584976	11.6494	-2.92397	0.00345771	0.00601026	-3.16305	Oli33	33	Oli	CACNB2	neg		-0.164018	12.7126	-2.08388	0.0371765	0.0555973	-4.68461	Oli34	34	Oli	LRP1B	neg
-0.0584943	11.4175	-3.03936	0.00237221	0.00428029	-2.81901	Oli33	33	Oli	CALM3	neg		-0.163359	10.732	-2.51526	0.0118981	0.0195553	-3.73768	Oli34	34	Oli	DOCK5	neg
-0.0584248	11.3118	-2.28779	0.0221548	0.0314333	-4.81315	Oli33	33	Oli	ROBO1	neg		-0.162569	12.9858	-3.23504	0.00121716	0.00230912	-1.66136	Oli34	34	Oli	SYT1	neg
-0.0582965	11.5422	-2.56236	0.0103998	0.0159112	-4.15083	Oli33	33	Oli	FAM19A2	neg		-0.15976	12.0931	-2.54774	0.0108458	0.018004	-3.6629	Oli34	34	Oli	AUTS2	neg
0.0573267	11.7695	2.49002	0.0127773	0.0191083	-4.37516	Oli33	33	Oli	WWOX	pos		-0.159577	12.3271	-2.24105	0.0250277	0.038828	-4.35118	Oli34	34	Oli	CTNNA2	neg
-0.0568933	12.2007	-3.06924	0.00214738	0.00398285	-2.73539	Oli33	33	Oli	DOCK3	neg		-0.158727	12.4878	-2.61584	0.0089039	0.0149298	-3.4495	Oli34	34	Oli	PDE4D	neg
-0.0566967	10.9979	-2.67577	0.0074586	0.0115713	-3.90967	Oli33	33	Oli	DOCK10	neg		-0.155669	10.9979	-2.37821	0.0174014	0.0277753	-4.10727	Oli34	34	Oli	DOCK10	neg
-0.0565178	11.205	-2.2984	0.0215438	0.0308299	-4.78959	Oli33	33	Oli	GALNTL6	neg		-0.155088	11.9329	-2.70109	0.00691382	0.0118932	-3.22617	Oli34	34	Oli	R3HDM1	neg
0.0564088	11.3192	2.69288	0.00708651	0.0111503	-3.84993	Oli33	33	Oli	TCF12	pos		0.152062	12.3227	2.72239	0.00648377	0.0112702	-3.2454	Oli34	34	Oli	ANK3	pos
-0.0563415	11.3055	-2.86853	0.00412578	0.0070244	-3.32193	Oli33	33	Oli	ENC1	neg		-0.151665	12.1087	-2.39446	0.0166492	0.0268327	-3.99583	Oli34	34	Oli	MAP1B	neg
-0.0559234	11.8742	-1.93137	0.0534443	0.0685078	-5.5646	Oli33	33	Oli	ROBO2	neg		-0.149548	13.1285	-2.49311	0.0126668	0.0206145	-3.76266	Oli34	34	Oli	RBFOX1	neg
-0.0556864	11.0548	-2.75047	0.00595347	0.00965654	-3.66537	Oli33	33	Oli	DIP2B	neg		-0.148755	11.0923	-2.27788	0.0227387	0.0356097	-4.27958	Oli34	34	Oli	SLCO3A1	neg
-0.0555432	11.6661	-3.03956	0.00237065	0.00428029	-2.81966	Oli33	33	Oli	LRFN5	neg		0.146555	11.581	2.50007	0.0124205	0.0203134	-3.83459	Oli34	34	Oli	SLC44A1	pos
-0.0554553	11.679	-2.7925	0.00523254	0.00868602	-3.53681	Oli33	33	Oli	PSD3	neg		-0.14629	10.5507	-2.22391	0.0261594	0.0402079	-4.38912	Oli34	34	Oli	CNDP1	neg
-0.0550049	11.6446	-2.73881	0.00616877	0.0098463	-3.68534	Oli33	33	Oli	CHRM3	neg		-0.145416	11.8813	-2.38907	0.0168951	0.0270974	-4.00734	Oli34	34	Oli	PPFIA2	neg
-0.0542967	11.3339	-2.75439	0.00588266	0.0096209	-3.64052	Oli33	33	Oli	NGFRAP1	neg		-0.144533	11.3865	-1.94898	0.0513041	0.0734733	-4.95683	Oli34	34	Oli	CCK	neg
-0.0542368	10.9177	-2.22188	0.0262963	0.0359274	-4.961	Oli33	33	Oli	HS3ST4	neg		0.141661	11.4147	2.33801	0.0193913	0.0305114	-4.22362	Oli34	34	Oli	MBP	pos
-0.0537685	11.6446	-2.41521	0.0157303	0.0233146	-4.51355	Oli33	33	Oli	CKB	neg		-0.14166	11.9093	-1.94866	0.0513428	0.0734733	-4.95503	Oli34	34	Oli	LRRC4C	neg
-0.0537547	12.0536	-2.71139	0.00670275	0.0105967	-3.76115	Oli33	33	Oli	ATRNL1	neg		-0.141651	11.4794	-2.40946	0.0159802	0.0258802	-4.05583	Oli34	34	Oli	CTNNA3	neg
-0.0535743	11.0218	-2.74678	0.00602087	0.00970353	-3.66204	Oli33	33	Oli	NEFL	neg		-0.140603	12.2794	-2.20362	0.0275561	0.0419662	-4.42964	Oli34	34	Oli	ADGRL3	neg
0.0533305	13.5556	2.79335	0.0052188	0.00868602	-3.62499	Oli33	33	Oli	CADM2	pos		-0.13813	12.0464	-2.35631	0.0184618	0.0293269	-4.08479	Oli34	34	Oli	AHI1	neg
-0.0532683	11.5296	-2.74996	0.00596262	0.00965654	-3.65344	Oli33	33	Oli	UCHL1	neg		-0.136194	11.5296	-2.23873	0.0251783	0.03888	-4.35695	Oli34	34	Oli	UCHL1	neg
-0.0528153	11.5809	-2.40832	0.0160303	0.0236536	-4.5325	Oli33	33	Oli	DGKB	neg		-0.13607	11.3339	-2.19555	0.0281296	0.0426439	-4.44987	Oli34	34	Oli	NGFRAP1	neg
0.0527903	12.3805	2.50698	0.0121803	0.018298	-4.33346	Oli33	33	Oli	NLGN1	pos		-0.135978	11.1897	-2.22023	0.0264082	0.0404034	-4.48943	Oli34	34	Oli	RNF220	neg
-0.0525403	11.0796	-2.92211	0.00347846	0.00601484	-3.16725	Oli33	33	Oli	TNR	neg		-0.135219	11.6651	-1.98074	0.047627	0.0690487	-4.91071	Oli34	34	Oli	ENOX1	neg
-0.0522986	11.8066	-3.01738	0.00255113	0.00452929	-2.88714	Oli33	33	Oli	FRMPD4	neg		0.134574	12.0504	1.86664	0.0619581	0.0864289	-5.17481	Oli34	34	Oli	FTH1	pos
0.0520032	11.6732	2.25418	0.0241895	0.0336021	-4.88898	Oli33	33	Oli	GRIA4	pos		-0.133328	11.5945	-2.13129	0.0330705	0.0496806	-4.60567	Oli34	34	Oli	EXOC6B	neg
-0.0515104	11.8584	-2.7707	0.00559587	0.00924294	-3.59817	Oli33	33	Oli	KHDRBS2	neg		-0.133263	11.6889	-2.07948	0.037579	0.0559472	-4.69331	Oli34	34	Oli	HSP90AB1	neg
-0.0511887	11.6461	-2.31061	0.0208592	0.0301099	-4.7626	Oli33	33	Oli	CNTNAP5	neg		0.130341	11.9836	2.1503	0.0315366	0.0475916	-4.59228	Oli34	34	Oli	NCAM1	pos
-0.0507545	12.6404	-2.30064	0.0214169	0.030781	-4.78715	Oli33	33	Oli	LRRTM4	neg		-0.130094	11.3273	-1.9674	0.0491429	0.0709367	-4.92391	Oli34	34	Oli	ZSWIM6	neg
-0.0506015	11.9093	-2.19193	0.0283899	0.0384712	-5.02753	Oli33	33	Oli	LRRC4C	neg		0.128504	11.1884	2.03789	0.0415668	0.0613341	-4.81016	Oli34	34	Oli	SHTN1	pos
-0.0503929	10.4925	-2.26053	0.0237931	0.0331904	-4.87271	Oli33	33	Oli	MTRNR2L8	neg		-0.126534	11.679	-2.01448	0.0439649	0.0645855	-4.8225	Oli34	34	Oli	PSD3	neg
-0.0497472	11.5638	-2.72497	0.00643336	0.0102195	-3.72174	Oli33	33	Oli	ARPP21	neg		-0.12617	11.3826	-1.83106	0.0670986	0.0928198	-5.1773	Oli34	34	Oli	CLU	neg
-0.0496685	11.5266	-2.26714	0.0233864	0.0327607	-4.90644	Oli33	33	Oli	UNC5C	neg		-0.123392	11.5266	-1.80919	0.070429	0.0970226	-5.26983	Oli34	34	Oli	UNC5C	neg
-0.0494315	11.975	-2.80012	0.00511064	0.00856936	-3.51698	Oli33	33	Oli	AGBL4	neg		-0.122495	11.9466	-2.07332	0.0381483	0.0565412	-4.71016	Oli34	34	Oli	MDGA2	neg
-0.049327	12.1674	-2.8592	0.00424905	0.00719737	-3.35122	Oli33	33	Oli	FGF12	neg		0.122478	11.7926	1.92038	0.0548168	0.0777743	-5.00685	Oli34	34	Oli	ATP1B1	pos
-0.0491308	10.7708	-2.23867	0.0251825	0.0346913	-4.92255	Oli33	33	Oli	PCDH15	neg		-0.120571	11.0548	-1.89335	0.0583185	0.0820412	-5.07397	Oli34	34	Oli	DIP2B	neg
-0.0483755	10.9642	-2.23613	0.0253486	0.0347757	-4.95296	Oli33	33	Oli	PDE1C	neg		-0.120566	11.5297	-2.00473	0.0449984	0.0658127	-4.85648	Oli34	34	Oli	ATP8A1	neg
-0.0474229	10.9821	-2.36155	0.018203	0.0266229	-4.64095	Oli33	33	Oli	ZNF91	neg		-0.118195	11.8677	-1.99974	0.0455343	0.0663043	-4.85515	Oli34	34	Oli	RTN1	neg
0.0473127	11.7324	2.03162	0.0421977	0.0549398	-5.36357	Oli33	33	Oli	GAPDH	pos		-0.118113	12.9442	-1.71057	0.0871685	0.117166	-5.39229	Oli34	34	Oli	LSAMP	neg
-0.0469871	11.3483	-1.84072	0.0656698	0.0825847	-5.73324	Oli33	33	Oli	NRG1	neg		-0.116897	11.8616	-1.908	0.0563974	0.0796764	-5.11212	Oli34	34	Oli	FMNL2	neg
-0.0466796	11.4555	-2.1994	0.0278549	0.0379009	-5.00907	Oli33	33	Oli	STMN1	neg		-0.116669	11.349	-1.86969	0.0615334	0.0861987	-5.14373	Oli34	34	Oli	MAP4K4	neg
-0.0466708	12.4088	-2.54038	0.0110767	0.0167157	-4.20822	Oli33	33	Oli	FRMD4A	neg		0.116544	10.5972	1.74662	0.0807107	0.109371	-5.32196	Oli34	34	Oli	SPP1	pos
-0.0466123	10.7272	-2.147	0.0317987	0.0429153	-5.12144	Oli33	33	Oli	MAML2	neg		0.116249	11.8575	1.93093	0.0534978	0.0762287	-4.99824	Oli34	34	Oli	APP	pos
-0.046586	11.792	-2.0859	0.0369938	0.0490456	-5.25483	Oli33	33	Oli	PCDH7	neg		0.116152	10.8476	1.75408	0.0794246	0.108514	-5.33144	Oli34	34	Oli	CNP	pos
-0.0455724	11.5342	-1.7729	0.0762519	0.0951715	-5.85446	Oli33	33	Oli	GRID2	neg		-0.115356	11.3626	-1.83392	0.0666719	0.0926154	-5.19463	Oli34	34	Oli	SH3GL3	neg
-0.0452462	11.8705	-2.39526	0.0166128	0.0244046	-4.61654	Oli33	33	Oli	AGAP1	neg		-0.114855	10.6689	-1.7578	0.0787878	0.108089	-5.3224	Oli34	34	Oli	C10orf90	neg
-0.0452315	11.4729	-2.31251	0.0207541	0.030089	-4.75736	Oli33	33	Oli	GRIN1	neg		-0.114808	11.357	-1.49291	0.135467	0.175	-5.73177	Oli34	34	Oli	SLC26A3	neg
0.0450131	12.0962	2.2413	0.0250118	0.0345997	-4.92896	Oli33	33	Oli	TCF4	pos		-0.112895	13.1411	-1.52942	0.126167	0.163622	-5.67772	Oli34	34	Oli	KCNIP4	neg
-0.044715	11.8421	-2.55443	0.0106396	0.0161295	-4.17188	Oli33	33	Oli	CNTN1	neg		-0.11003	11.5478	-1.74767	0.0805282	0.109371	-5.33777	Oli34	34	Oli	TJP1	neg
-0.0443864	11.6554	-2.27206	0.0230879	0.0324796	-4.85008	Oli33	33	Oli	CACNA2D3	neg		-0.108681	11.9174	-1.64126	0.10075	0.134333	-5.57344	Oli34	34	Oli	PEX5L	neg
0.0442968	11.5073	2.00294	0.0451901	0.0586059	-5.43296	Oli33	33	Oli	FTL	pos		0.108077	11.0649	1.57441	0.115399	0.152034	-5.62874	Oli34	34	Oli	SGK1	pos
0.0442959	11.8575	2.32775	0.0199298	0.0290206	-4.73577	Oli33	33	Oli	APP	pos		0.105995	11.7315	1.68201	0.0925731	0.123929	-5.43222	Oli34	34	Oli	ATXN1	pos
0.0439509	11.4477	2.2776	0.0227554	0.0321481	-4.90251	Oli33	33	Oli	ELMO1	pos		-0.102608	11.1435	-1.60914	0.107594	0.142315	-5.60105	Oli34	34	Oli	MAN2A1	neg
0.0438978	11.8806	1.89948	0.0575081	0.0728877	-5.63789	Oli33	33	Oli	HSP90AA1	pos		-0.100632	11.837	-1.71892	0.0856367	0.115575	-5.36817	Oli34	34	Oli	RTN3	neg
0.043367	11.2306	2.13083	0.0331088	0.0445025	-5.22729	Oli33	33	Oli	PHLPP1	pos		0.0997414	11.0111	1.55002	0.121145	0.158347	-5.66035	Oli34	34	Oli	QDPR	pos
-0.0432806	10.5545	-2.12098	0.0339289	0.045421	-5.17538	Oli33	33	Oli	B2M	neg		-0.0993193	11.5943	-1.61431	0.106467	0.141388	-5.54034	Oli34	34	Oli	MACF1	neg
-0.0423202	11.3581	-2.03167	0.0421927	0.0549398	-5.36257	Oli33	33	Oli	DYNLL1	neg		-0.0963695	11.5073	-1.38114	0.167242	0.212737	-5.89754	Oli34	34	Oli	FTL	neg
-0.0405748	11.2954	-2.04761	0.0406037	0.0532824	-5.33085	Oli33	33	Oli	MBNL1	neg		0.0955598	11.6969	1.56483	0.117629	0.154359	-5.62246	Oli34	34	Oli	CDC42BPA	pos
0.0401733	11.533	2.08495	0.0370797	0.0490456	-5.28868	Oli33	33	Oli	TRIM2	pos		-0.0947079	11.4246	-1.46785	0.142153	0.182219	-5.82607	Oli34	34	Oli	PLCL1	neg
-0.0400237	11.1059	-1.95471	0.0506239	0.065144	-5.5281	Oli33	33	Oli	FUT8	neg		-0.0940975	11.636	-1.53932	0.123734	0.161096	-5.71612	Oli34	34	Oli	44081	neg
-0.0396053	11.7748	-2.07142	0.0383254	0.0504922	-5.28327	Oli33	33	Oli	SMYD3	neg		0.0935335	10.9642	1.36078	0.173591	0.219134	-5.93069	Oli34	34	Oli	PDE1C	pos
-0.0392281	11.4246	-1.89939	0.0575198	0.0728877	-5.67621	Oli33	33	Oli	PLCL1	neg		-0.0911673	11.1095	-1.36713	0.17159	0.217435	-5.91658	Oli34	34	Oli	KLHL32	neg
-0.0391422	13.1411	-1.66991	0.0949446	0.116747	-6.03397	Oli33	33	Oli	KCNIP4	neg		-0.0911636	10.9637	-1.48612	0.137255	0.176623	-5.82512	Oli34	34	Oli	CLDN11	neg
-0.039066	11.7868	-1.99614	0.0459248	0.059327	-5.4421	Oli33	33	Oli	UBE2E2	neg		0.0903331	11.6277	1.3479	0.177699	0.223469	-5.93196	Oli34	34	Oli	PEBP1	pos
-0.0390446	12.0464	-2.1037	0.0354101	0.0472135	-5.21626	Oli33	33	Oli	AHI1	neg		-0.0864556	11.7491	-1.29518	0.195265	0.243714	-6.00363	Oli34	34	Oli	TUBA1B	neg
0.0387341	11.5164	1.89252	0.0584287	0.073758	-5.63534	Oli33	33	Oli	PSAP	pos		0.0821024	11.8051	1.33797	0.180914	0.226655	-5.9645	Oli34	34	Oli	PTK2	pos
-0.0374792	11.6527	-1.92881	0.0537605	0.068648	-5.60758	Oli33	33	Oli	DLG1	neg		-0.0812912	12.1372	-1.43937	0.150053	0.191607	-5.88207	Oli34	34	Oli	CLASP2	neg
-0.0361941	11.6651	-1.66241	0.096438	0.118145	-6.0589	Oli33	33	Oli	ENOX1	neg		0.0802268	11.2436	1.26127	0.207218	0.255749	-6.09155	Oli34	34	Oli	PRUNE2	pos
-0.035734	11.7017	-1.78141	0.0748523	0.0937772	-5.86536	Oli33	33	Oli	CCDC88A	neg		0.0793199	11.8057	1.29189	0.196403	0.244217	-6.0596	Oli34	34	Oli	DNM3	pos
-0.0354865	11.6528	-1.70003	0.0891315	0.110417	-5.9934	Oli33	33	Oli	AK5	neg		-0.0767428	11.3973	-1.21656	0.22378	0.274151	-6.1151	Oli34	34	Oli	ARHGAP21	neg
-0.035007	11.5797	-1.64083	0.100839	0.123083	-6.13421	Oli33	33	Oli	ZEB2	neg		-0.076262	11.4555	-1.1403	0.254167	0.310233	-6.18648	Oli34	34	Oli	STMN1	neg
-0.0348981	12.1087	-1.73956	0.0819428	0.101891	-5.91378	Oli33	33	Oli	MAP1B	neg		0.0752594	11.6962	1.27293	0.203049	0.251538	-6.10123	Oli34	34	Oli	MAP7	pos
0.0343724	11.5883	1.61205	0.106957	0.130073	-6.13608	Oli33	33	Oli	CADM1	pos		0.0751381	11.4477	1.25192	0.210605	0.258967	-6.1346	Oli34	34	Oli	ELMO1	pos
-0.0330827	11.4825	-1.50393	0.132606	0.159512	-6.29478	Oli33	33	Oli	DAB1	neg		0.0736058	12.3691	1.02259	0.306508	0.370039	-6.41173	Oli34	34	Oli	NCAM2	pos
-0.03164	11.6889	-1.55498	0.119957	0.144821	-6.2154	Oli33	33	Oli	HSP90AB1	neg		0.072213	10.833	1.0862	0.277397	0.337347	-6.26443	Oli34	34	Oli	CREB5	pos
-0.0313922	11.7315	-1.58233	0.113583	0.137626	-6.181	Oli33	33	Oli	ATXN1	neg		-0.0682554	11.7021	-0.990495	0.321938	0.384473	-6.3943	Oli34	34	Oli	SPOCK1	neg
-0.0309211	12.9442	-1.42339	0.15463	0.184666	-6.42793	Oli33	33	Oli	LSAMP	neg		-0.0636118	11.7695	-0.876721	0.380643	0.443416	-6.49439	Oli34	34	Oli	WWOX	neg
-0.0305489	12.1372	-1.67899	0.0931619	0.114981	-6.07823	Oli33	33	Oli	CLASP2	neg		-0.0635113	11.4311	-1.00477	0.315012	0.37756	-6.33448	Oli34	34	Oli	SSH2	neg
0.0290881	11.2436	1.44357	0.148868	0.178426	-6.43217	Oli33	33	Oli	PRUNE2	pos		-0.0624238	10.8435	-0.987887	0.323214	0.384612	-6.42251	Oli34	34	Oli	TMEM144	neg
0.028902	10.8435	1.42022	0.15555	0.185098	-6.47615	Oli33	33	Oli	TMEM144	pos		0.0613667	13.5556	1.02883	0.303564	0.367823	-6.4083	Oli34	34	Oli	CADM2	pos
-0.0287177	10.6432	-1.41576	0.156853	0.185983	-6.4198	Oli33	33	Oli	LHFPL3	neg		0.0603828	11.5797	0.900844	0.367676	0.429818	-6.48704	Oli34	34	Oli	ZEB2	pos
-0.0283539	10.8925	-1.25755	0.208561	0.24554	-6.63174	Oli33	33	Oli	GPC5	neg		0.0601747	11.9209	1.01427	0.310462	0.373454	-6.41504	Oli34	34	Oli	SIK3	pos
0.0282071	10.6689	1.36339	0.172765	0.204121	-6.51642	Oli33	33	Oli	C10orf90	pos		-0.0589249	12.9825	-0.914046	0.360697	0.424651	-6.49296	Oli34	34	Oli	NRXN3	neg
-0.0275535	10.9969	-1.09013	0.27566	0.316675	-6.82824	Oli33	33	Oli	SGCZ	neg		-0.0581051	10.9449	-0.946034	0.344136	0.406595	-6.48612	Oli34	34	Oli	ST18	neg
-0.0262918	11.8032	-1.14284	0.253111	0.29589	-6.82473	Oli33	33	Oli	NPAS3	neg		-0.0577827	11.542	-0.903937	0.366034	0.42941	-6.42869	Oli34	34	Oli	BCAS3	neg
-0.0250835	11.1062	-1.06708	0.285942	0.326229	-6.85701	Oli33	33	Oli	NFIA	neg		-0.0555184	11.5724	-0.836548	0.402851	0.464477	-6.58448	Oli34	34	Oli	PDE4B	neg
0.0245231	11.3561	1.06719	0.28589	0.326229	-6.87015	Oli33	33	Oli	PLXDC2	pos		-0.0535454	11.627	-0.836426	0.40292	0.464477	-6.58481	Oli34	34	Oli	QKI	neg
0.0234873	10.732	1.13301	0.257217	0.298588	-6.81194	Oli33	33	Oli	DOCK5	pos		-0.0533237	13.5192	-0.979125	0.327524	0.388349	-6.45778	Oli34	34	Oli	DLG2	neg
-0.0234804	12.0678	-1.1197	0.262847	0.303123	-6.88174	Oli33	33	Oli	SLC24A2	neg		-0.0529006	11.3192	-0.809749	0.418089	0.480296	-6.55925	Oli34	34	Oli	TCF12	neg
0.023251	11.1019	1.11946	0.26295	0.303123	-6.81273	Oli33	33	Oli	GAB1	pos		0.0509545	11.8705	0.864011	0.387586	0.449925	-6.52531	Oli34	34	Oli	AGAP1	pos
-0.023201	11.2811	-1.04662	0.295281	0.33573	-6.95196	Oli33	33	Oli	TMTC2	neg		-0.0503465	11.51	-0.748529	0.454145	0.518132	-6.55259	Oli34	34	Oli	TMSB4X	neg
-0.023069	12.0337	-1.21516	0.224311	0.263149	-6.68718	Oli33	33	Oli	OXR1	neg		-0.0484429	10.8305	-0.72978	0.465529	0.527493	-6.58436	Oli34	34	Oli	ZNF536	neg
0.0228877	11.7926	1.13417	0.256728	0.298588	-6.7816	Oli33	33	Oli	ATP1B1	pos		-0.0471987	12.555	-0.789532	0.429806	0.492053	-6.62347	Oli34	34	Oli	PPP2R2B	neg
0.0215248	11.3273	1.02906	0.303458	0.34385	-6.90296	Oli33	33	Oli	ZSWIM6	pos		-0.046216	11.216	-0.739773	0.459442	0.522379	-6.65884	Oli34	34	Oli	PLP1	neg
-0.0213518	10.8669	-0.967113	0.333493	0.372794	-6.95321	Oli33	33	Oli	ITPR2	neg		-0.0456126	12.9874	-0.701675	0.482886	0.545299	-6.60094	Oli34	34	Oli	CNTNAP2	neg
-0.0209473	10.7372	-0.993537	0.320454	0.361873	-6.94088	Oli33	33	Oli	HIP1	neg		0.0453391	11.5883	0.668302	0.503944	0.567151	-6.61056	Oli34	34	Oli	CADM1	pos
-0.0199973	12.2562	-0.959821	0.33715	0.375617	-6.96292	Oli33	33	Oli	CALM1	neg		0.0443441	12.3805	0.661122	0.508537	0.570387	-6.64848	Oli34	34	Oli	NLGN1	pos
0.0197512	11.8616	0.989813	0.322271	0.362692	-6.99109	Oli33	33	Oli	FMNL2	pos		-0.0433462	10.865	-0.634316	0.525878	0.58785	-6.65912	Oli34	34	Oli	CRYAB	neg
-0.0190707	11.9481	-0.931556	0.351571	0.390373	-6.98882	Oli33	33	Oli	DPP6	neg		-0.0426231	11.6446	-0.607912	0.543249	0.601195	-6.64766	Oli34	34	Oli	CKB	neg
-0.0188872	12.0857	-0.974994	0.329569	0.369651	-6.95549	Oli33	33	Oli	GPHN	neg		0.0415422	12.2562	0.631582	0.527663	0.587867	-6.63293	Oli34	34	Oli	CALM1	pos
-0.0172422	10.4169	-0.841396	0.400131	0.44134	-7.06488	Oli33	33	Oli	RELN	neg		-0.0387559	10.6629	-0.599764	0.548666	0.605174	-6.66369	Oli34	34	Oli	CLMN	neg
-0.0171275	11.1772	-0.641674	0.521088	0.559875	-7.21506	Oli33	33	Oli	DCC	neg		0.0384571	11.7171	0.567231	0.57056	0.627238	-6.70915	Oli34	34	Oli	43891	pos
0.016867	11.6277	0.793042	0.427757	0.47025	-7.10655	Oli33	33	Oli	PEBP1	pos		-0.0376599	11.8001	-0.623526	0.532942	0.591762	-6.64635	Oli34	34	Oli	N4BP2L2	neg
-0.0166812	12.0831	-0.92042	0.357358	0.395476	-7.00007	Oli33	33	Oli	PPP3CA	neg		-0.0355888	10.7372	-0.533103	0.593965	0.648672	-6.69741	Oli34	34	Oli	HIP1	neg
-0.0154484	10.5507	-0.741319	0.458504	0.502387	-7.15174	Oli33	33	Oli	CNDP1	neg		-0.0349695	10.8399	-0.536929	0.59132	0.647915	-6.69287	Oli34	34	Oli	ABCA2	neg
-0.0140977	11.1095	-0.668442	0.503855	0.546666	-7.21144	Oli33	33	Oli	KLHL32	neg		0.0349415	10.899	0.512063	0.608609	0.662486	-6.72557	Oli34	34	Oli	PTGDS	pos
-0.0140586	10.865	-0.651434	0.51477	0.554882	-7.24167	Oli33	33	Oli	CRYAB	neg		-0.031916	10.9382	-0.485109	0.627602	0.680927	-6.72291	Oli34	34	Oli	SLAIN1	neg
0.0138503	11.3973	0.69691	0.485863	0.528874	-7.20224	Oli33	33	Oli	ARHGAP21	pos		-0.0291356	10.7238	-0.45173	0.651465	0.702229	-6.74294	Oli34	34	Oli	TF	neg
-0.0136591	12.9285	-0.726586	0.467484	0.510541	-7.2477	Oli33	33	Oli	IL1RAPL1	neg		0.0289458	11.2306	0.458225	0.646793	0.699463	-6.811	Oli34	34	Oli	PHLPP1	pos
-0.0135758	10.8399	-0.664495	0.506377	0.547613	-7.21693	Oli33	33	Oli	ABCA2	neg		-0.0272639	11.4545	-0.352174	0.72471	0.768702	-6.77349	Oli34	34	Oli	ERBB4	neg
-0.012794	11.7021	-0.583995	0.559226	0.596988	-7.29834	Oli33	33	Oli	SPOCK1	neg		-0.023618	11.8065	-0.378682	0.704926	0.750114	-6.79005	Oli34	34	Oli	LIMCH1	neg
0.0121183	11.0035	0.52116	0.602258	0.638817	-7.30042	Oli33	33	Oli	ALCAM	pos		0.0231512	11.9416	0.381797	0.702614	0.750057	-6.79423	Oli34	34	Oli	DST	pos
0.011588	11.3826	0.527672	0.59773	0.636046	-7.28167	Oli33	33	Oli	CLU	pos		0.0231447	12.9285	0.394715	0.693055	0.744642	-6.85319	Oli34	34	Oli	IL1RAPL1	pos
-0.0111332	11.7673	-0.5895	0.555529	0.594954	-7.24833	Oli33	33	Oli	NTRK2	neg		0.0230701	11.817	0.382755	0.701903	0.750057	-6.7569	Oli34	34	Oli	PNISR	pos
0.0101897	11.0531	0.443511	0.657398	0.690684	-7.34716	Oli33	33	Oli	CDH20	pos		-0.0197032	10.9365	-0.30923	0.757148	0.800551	-6.80963	Oli34	34	Oli	TMEM165	neg
-0.00905664	11.3845	-0.465126	0.641844	0.676483	-7.31235	Oli33	33	Oli	FAIM2	neg		-0.0176528	11.7117	-0.277065	0.781731	0.821405	-6.79629	Oli34	34	Oli	LUC7L3	neg
-0.00894015	12.015	-0.488901	0.624914	0.660737	-7.30309	Oli33	33	Oli	RYR2	neg		-0.0166582	11.7324	-0.226671	0.82068	0.856811	-6.8032	Oli34	34	Oli	GAPDH	neg
0.00816649	11.9466	0.434438	0.663973	0.695391	-7.32848	Oli33	33	Oli	MDGA2	pos		-0.0162893	12.2007	-0.276951	0.781819	0.821405	-6.79402	Oli34	34	Oli	DOCK3	neg
-0.00759831	11.837	-0.409834	0.68193	0.711952	-7.33689	Oli33	33	Oli	RTN3	neg		-0.0147914	11.4155	-0.227153	0.820306	0.856811	-6.83054	Oli34	34	Oli	DPYD	neg
-0.00749799	12.3961	-0.278288	0.780793	0.800072	-7.38563	Oli33	33	Oli	DPP10	neg		0.0122594	12.1644	0.194118	0.846085	0.876295	-6.86809	Oli34	34	Oli	RTN4	pos
0.00739008	10.833	0.355294	0.722371	0.747126	-7.38922	Oli33	33	Oli	CREB5	pos		0.0117037	12.3301	0.192637	0.847244	0.876295	-6.81274	Oli34	34	Oli	CTNND2	pos
0.00733295	11.8058	0.400734	0.688618	0.716681	-7.342	Oli33	33	Oli	CSMD3	pos		-0.0114787	11.8986	-0.192615	0.847261	0.876295	-6.83117	Oli34	34	Oli	AKAP6	neg
0.0071398	10.9382	0.34394	0.730893	0.753592	-7.37609	Oli33	33	Oli	SLAIN1	pos		0.00983037	11.0451	0.144546	0.88507	0.909731	-6.82036	Oli34	34	Oli	FCHSD2	pos
-0.00709129	11.6962	-0.374901	0.707736	0.734276	-7.41579	Oli33	33	Oli	MAP7	neg		-0.00940509	11.533	-0.155505	0.876424	0.903642	-6.85664	Oli34	34	Oli	TRIM2	neg
0.00671137	11.7064	0.293607	0.76906	0.790489	-7.41197	Oli33	33	Oli	PTPRK	pos		0.00834627	12.0678	0.128197	0.897994	0.920166	-6.92273	Oli34	34	Oli	SLC24A2	pos
-0.00525006	10.8086	-0.205223	0.837399	0.848467	-7.39738	Oli33	33	Oli	ADARB2	neg		0.0070505	11.3581	0.107632	0.914288	0.933981	-6.8254	Oli34	34	Oli	DYNLL1	pos
0.00491978	11.6728	0.228405	0.819333	0.83698	-7.413	Oli33	33	Oli	DOCK4	pos		-0.00691281	11.4797	-0.10174	0.918964	0.935877	-6.91291	Oli34	34	Oli	EDIL3	neg
-0.00413745	11.6969	-0.215635	0.829273	0.844536	-7.40963	Oli33	33	Oli	CDC42BPA	neg		0.00330515	11.5154	0.0505414	0.959691	0.971395	-6.82892	Oli34	34	Oli	ACTB	pos
0.00404648	11.0903	0.20414	0.838245	0.848467	-7.47598	Oli33	33	Oli	PIP4K2A	pos		-0.00323909	13.2249	-0.0554303	0.955796	0.970411	-6.93128	Oli34	34	Oli	MAGI2	neg
0.00400755	11.51	0.187711	0.851104	0.856263	-7.40173	Oli33	33	Oli	TMSB4X	pos		0.00257487	11.3867	0.0399596	0.968126	0.974404	-6.84387	Oli34	34	Oli	APLP1	pos
-0.00334794	11.8979	-0.189581	0.849638	0.856263	-7.40345	Oli33	33	Oli	NBEA	neg		-0.00244009	11.6728	-0.0357656	0.971469	0.974404	-6.84316	Oli34	34	Oli	DOCK4	neg
0.000647167	12.306	0.0298284	0.976204	0.979153	-7.47218	Oli33	33	Oli	NKAIN2	pos		-0.0023315	11.5164	-0.0361767	0.971142	0.974404	-6.8299	Oli34	34	Oli	PSAP	neg
-0.0001497	11.6628	-0.00750273	0.994014	0.994014	-7.42087	Oli33	33	Oli	PRNP	neg		-0.00148523	11.5141	-0.0218485	0.982569	0.982569	-6.83115	Oli34	34	Oli	KAZN	neg
0.65693	11.9923	10.1062	5.51e-24	1.83e-21	43.5978	Opc33	33	Opc	RASGEF1B	pos		-0.683646	11.1897	-3.95421	7.69e-05	0.00648546	1.34334	Opc34	34	Opc	RNF220	neg
0.51543	11.9447	8.67012	4.46e-18	7.41e-16	30.2907	Opc33	33	Opc	LINGO1	pos		-0.681568	10.594	-4.2211	2.44e-05	0.00648546	2.37197	Opc34	34	Opc	SFMBT2	neg
-0.396673	13.1285	-7.92278	2.38e-15	2.63e-13	24.1679	Opc33	33	Opc	RBFOX1	neg		-0.640217	10.6629	-3.85331	0.000116696	0.00648546	0.971487	Opc34	34	Opc	CLMN	neg
0.362664	11.357	5.51913	3.43e-08	2.84e-06	8.22335	Opc33	33	Opc	SLC26A3	pos		-0.639893	11.1831	-3.73628	0.000187002	0.0077606	0.552927	Opc34	34	Opc	ARAP2	neg
-0.29712	10.9969	-4.64128	3.47e-06	0.00023058	3.77372	Opc33	33	Opc	SGCZ	neg		-0.634962	10.5807	-3.55791	0.000374216	0.00944695	-0.0613224	Opc34	34	Opc	MTRNR2L12	neg
0.221069	11.5154	3.97538	7.04e-05	0.00333795	0.981778	Opc33	33	Opc	ACTB	pos		0.619863	12.0504	3.13916	0.00169545	0.0156148	-1.38193	Opc34	34	Opc	FTH1	pos
0.217171	11.5266	3.53904	0.000401998	0.0128158	-0.641523	Opc33	33	Opc	UNC5C	pos		-0.614389	11.2954	-3.85224	0.000117207	0.00648546	0.968381	Opc34	34	Opc	MBNL1	neg
-0.211508	12.0464	-4.24793	2.16e-05	0.00119629	2.08919	Opc33	33	Opc	AHI1	neg		-0.598486	10.8435	-3.45577	0.000549252	0.0100945	-0.399262	Opc34	34	Opc	TMEM144	neg
-0.206323	10.8925	-3.39858	0.000677977	0.0160778	-1.11529	Opc33	33	Opc	GPC5	neg		-0.597194	10.6315	-3.56795	0.000360174	0.00944695	-0.02782	Opc34	34	Opc	MOBP	neg
0.20349	11.5797	3.37856	0.000729297	0.0161418	-1.1903	Opc33	33	Opc	ZEB2	pos		-0.595292	10.3737	-3.92392	8.73e-05	0.00648546	1.23036	Opc34	34	Opc	DOCK8	neg
-0.191228	10.573	-3.52778	0.000419485	0.0128158	-0.6914	Opc33	33	Opc	C10orf11	neg		-0.593743	11.017	-3.39513	0.000686566	0.0100945	-0.593693	Opc34	34	Opc	ANO4	neg
-0.190384	10.5545	-3.48	0.000501902	0.013886	-0.839638	Opc33	33	Opc	B2M	neg		-0.593723	12.3271	-3.60632	0.000310918	0.00938408	0.0716838	Opc34	34	Opc	CTNNA2	neg
0.169877	12.3141	3.6113	0.000305001	0.0126576	-0.422431	Opc33	33	Opc	PLCB1	pos		-0.587466	11.4916	-3.93022	8.5e-05	0.00648546	1.25401	Opc34	34	Opc	CAMK2B	neg
0.168244	11.9881	3.52456	0.000424621	0.0128158	-0.693942	Opc33	33	Opc	CCSER1	pos		-0.582402	10.7238	-3.49268	0.000478678	0.0100945	-0.277076	Opc34	34	Opc	TF	neg
0.16801	12.0962	3.24375	0.00118055	0.0230555	-1.67185	Opc33	33	Opc	TCF4	pos		-0.58065	10.8305	-3.36849	0.00075647	0.0100945	-0.678653	Opc34	34	Opc	ZNF536	neg
0.164505	11.2915	2.87884	0.00399328	0.0602623	-2.72547	Opc33	33	Opc	PTMA	pos		-0.573633	10.5972	-3.38948	0.000700863	0.0100945	-0.613561	Opc34	34	Opc	SPP1	neg
-0.162169	12.8675	-3.42467	0.000616102	0.0157343	-1.0988	Opc33	33	Opc	ANKS1B	neg		-0.57031	10.5507	-3.4044	0.000663684	0.0100945	-0.565746	Opc34	34	Opc	CNDP1	neg
-0.154565	11.9174	-2.52636	0.0115286	0.130134	-3.66877	Opc33	33	Opc	PEX5L	neg		-0.568079	11.1884	-3.42695	0.000610966	0.0100945	-0.492821	Opc34	34	Opc	SHTN1	neg
0.154442	11.5296	2.94399	0.00324183	0.0538144	-2.53595	Opc33	33	Opc	UCHL1	pos		-0.564123	11.1435	-3.29001	0.00100263	0.0118884	-0.925069	Opc34	34	Opc	MAN2A1	neg
0.152026	12.0536	3.06556	0.00217394	0.0400971	-2.24814	Opc33	33	Opc	ATRNL1	pos		-0.563421	10.9449	-3.2707	0.00107366	0.0119414	-0.986827	Opc34	34	Opc	ST18	neg
0.150246	13.2249	2.90221	0.00370723	0.0586095	-2.72168	Opc33	33	Opc	MAGI2	pos		-0.559265	10.4925	-3.14272	0.00167498	0.0156148	-1.37402	Opc34	34	Opc	MTRNR2L8	neg
0.14732	11.0649	2.55237	0.0107026	0.126902	-3.6413	Opc33	33	Opc	SGK1	pos		-0.554441	10.8578	-3.13152	0.0017402	0.0156148	-1.40253	Opc34	34	Opc	ZNF385D	neg
0.146993	11.4744	2.37984	0.0173245	0.173695	-4.10648	Opc33	33	Opc	PDZD2	pos		-0.552712	10.9255	-3.2215	0.00127614	0.01324	-1.13294	Opc34	34	Opc	PDE8A	neg
0.14672	11.5118	2.781	0.00542144	0.0782573	-3.00032	Opc33	33	Opc	GNAS	pos		-0.55241	10.3658	-3.6332	0.000280242	0.00930403	0.193879	Opc34	34	Opc	APBB1IP	neg
0.1425	11.7324	2.28548	0.0222897	0.196086	-4.24703	Opc33	33	Opc	GAPDH	pos		-0.550283	10.4169	-3.36716	0.000760129	0.0100945	-0.684723	Opc34	34	Opc	RELN	neg
0.139913	12.1674	3.25444	0.00113701	0.0230555	-1.66094	Opc33	33	Opc	FGF12	pos		-0.544604	10.5545	-3.35383	0.000797702	0.010186	-0.727411	Opc34	34	Opc	B2M	neg
-0.135448	12.3271	-2.39346	0.0166944	0.173204	-4.06282	Opc33	33	Opc	CTNNA2	neg		-0.535024	11.1142	-2.67222	0.0075378	0.035123	-2.66472	Opc34	34	Opc	DHFR	neg
-0.135106	11.0796	-3.04476	0.00233001	0.0407139	-2.32082	Opc33	33	Opc	TNR	neg		-0.534908	11.4729	-3.41222	0.000644934	0.0100945	-0.540324	Opc34	34	Opc	GRIN1	neg
-0.132066	10.5876	-2.55536	0.0106113	0.126902	-3.59669	Opc33	33	Opc	ST6GAL1	neg		-0.532408	11.2811	-2.77095	0.00559171	0.0294674	-2.40986	Opc34	34	Opc	TMTC2	neg
-0.129628	11.2818	-2.28286	0.0224436	0.196086	-4.29774	Opc33	33	Opc	ASTN2	neg		-0.530355	11.216	-3.02247	0.00250866	0.0198304	-1.72338	Opc34	34	Opc	PLP1	neg
-0.127531	11.7695	-2.13436	0.0328184	0.254423	-4.64903	Opc33	33	Opc	WWOX	neg		-0.529048	11.0923	-3.13404	0.00172533	0.0156148	-1.39821	Opc34	34	Opc	SLCO3A1	neg
0.127363	11.6724	2.04251	0.0411066	0.28432	-4.80678	Opc33	33	Opc	HS6ST3	pos		-0.52892	10.5437	-3.11867	0.00181788	0.0158825	-1.44505	Opc34	34	Opc	SLC5A11	neg
-0.126633	11.5943	-2.5194	0.0117591	0.130134	-3.72608	Opc33	33	Opc	MACF1	neg		-0.526666	11.4459	-3.54144	0.000398366	0.00944695	-0.115967	Opc34	34	Opc	IDS	neg
0.12611	11.2954	2.37009	0.017788	0.173695	-4.04943	Opc33	33	Opc	MBNL1	pos		-0.526469	11.0238	-2.83326	0.00460966	0.0273353	-2.24584	Opc34	34	Opc	CBLN2	neg
0.124127	11.6732	2.07398	0.038087	0.274886	-4.73297	Opc33	33	Opc	GRIA4	pos		-0.525234	11.8377	-3.69011	0.000224428	0.00827889	0.39271	Opc34	34	Opc	PRKCB	neg
0.124061	12.1391	2.45097	0.0142511	0.152625	-3.85387	Opc33	33	Opc	RALYL	pos		-0.523751	10.9637	-3.07422	0.00211181	0.017528	-1.57455	Opc34	34	Opc	CLDN11	neg
0.123982	11.4063	2.06515	0.0389146	0.274886	-4.71202	Opc33	33	Opc	TMEFF2	pos		-0.516749	11.0522	-2.97308	0.00294985	0.0212902	-1.86349	Opc34	34	Opc	GRM3	neg
0.120969	11.6554	2.30784	0.0210129	0.193785	-4.19619	Opc33	33	Opc	CACNA2D3	pos		-0.512858	10.6457	-3.33012	0.000868814	0.0106832	-0.80176	Opc34	34	Opc	ADGRV1	neg
-0.118608	10.7708	-2.19295	0.0283159	0.241048	-4.5291	Opc33	33	Opc	PCDH15	neg		-0.509473	11.4311	-3.14258	0.00167579	0.0156148	-1.37136	Opc34	34	Opc	SSH2	neg
-0.116434	12.6745	-2.61189	0.00900731	0.119617	-3.53246	Opc33	33	Opc	OPCML	neg		-0.502305	12.0831	-3.46203	0.000536636	0.0100945	-0.379315	Opc34	34	Opc	PPP3CA	neg
0.116323	11.7538	2.76633	0.00567141	0.0784546	-3.12152	Opc33	33	Opc	NRCAM	pos		-0.495905	10.865	-2.78051	0.00542959	0.0293592	-2.38622	Opc34	34	Opc	CRYAB	neg
-0.116033	10.6432	-2.32087	0.0202985	0.192546	-4.2422	Opc33	33	Opc	LHFPL3	neg		-0.495721	12.1391	-3.26928	0.00107904	0.0119414	-0.987613	Opc34	34	Opc	RALYL	neg
0.115833	10.75	2.02181	0.0432016	0.287532	-4.80851	Opc33	33	Opc	SLC9A9	pos		-0.495664	10.7795	-2.77735	0.00548275	0.0293592	-2.39449	Opc34	34	Opc	LAMA2	neg
0.115128	11.4729	2.17276	0.0298039	0.247373	-4.48602	Opc33	33	Opc	GRIN1	pos		-0.494385	11.3626	-3.00391	0.00266681	0.0201223	-1.77534	Opc34	34	Opc	SH3GL3	neg
0.115116	11.9509	2.14568	0.0319044	0.254423	-4.58813	Opc33	33	Opc	GPM6B	pos		-0.493963	12.1568	-3.38739	0.000706232	0.0100945	-0.61658	Opc34	34	Opc	MEF2C	neg
0.114238	10.4925	1.89614	0.0579487	0.343553	-5.04143	Opc33	33	Opc	MTRNR2L8	pos		0.491379	11.9447	2.70697	0.00679272	0.0341694	-2.57606	Opc34	34	Opc	LINGO1	pos
-0.114168	12.0339	-2.13273	0.0329523	0.254423	-4.65857	Opc33	33	Opc	RORA	neg		-0.488735	10.4837	-3.04436	0.00233317	0.018893	-1.66111	Opc34	34	Opc	ARHGAP24	neg
0.111906	11.5879	1.93562	0.0529202	0.319446	-4.96782	Opc33	33	Opc	UNC5D	pos		0.48717	11.4744	2.67694	0.00743255	0.035123	-2.71046	Opc34	34	Opc	PDZD2	pos
-0.110503	12.6605	-2.5625	0.0103953	0.126902	-3.66024	Opc33	33	Opc	FAM155A	neg		-0.480765	10.9642	-2.69043	0.00713869	0.0346276	-2.61426	Opc34	34	Opc	PDE1C	neg
0.109674	11.3845	2.0843	0.0371386	0.274001	-4.67289	Opc33	33	Opc	FAIM2	pos		0.479866	11.5883	2.80742	0.00499615	0.0285733	-2.31959	Opc34	34	Opc	CADM1	pos
-0.108487	10.4734	-1.98005	0.047704	0.307263	-4.88136	Opc33	33	Opc	APOE	neg		0.473896	11.7324	2.52944	0.011428	0.0446365	-3.0114	Opc34	34	Opc	GAPDH	pos
0.105655	12.3691	1.69723	0.0896597	0.451016	-5.48448	Opc33	33	Opc	NCAM2	pos		-0.472516	10.9821	-2.91884	0.00351515	0.0248304	-2.00989	Opc34	34	Opc	ZNF91	neg
0.103543	10.9382	1.83988	0.0657926	0.376606	-5.158	Opc33	33	Opc	SLAIN1	pos		-0.471481	11.4063	-2.62812	0.00858876	0.037032	-2.76929	Opc34	34	Opc	TMEFF2	neg
-0.103339	12.2007	-2.1144	0.0344864	0.260215	-4.64173	Opc33	33	Opc	DOCK3	neg		0.47054	11.7538	3.79345	0.000148768	0.00705585	0.732025	Opc34	34	Opc	NRCAM	pos
-0.102549	12.9285	-2.02083	0.043303	0.287532	-4.8888	Opc33	33	Opc	IL1RAPL1	neg		-0.465817	11.6446	-2.88937	0.00386201	0.0267122	-2.09418	Opc34	34	Opc	CHRM3	neg
0.101739	10.7693	1.94089	0.0522777	0.319446	-4.99223	Opc33	33	Opc	SLC1A2	pos		-0.465055	10.8399	-2.79677	0.00516385	0.0285733	-2.34291	Opc34	34	Opc	ABCA2	neg
-0.100814	11.3273	-1.88673	0.059203	0.344832	-5.12402	Opc33	33	Opc	ZSWIM6	neg		-0.464342	11.8584	-3.08023	0.00206968	0.017528	-1.55254	Opc34	34	Opc	KHDRBS2	neg
-0.0994953	10.6715	-1.97631	0.0481255	0.307263	-4.96911	Opc33	33	Opc	CHST11	neg		-0.463943	11.4797	-2.63429	0.00843426	0.0368444	-2.80024	Opc34	34	Opc	EDIL3	neg
0.0994532	11.9416	1.93673	0.0527852	0.319446	-5.01269	Opc33	33	Opc	DST	pos		-0.462917	11.4263	-2.50324	0.0123098	0.0469753	-3.07639	Opc34	34	Opc	KIRREL3	neg
0.0973191	11.3118	1.42343	0.15462	0.571998	-5.82807	Opc33	33	Opc	ROBO1	pos		0.462874	10.8086	2.39574	0.0165908	0.0592274	-3.36212	Opc34	34	Opc	ADARB2	pos
0.0956003	11.418	1.79401	0.0728177	0.409754	-5.22962	Opc33	33	Opc	PKM	pos		-0.462462	11.975	-3.22914	0.00124254	0.01324	-1.10986	Opc34	34	Opc	AGBL4	neg
0.0950062	11.542	1.74804	0.0804649	0.428238	-5.32021	Opc33	33	Opc	BCAS3	pos		-0.460142	11.3561	-2.43301	0.0149781	0.0540513	-3.23387	Opc34	34	Opc	PLXDC2	neg
0.0939304	11.6628	1.74345	0.0812621	0.428238	-5.31906	Opc33	33	Opc	PRNP	pos		-0.45966	11.3483	-2.24561	0.0247342	0.0782072	-3.65354	Opc34	34	Opc	NRG1	neg
0.0931231	10.833	1.62715	0.103712	0.47823	-5.52476	Opc33	33	Opc	CREB5	pos		-0.454586	11.6461	-2.80154	0.00508814	0.0285733	-2.3816	Opc34	34	Opc	CNTNAP5	neg
0.0916966	11.8806	1.44941	0.147231	0.571998	-5.78409	Opc33	33	Opc	HSP90AA1	pos		-0.45318	11.2964	-2.85206	0.00434574	0.0273353	-2.19156	Opc34	34	Opc	DNAJC6	neg
-0.0907484	12.9442	-1.66537	0.0958461	0.454585	-5.53732	Opc33	33	Opc	LSAMP	neg		-0.452219	11.2519	-2.98325	0.00285363	0.0210534	-1.83319	Opc34	34	Opc	NDRG4	neg
0.0906859	11.9836	1.7849	0.0742841	0.411039	-5.31541	Opc33	33	Opc	NCAM1	pos		-0.451899	11.4774	-2.56829	0.0102235	0.0419039	-2.92183	Opc34	34	Opc	PDE1A	neg
0.0891851	10.8476	1.53668	0.124378	0.520442	-5.65396	Opc33	33	Opc	CNP	pos		-0.448962	10.9177	-2.29945	0.021484	0.0699283	-3.53926	Opc34	34	Opc	HS3ST4	neg
0.0886983	11.4311	1.63821	0.101384	0.474079	-5.49782	Opc33	33	Opc	SSH2	pos		-0.448522	11.7315	-2.8372	0.00455313	0.0273353	-2.2421	Opc34	34	Opc	ATXN1	neg
0.0885698	11.0238	1.41014	0.158505	0.571998	-5.8357	Opc33	33	Opc	CBLN2	pos		-0.447914	12.233	-2.53711	0.0111805	0.0446365	-2.99643	Opc34	34	Opc	TENM2	neg
-0.0883056	12.0857	-1.75524	0.0792252	0.428238	-5.34377	Opc33	33	Opc	GPHN	neg		-0.44467	11.9823	-2.38818	0.0169361	0.0598169	-3.34564	Opc34	34	Opc	FRMD5	neg
0.0881293	11.6277	1.53249	0.125408	0.520442	-5.65831	Opc33	33	Opc	PEBP1	pos		-0.444098	11.6554	-2.83446	0.0045924	0.0273353	-2.24267	Opc34	34	Opc	CACNA2D3	neg
0.0878417	11.5164	1.60049	0.109498	0.486008	-5.56088	Opc33	33	Opc	PSAP	pos		-0.442648	11.234	-2.65713	0.00788374	0.0353703	-2.70107	Opc34	34	Opc	STMN2	neg
0.0866765	11.3867	1.54413	0.122564	0.520442	-5.6404	Opc33	33	Opc	APLP1	pos		-0.441905	12.1887	-2.86746	0.00413978	0.0273353	-2.15369	Opc34	34	Opc	KCNQ5	neg
0.0865165	11.234	1.53853	0.123926	0.520442	-5.64832	Opc33	33	Opc	STMN2	pos		-0.441714	11.5446	-3.01348	0.00258421	0.0199525	-1.7486	Opc34	34	Opc	VSNL1	neg
-0.0851796	12.0952	-1.7149	0.086371	0.441157	-5.3699	Opc33	33	Opc	SNAP25	neg		-0.436361	11.6962	-2.6993	0.00695131	0.0344453	-2.59576	Opc34	34	Opc	MAP7	neg
0.0848293	11.506	1.31178	0.1896	0.617131	-5.9683	Opc33	33	Opc	CDH12	pos		-0.426409	11.1772	-2.20073	0.0277601	0.083785	-3.8177	Opc34	34	Opc	DCC	neg
0.0847459	11.6528	1.48092	0.138635	0.561302	-5.73493	Opc33	33	Opc	AK5	pos		-0.424919	11.6208	-2.75207	0.00592449	0.0307333	-2.45608	Opc34	34	Opc	SAMD12	neg
0.0842783	11.8677	1.66876	0.0951724	0.454585	-5.44855	Opc33	33	Opc	RTN1	pos		-0.423145	11.837	-2.83319	0.00461077	0.0273353	-2.24304	Opc34	34	Opc	RTN3	neg
-0.0840294	10.6266	-1.49258	0.135553	0.5556	-5.72385	Opc33	33	Opc	SLC1A3	neg		-0.419218	11.5297	-2.68773	0.00719671	0.0346276	-2.62089	Opc34	34	Opc	ATP8A1	neg
-0.0839007	12.1138	-1.43454	0.151426	0.571998	-5.8923	Opc33	33	Opc	NTM	neg		-0.417654	10.9365	-2.49709	0.0125254	0.0472551	-3.0877	Opc34	34	Opc	TMEM165	neg
0.0835887	11.5638	1.72681	0.0842092	0.436835	-5.36525	Opc33	33	Opc	ARPP21	pos		-0.413883	12.3227	-2.84102	0.00449901	0.0273353	-2.25717	Opc34	34	Opc	ANK3	neg
0.0834942	11.1019	1.4713	0.141218	0.564873	-5.75578	Opc33	33	Opc	GAB1	pos		-0.412473	10.4734	-2.53091	0.0113801	0.0446365	-3.0079	Opc34	34	Opc	APOE	neg
0.0832512	11.8742	1.05955	0.289355	0.686186	-6.26371	Opc33	33	Opc	ROBO2	pos		-0.412282	11.1602	-2.44751	0.0143888	0.0524952	-3.2021	Opc34	34	Opc	FRYL	neg
-0.080667	12.1094	-1.67578	0.0937885	0.454585	-5.47867	Opc33	33	Opc	RGS7	neg		-0.41186	11.3055	-2.61489	0.00892865	0.037523	-2.80683	Opc34	34	Opc	ENC1	neg
0.0802651	11.8584	1.59484	0.110754	0.486008	-5.56368	Opc33	33	Opc	KHDRBS2	pos		-0.409902	11.7673	-2.8695	0.00411318	0.0273353	-2.17917	Opc34	34	Opc	NTRK2	neg
0.079881	11.4459	1.59261	0.111255	0.486008	-5.56568	Opc33	33	Opc	IDS	pos		-0.405431	12.3519	-2.80765	0.00499267	0.0285733	-2.34041	Opc34	34	Opc	NEGR1	neg
0.0792272	11.1884	1.41382	0.157421	0.571998	-5.83089	Opc33	33	Opc	SHTN1	pos		-0.404599	10.9633	-2.52156	0.0116871	0.0451177	-3.03574	Opc34	34	Opc	FOXN3	neg
0.0789719	11.8979	1.68452	0.0920887	0.454585	-5.43558	Opc33	33	Opc	NBEA	pos		-0.401264	12.0898	-2.3243	0.0201142	0.0674535	-3.4824	Opc34	34	Opc	IQCJ-SCHIP1	neg
0.0789039	11.276	1.21191	0.225552	0.632978	-6.10039	Opc33	33	Opc	SPOCK3	pos		-0.400746	12.0337	-2.62102	0.00876969	0.0373274	-2.79005	Opc34	34	Opc	OXR1	neg
0.0786085	11.9329	1.59946	0.109726	0.486008	-5.55933	Opc33	33	Opc	R3HDM1	pos		-0.400107	12.1087	-2.46404	0.013742	0.0512623	-3.16254	Opc34	34	Opc	MAP1B	neg
0.0772114	11.6446	1.41742	0.156366	0.571998	-5.82552	Opc33	33	Opc	CHRM3	pos		-0.399923	11.276	-2.04229	0.0411291	0.111925	-4.05907	Opc34	34	Opc	SPOCK3	neg
0.0771786	10.9449	1.32405	0.185494	0.617131	-5.95228	Opc33	33	Opc	ST18	pos		-0.399572	11.8144	-2.66629	0.00767212	0.035123	-2.71895	Opc34	34	Opc	SLC8A1	neg
-0.0769979	10.8547	-1.43206	0.152135	0.571998	-5.82297	Opc33	33	Opc	PITPNC1	neg		-0.396464	11.0218	-2.53832	0.0111421	0.0446365	-2.99351	Opc34	34	Opc	NEFL	neg
-0.0769384	10.9147	-1.31714	0.187797	0.617131	-5.99853	Opc33	33	Opc	NCKAP5	neg		-0.394898	11.5399	-2.66408	0.00772282	0.035123	-2.68485	Opc34	34	Opc	ARHGAP26	neg
0.0766834	10.8399	1.36427	0.172488	0.602801	-5.89884	Opc33	33	Opc	ABCA2	pos		-0.390343	11.4477	-2.33651	0.0194692	0.0667776	-3.45079	Opc34	34	Opc	ELMO1	neg
0.0756802	11.0218	1.43238	0.152042	0.571998	-5.80418	Opc33	33	Opc	NEFL	pos		-0.389684	11.6045	-2.22243	0.0262592	0.0812868	-3.7036	Opc34	34	Opc	LINGO2	neg
0.0754725	11.3192	1.32986	0.18357	0.617131	-5.98566	Opc33	33	Opc	TCF12	pos		-0.382579	11.4155	-2.25088	0.0243978	0.0782072	-3.64203	Opc34	34	Opc	DPYD	neg
0.0752136	10.5972	1.31298	0.189197	0.617131	-5.96631	Opc33	33	Opc	SPP1	pos		0.381468	11.9923	1.91175	0.0559147	0.132677	-4.3086	Opc34	34	Opc	RASGEF1B	pos
0.0744658	10.5807	1.23397	0.217219	0.632978	-6.06587	Opc33	33	Opc	MTRNR2L12	pos		-0.381182	11.8065	-2.32889	0.0198694	0.0673127	-3.47324	Opc34	34	Opc	LIMCH1	neg
0.0741421	10.6457	1.42232	0.154941	0.571998	-5.81856	Opc33	33	Opc	ADGRV1	pos		-0.380186	11.6728	-2.21785	0.0265699	0.0812868	-3.72936	Opc34	34	Opc	DOCK4	neg
0.0734761	11.9209	1.37215	0.170023	0.600505	-5.93202	Opc33	33	Opc	SIK3	pos		-0.379916	11.6889	-2.3092	0.0209372	0.069313	-3.51061	Opc34	34	Opc	HSP90AB1	neg
0.0726114	11.216	1.22451	0.220767	0.632978	-6.07798	Opc33	33	Opc	PLP1	pos		-0.379913	11.0451	-2.30652	0.0210862	0.069313	-3.55562	Opc34	34	Opc	FCHSD2	neg
0.0725213	11.1095	1.2573	0.20865	0.632978	-6.04039	Opc33	33	Opc	KLHL32	pos		-0.379572	11.8066	-2.73117	0.00631359	0.0322479	-2.5146	Opc34	34	Opc	FRMPD4	neg
0.071341	10.9637	1.23838	0.215583	0.632978	-6.06057	Opc33	33	Opc	CLDN11	pos		-0.378527	11.2156	-2.45199	0.0142107	0.0524216	-3.19509	Opc34	34	Opc	YWHAH	neg
0.0712529	11.0111	1.26618	0.205454	0.632978	-6.02625	Opc33	33	Opc	QDPR	pos		-0.378068	13.1285	-2.64998	0.00805265	0.0356464	-2.7622	Opc34	34	Opc	RBFOX1	neg
0.0709858	10.9177	1.07395	0.282852	0.685654	-6.24817	Opc33	33	Opc	HS3ST4	pos		-0.371944	11.5422	-2.025	0.0428732	0.113871	-4.09351	Opc34	34	Opc	FAM19A2	neg
-0.0697465	11.6798	-1.33058	0.183333	0.617131	-6.02835	Opc33	33	Opc	GRM7	neg		-0.36901	10.6731	-2.16514	0.0303821	0.0884811	-3.81698	Opc34	34	Opc	FKBP5	neg
0.0696949	11.6728	1.19737	0.231169	0.634282	-6.12955	Opc33	33	Opc	DOCK4	pos		-0.368556	11.0111	-2.21613	0.0266875	0.0812868	-3.71672	Opc34	34	Opc	QDPR	neg
-0.0692358	11.4147	-1.20845	0.226881	0.632978	-6.10213	Opc33	33	Opc	MBP	neg		-0.367631	11.5804	-2.11379	0.0345391	0.0971778	-3.9212	Opc34	34	Opc	KCTD16	neg
0.0684947	11.1435	1.18728	0.235122	0.63984	-6.12228	Opc33	33	Opc	MAN2A1	pos		-0.365456	11.7926	-2.24777	0.0245955	0.0782072	-3.64653	Opc34	34	Opc	ATP1B1	neg
0.0684634	11.792	1.21159	0.225675	0.632978	-6.16072	Opc33	33	Opc	PCDH7	pos		-0.363992	11.6393	-1.67405	0.0941282	0.200324	-4.70754	Opc34	34	Opc	CNTN5	neg
0.068359	11.3913	1.31824	0.187429	0.617131	-5.95949	Opc33	33	Opc	NRGN	pos		-0.360828	11.6528	-2.12576	0.0335291	0.0951425	-3.8994	Opc34	34	Opc	AK5	neg
0.0679373	11.7936	1.25883	0.208098	0.632978	-6.03928	Opc33	33	Opc	TTLL7	pos		-0.354531	12.0301	-2.58743	0.00967261	0.0401413	-2.8686	Opc34	34	Opc	KALRN	neg
-0.0676105	11.4921	-1.17671	0.239316	0.641228	-6.20805	Opc33	33	Opc	FHIT	neg		-0.354356	11.0867	-2.02649	0.0427203	0.113871	-4.09105	Opc34	34	Opc	ERBB2IP	neg
0.0658129	11.2964	1.2368	0.216166	0.632978	-6.06404	Opc33	33	Opc	DNAJC6	pos		-0.353147	11.7936	-2.18104	0.0291855	0.0872935	-3.78188	Opc34	34	Opc	TTLL7	neg
0.0654829	10.899	1.09424	0.273855	0.678507	-6.23082	Opc33	33	Opc	PTGDS	pos		-0.352373	10.6551	-2.05743	0.039651	0.108795	-4.03241	Opc34	34	Opc	KCNH8	neg
0.0654705	11.6208	1.2642	0.206165	0.632978	-6.02939	Opc33	33	Opc	SAMD12	pos		-0.351551	11.6651	-1.97078	0.0487548	0.122626	-4.19513	Opc34	34	Opc	ENOX1	neg
-0.0646251	12.9874	-1.15696	0.247295	0.651603	-6.17021	Opc33	33	Opc	CNTNAP2	neg		-0.349795	11.6628	-2.17719	0.0294716	0.0873622	-3.79307	Opc34	34	Opc	PRNP	neg
0.06456	11.3055	1.21299	0.225139	0.632978	-6.09111	Opc33	33	Opc	ENC1	pos		-0.349621	11.792	-2.13577	0.0327035	0.0935996	-3.94653	Opc34	34	Opc	PCDH7	neg
0.0640683	12.0301	1.40184	0.160969	0.574643	-5.85038	Opc33	33	Opc	KALRN	pos		-0.345147	12.015	-2.35412	0.0185712	0.0649014	-3.41869	Opc34	34	Opc	RYR2	neg
0.0635446	11.3826	1.07188	0.283781	0.685654	-6.25312	Opc33	33	Opc	CLU	pos		-0.342343	11.3913	-2.23477	0.0254373	0.0796714	-3.67765	Opc34	34	Opc	NRGN	neg
0.0633625	11.5073	1.0503	0.293584	0.69116	-6.27684	Opc33	33	Opc	FTL	pos		-0.341125	11.4125	-2.14792	0.0317254	0.09159	-3.86124	Opc34	34	Opc	DTNA	neg
0.0632195	10.3737	1.23207	0.21793	0.632978	-6.06793	Opc33	33	Opc	DOCK8	pos		-0.340741	11.506	-1.78117	0.0748923	0.166874	-4.53644	Opc34	34	Opc	CDH12	neg
0.0631759	11.6045	1.06459	0.287066	0.685654	-6.25835	Opc33	33	Opc	LINGO2	pos		-0.337617	13.1411	-1.97481	0.0482954	0.122398	-4.26602	Opc34	34	Opc	KCNIP4	neg
0.0627573	11.3626	1.12957	0.258666	0.665713	-6.1878	Opc33	33	Opc	SH3GL3	pos		-0.331144	11.5879	-1.92861	0.0537853	0.131299	-4.27587	Opc34	34	Opc	UNC5D	neg
0.0626033	12.4088	1.26938	0.204312	0.632978	-6.0331	Opc33	33	Opc	FRMD4A	pos		-0.329167	11.5945	-2.01508	0.0439029	0.115681	-4.11323	Opc34	34	Opc	EXOC6B	neg
0.0624073	11.7117	1.17627	0.239495	0.641228	-6.16852	Opc33	33	Opc	LUC7L3	pos		0.326621	12.0536	2.17117	0.0299238	0.0879178	-3.84953	Opc34	34	Opc	ATRNL1	pos
0.0617431	10.7238	1.0996	0.271514	0.677765	-6.22091	Opc33	33	Opc	TF	pos		-0.324727	11.1059	-1.9433	0.051986	0.128623	-4.24574	Opc34	34	Opc	FUT8	neg
0.0616716	11.6889	1.12202	0.26186	0.668749	-6.19784	Opc33	33	Opc	HSP90AB1	pos		-0.324299	10.8198	-1.94069	0.0523017	0.128623	-4.25459	Opc34	34	Opc	POLR2F	neg
0.0615139	10.4169	1.11185	0.266208	0.674664	-6.20714	Opc33	33	Opc	RELN	pos		-0.321633	10.8925	-1.76592	0.0774158	0.170212	-4.55428	Opc34	34	Opc	GPC5	neg
-0.0614948	11.837	-1.23283	0.217646	0.632978	-6.07325	Opc33	33	Opc	RTN3	neg		-0.320407	11.4175	-2.07464	0.0380256	0.105204	-4.00137	Opc34	34	Opc	CALM3	neg
0.0608902	10.865	1.00859	0.313175	0.700922	-6.31549	Opc33	33	Opc	CRYAB	pos		-0.317111	11.0903	-1.83307	0.0667991	0.151899	-4.44039	Opc34	34	Opc	PIP4K2A	neg
-0.0607798	11.0867	-1.03726	0.299623	0.695627	-6.28917	Opc33	33	Opc	ERBB2IP	neg		-0.316886	12.9825	-1.77518	0.0758749	0.167936	-4.53929	Opc34	34	Opc	NRXN3	neg
0.0607507	10.7795	1.00569	0.314571	0.700922	-6.3184	Opc33	33	Opc	LAMA2	pos		-0.316796	11.581	-1.91149	0.055948	0.132677	-4.30482	Opc34	34	Opc	SLC44A1	neg
0.0606993	11.8066	1.29054	0.196868	0.632978	-5.99547	Opc33	33	Opc	FRMPD4	pos		-0.314381	11.3867	-1.89494	0.0581074	0.13682	-4.33978	Opc34	34	Opc	APLP1	neg
0.0591394	11.2741	1.14166	0.253603	0.659373	-6.17502	Opc33	33	Opc	THY1	pos		-0.313801	11.349	-1.88319	0.0596808	0.139193	-4.35497	Opc34	34	Opc	MAP4K4	neg
0.0582859	10.4837	1.07254	0.283482	0.685654	-6.24963	Opc33	33	Opc	ARHGAP24	pos		0.313294	12.0835	2.0368	0.041676	0.112491	-4.13238	Opc34	34	Opc	DMD	pos
-0.0575302	11.8215	-0.962744	0.335682	0.714399	-6.36481	Opc33	33	Opc	ASIC2	neg		-0.310884	11.51	-1.81517	0.0695053	0.156978	-4.47618	Opc34	34	Opc	TMSB4X	neg
-0.057475	11.8705	-1.16772	0.242926	0.645212	-6.23599	Opc33	33	Opc	AGAP1	neg		-0.309774	11.2549	-2.00318	0.0451642	0.118067	-4.13434	Opc34	34	Opc	MEF2A	neg
0.0574203	11.4175	1.10129	0.270776	0.677765	-6.21892	Opc33	33	Opc	CALM3	pos		-0.309337	12.1135	-2.33572	0.0195103	0.0667776	-3.47915	Opc34	34	Opc	RIMS2	neg
0.0572513	11.1897	0.983713	0.325262	0.705717	-6.34068	Opc33	33	Opc	RNF220	pos		-0.305129	12.5515	-1.98993	0.046605	0.120377	-4.17634	Opc34	34	Opc	ANK2	neg
0.0570024	11.4774	0.957157	0.338493	0.715795	-6.3656	Opc33	33	Opc	PDE1A	pos		0.304491	11.4825	1.83748	0.066146	0.151452	-4.48845	Opc34	34	Opc	DAB1	pos
0.0568017	11.5804	0.979409	0.327384	0.705717	-6.35237	Opc33	33	Opc	KCTD16	pos		-0.2965	11.1095	-1.71633	0.0861086	0.18685	-4.63611	Opc34	34	Opc	KLHL32	neg
0.0559877	10.7272	1.02147	0.307036	0.700922	-6.36844	Opc33	33	Opc	MAML2	pos		-0.295826	11.4246	-1.68492	0.0920109	0.198361	-4.689	Opc34	34	Opc	PLCL1	neg
-0.0559713	11.593	-1.04589	0.295617	0.69116	-6.36703	Opc33	33	Opc	KCND2	neg		0.29456	11.0531	1.64288	0.100414	0.208359	-4.80046	Opc34	34	Opc	CDH20	pos
0.0553242	12.0831	1.14018	0.254216	0.659373	-6.18824	Opc33	33	Opc	PPP3CA	pos		-0.292697	12.4088	-1.98578	0.047064	0.120377	-4.17338	Opc34	34	Opc	FRMD4A	neg
0.0546033	11.8058	1.20172	0.22948	0.634282	-6.19021	Opc33	33	Opc	CSMD3	pos		-0.292202	11.205	-1.48227	0.138277	0.26084	-4.99633	Opc34	34	Opc	GALNTL6	neg
0.0543852	11.8421	1.22639	0.220057	0.632978	-6.14183	Opc33	33	Opc	CNTN1	pos		-0.292127	12.2562	-1.73175	0.0833258	0.182001	-4.61058	Opc34	34	Opc	CALM1	neg
-0.0537937	11.8051	-1.01649	0.3094	0.700922	-6.32284	Opc33	33	Opc	PTK2	neg		-0.291093	12.0429	-1.94481	0.051804	0.128623	-4.24209	Opc34	34	Opc	PHACTR1	neg
-0.0537344	10.9255	-0.938145	0.348175	0.722463	-6.3853	Opc33	33	Opc	PDE8A	neg		-0.287468	11.8979	-2.07662	0.0378422	0.105204	-4.01441	Opc34	34	Opc	NBEA	neg
0.0536551	11.1142	0.792853	0.427868	0.743681	-6.50883	Opc33	33	Opc	DHFR	pos		0.285438	11.817	1.88118	0.0599538	0.139193	-4.36958	Opc34	34	Opc	PNISR	pos
-0.0533759	10.7372	-0.975828	0.329155	0.705717	-6.40133	Opc33	33	Opc	HIP1	neg		-0.285265	10.7959	-1.63986	0.101042	0.20836	-4.75945	Opc34	34	Opc	FRMD4B	neg
-0.0530557	11.9823	-0.849308	0.395715	0.740093	-6.4745	Opc33	33	Opc	FRMD5	neg		-0.278034	11.5266	-1.50457	0.132443	0.254168	-4.9615	Opc34	34	Opc	UNC5C	neg
0.0530056	10.594	0.97518	0.329477	0.705717	-6.34832	Opc33	33	Opc	SFMBT2	pos		-0.277825	11.0035	-1.50887	0.13134	0.253517	-4.98077	Opc34	34	Opc	ALCAM	neg
0.0527325	11.5446	1.06489	0.286933	0.685654	-6.25806	Opc33	33	Opc	VSNL1	pos		-0.27744	11.8742	-1.19293	0.232903	0.368382	-5.36124	Opc34	34	Opc	ROBO2	neg
0.0521984	11.0923	0.917107	0.359092	0.727815	-6.40285	Opc33	33	Opc	SLCO3A1	pos		0.276388	11.5164	1.67753	0.0934458	0.200155	-4.70058	Opc34	34	Opc	PSAP	pos
0.0521457	10.5437	0.908153	0.363802	0.731585	-6.4104	Opc33	33	Opc	SLC5A11	pos		-0.276166	11.6969	-1.79476	0.0726987	0.163081	-4.52167	Opc34	34	Opc	CDC42BPA	neg
0.0519645	10.5507	0.916284	0.359523	0.727815	-6.40315	Opc33	33	Opc	CNDP1	pos		-0.275578	12.1629	-1.98514	0.0471354	0.120377	-4.24789	Opc34	34	Opc	LRRC7	neg
0.0517497	10.6629	0.92189	0.356591	0.727815	-6.39827	Opc33	33	Opc	CLMN	pos		-0.269917	11.2436	-1.57944	0.114243	0.22987	-4.85039	Opc34	34	Opc	PRUNE2	neg
-0.0514863	13.237	-0.948519	0.342871	0.720463	-6.44173	Opc33	33	Opc	PTPRD	neg		0.268789	12.1138	1.55994	0.118781	0.234735	-4.96628	Opc34	34	Opc	NTM	pos
-0.0512453	11.9093	-0.898432	0.36896	0.733501	-6.50973	Opc33	33	Opc	LRRC4C	neg		-0.267658	12.2757	-1.92191	0.0546229	0.132371	-4.28852	Opc34	34	Opc	CELF2	neg
0.0511126	11.8557	0.862192	0.388587	0.739123	-6.46472	Opc33	33	Opc	SPARCL1	pos		-0.261857	12.3141	-1.91255	0.0558116	0.132677	-4.36273	Opc34	34	Opc	PLCB1	neg
0.0510306	10.3658	0.991407	0.321492	0.705717	-6.33231	Opc33	33	Opc	APBB1IP	pos		-0.260586	10.75	-1.51172	0.130611	0.253517	-4.94968	Opc34	34	Opc	SLC9A9	neg
0.0506913	12.306	0.819683	0.412401	0.740093	-6.48692	Opc33	33	Opc	NKAIN2	pos		-0.258381	11.3845	-1.65666	0.0975959	0.203785	-4.73762	Opc34	34	Opc	FAIM2	neg
0.0506458	11.4246	0.860698	0.389409	0.739123	-6.45497	Opc33	33	Opc	PLCL1	pos		0.25771	11.8838	1.87142	0.061293	0.141314	-4.39631	Opc34	34	Opc	GRM5	pos
0.0506047	12.7126	0.820684	0.411831	0.740093	-6.57646	Opc33	33	Opc	LRP1B	pos		-0.257175	10.8065	-1.25471	0.209589	0.346187	-5.29039	Opc34	34	Opc	TSHZ2	neg
0.0503495	11.6962	0.921382	0.356856	0.727815	-6.39924	Opc33	33	Opc	MAP7	pos		-0.255477	10.9147	-1.49928	0.133808	0.255312	-5.01631	Opc34	34	Opc	NCKAP5	neg
0.0501466	11.5809	0.846761	0.397133	0.740093	-6.46801	Opc33	33	Opc	DGKB	pos		0.251312	11.9509	1.56117	0.118491	0.234735	-4.91058	Opc34	34	Opc	GPM6B	pos
0.0497973	11.0531	0.835406	0.403493	0.740093	-6.53936	Opc33	33	Opc	CDH20	pos		-0.244949	11.5943	-1.66903	0.0951186	0.201142	-4.76798	Opc34	34	Opc	MACF1	neg
0.049398	11.205	0.741571	0.458351	0.756282	-6.54684	Opc33	33	Opc	GALNTL6	pos		-0.244896	10.573	-1.54464	0.122439	0.240532	-4.93806	Opc34	34	Opc	C10orf11	neg
0.0490509	11.6651	0.821332	0.411461	0.740093	-6.48718	Opc33	33	Opc	ENOX1	pos		-0.242012	12.0952	-1.62314	0.104566	0.21326	-4.7823	Opc34	34	Opc	SNAP25	neg
-0.0490241	12.3301	-1.02347	0.306093	0.700922	-6.38514	Opc33	33	Opc	CTNND2	neg		0.241956	12.1372	1.66597	0.095726	0.201146	-4.77705	Opc34	34	Opc	CLASP2	pos
0.0482249	11.4263	0.771897	0.440179	0.749434	-6.52395	Opc33	33	Opc	KIRREL3	pos		0.240885	11.9836	1.61188	0.106996	0.216601	-4.87308	Opc34	34	Opc	NCAM1	pos
0.0481239	12.1629	1.00969	0.312651	0.700922	-6.39521	Opc33	33	Opc	LRRC7	pos		-0.240146	11.6661	-1.6225	0.104703	0.21326	-4.78347	Opc34	34	Opc	LRFN5	neg
-0.0478902	11.6282	-0.879236	0.379278	0.739123	-6.44442	Opc33	33	Opc	CACNA2D1	neg		-0.239665	12.306	-1.30975	0.190287	0.325646	-5.22402	Opc34	34	Opc	NKAIN2	neg
0.0478677	13.1135	0.990907	0.321737	0.705717	-6.42538	Opc33	33	Opc	ADGRB3	pos		-0.239074	11.9174	-1.30243	0.192775	0.328211	-5.22452	Opc34	34	Opc	PEX5L	neg
0.0468571	10.6315	0.827059	0.408208	0.740093	-6.48018	Opc33	33	Opc	MOBP	pos		0.237254	11.5141	1.51004	0.131041	0.253517	-5.0373	Opc34	34	Opc	KAZN	pos
0.0462501	11.4545	0.760317	0.447069	0.751807	-6.62455	Opc33	33	Opc	ERBB4	pos		-0.236862	11.5478	-1.45915	0.144531	0.271097	-5.03116	Opc34	34	Opc	TJP1	neg
0.0457194	10.9821	0.84319	0.399127	0.740093	-6.46841	Opc33	33	Opc	ZNF91	pos		-0.234033	11.0548	-1.41328	0.157582	0.292275	-5.08488	Opc34	34	Opc	DIP2B	neg
-0.0456031	12.0898	-0.784481	0.432762	0.743681	-6.51528	Opc33	33	Opc	IQCJ-SCHIP1	neg		-0.232472	10.8669	-1.3634	0.172764	0.308375	-5.18564	Opc34	34	Opc	ITPR2	neg
0.0452531	11.5883	0.812986	0.41623	0.742949	-6.53755	Opc33	33	Opc	CADM1	pos		0.232447	12.4878	1.56358	0.117925	0.234735	-4.9104	Opc34	34	Opc	PDE4D	pos
-0.0449835	12.0678	-0.734866	0.462425	0.756282	-6.56232	Opc33	33	Opc	SLC24A2	neg		0.22919	11.9209	1.40355	0.160461	0.294326	-5.11636	Opc34	34	Opc	SIK3	pos
-0.0449243	11.8057	-0.862494	0.38842	0.739123	-6.51755	Opc33	33	Opc	DNM3	neg		-0.228455	11.205	-1.37433	0.169348	0.303911	-5.13554	Opc34	34	Opc	LDLRAD4	neg
0.044891	11.6315	0.904393	0.365792	0.731585	-6.47437	Opc33	33	Opc	GRIK2	pos		-0.227689	12.0931	-1.3541	0.175713	0.31196	-5.15983	Opc34	34	Opc	AUTS2	neg
0.0447798	11.2519	0.876538	0.380742	0.739123	-6.4392	Opc33	33	Opc	NDRG4	pos		0.227145	11.4921	1.32717	0.184459	0.32137	-5.26127	Opc34	34	Opc	FHIT	pos
-0.0446977	10.9633	-0.829872	0.406616	0.740093	-6.48886	Opc33	33	Opc	FOXN3	neg		-0.226397	11.533	-1.405	0.160028	0.294326	-5.0943	Opc34	34	Opc	TRIM2	neg
-0.0440293	11.581	-0.796962	0.425477	0.743681	-6.51246	Opc33	33	Opc	SLC44A1	neg		0.223719	10.7372	1.33885	0.180626	0.318977	-5.20654	Opc34	34	Opc	HIP1	pos
0.0433878	11.636	0.781419	0.43456	0.743681	-6.51963	Opc33	33	Opc	2021-09-07	pos		-0.223665	10.9969	-1.20993	0.226314	0.366518	-5.42162	Opc34	34	Opc	SGCZ	neg
0.0431083	12.3519	0.872587	0.382893	0.739123	-6.47778	Opc33	33	Opc	NEGR1	pos		-0.217594	11.5118	-1.3774	0.168396	0.303844	-5.1309	Opc34	34	Opc	GNAS	neg
-0.0426962	11.7673	-0.861745	0.388833	0.739123	-6.48299	Opc33	33	Opc	NTRK2	neg		-0.211372	11.4555	-1.23998	0.21499	0.353351	-5.30383	Opc34	34	Opc	STMN1	neg
-0.0425019	12.3961	-0.616047	0.537867	0.81169	-6.68914	Opc33	33	Opc	DPP10	neg		-0.209884	12.0962	-1.3886	0.16496	0.299272	-5.18585	Opc34	34	Opc	TCF4	neg
0.0421492	11.0522	0.716427	0.473731	0.763167	-6.56459	Opc33	33	Opc	GRM3	pos		0.209533	11.8051	1.31163	0.189651	0.325646	-5.2173	Opc34	34	Opc	PTK2	pos
-0.0421246	11.2754	-0.722195	0.470178	0.761459	-6.64608	Opc33	33	Opc	ZBTB20	neg		-0.208053	11.4777	-1.29065	0.196833	0.333411	-5.24285	Opc34	34	Opc	OTUD7A	neg
-0.0420095	11.205	-0.758042	0.44843	0.751807	-6.54057	Opc33	33	Opc	LDLRAD4	neg		-0.206001	10.6432	-1.39878	0.161886	0.295309	-5.19168	Opc34	34	Opc	LHFPL3	neg
0.0417587	11.1694	0.752135	0.451974	0.751807	-6.53854	Opc33	33	Opc	TMSB10	pos		-0.203129	11.2915	-1.19334	0.232742	0.368382	-5.35723	Opc34	34	Opc	PTMA	neg
0.0415148	13.8673	0.860355	0.389598	0.739123	-6.54375	Opc33	33	Opc	PCDH9	pos		-0.199364	11.1694	-1.21571	0.2241	0.364712	-5.33685	Opc34	34	Opc	TMSB10	neg
0.0414203	12.1887	0.795833	0.426133	0.743681	-6.50582	Opc33	33	Opc	KCNQ5	pos		-0.199	11.636	-1.19689	0.231355	0.368382	-5.34931	Opc34	34	Opc	44081	neg
0.0413988	10.6689	0.729987	0.465402	0.757419	-6.56451	Opc33	33	Opc	C10orf90	pos		-0.198454	10.8476	-1.14825	0.250873	0.392877	-5.40745	Opc34	34	Opc	CNP	neg
-0.0412293	12.6274	-0.940095	0.347174	0.722463	-6.46498	Opc33	33	Opc	DLGAP1	neg		-0.197425	10.5876	-1.27286	0.203075	0.34051	-5.26086	Opc34	34	Opc	ST6GAL1	neg
0.0411847	12.1984	0.834621	0.403935	0.740093	-6.47762	Opc33	33	Opc	CHN1	pos		0.197072	11.6446	1.10263	0.270194	0.411487	-5.45649	Opc34	34	Opc	CKB	pos
0.0404267	10.8435	0.690366	0.489968	0.767308	-6.58289	Opc33	33	Opc	TMEM144	pos		-0.195251	11.5073	-1.08148	0.27949	0.417976	-5.47431	Opc34	34	Opc	FTL	neg
0.0400919	12.015	0.808807	0.418631	0.743238	-6.4953	Opc33	33	Opc	RYR2	pos		0.195133	11.8001	1.26927	0.204351	0.340927	-5.27848	Opc34	34	Opc	N4BP2L2	pos
0.0399041	11.1831	0.694354	0.487464	0.767005	-6.58487	Opc33	33	Opc	ARAP2	pos		-0.19403	11.3865	-1.02509	0.305324	0.442653	-5.53691	Opc34	34	Opc	CCK	neg
0.0397896	11.4916	0.789987	0.429539	0.743681	-6.5107	Opc33	33	Opc	CAMK2B	pos		-0.193401	13.2249	-1.28241	0.199705	0.336559	-5.3333	Opc34	34	Opc	MAGI2	neg
0.0393102	11.7064	0.618759	0.536078	0.81169	-6.63711	Opc33	33	Opc	PTPRK	pos		0.193019	12.6274	1.4901	0.136205	0.258401	-5.05812	Opc34	34	Opc	DLGAP1	pos
-0.0388805	11.7017	-0.713032	0.47583	0.763167	-6.58881	Opc33	33	Opc	CCDC88A	neg		-0.192596	11.1062	-1.08195	0.279279	0.417976	-5.53372	Opc34	34	Opc	NFIA	neg
-0.038527	11.8575	-0.755282	0.450084	0.751807	-6.56092	Opc33	33	Opc	APP	neg		-0.191109	10.7616	-1.05975	0.289262	0.425261	-5.49629	Opc34	34	Opc	FBXL7	neg
0.0380075	11.3483	0.54959	0.582603	0.844648	-6.66908	Opc33	33	Opc	NRG1	pos		-0.18877	11.593	-1.20038	0.229998	0.368382	-5.43924	Opc34	34	Opc	KCND2	neg
-0.0374459	12.1764	-0.735352	0.462129	0.756282	-6.64354	Opc33	33	Opc	SNTG1	neg		-0.187131	13.1135	-1.31497	0.188528	0.325646	-5.30227	Opc34	34	Opc	ADGRB3	neg
0.0365645	12.1568	0.750603	0.452896	0.751807	-6.54169	Opc33	33	Opc	MEF2C	pos		-0.18654	11.627	-1.14235	0.253317	0.392996	-5.50414	Opc34	34	Opc	QKI	neg
0.036452	11.938	0.787959	0.430725	0.743681	-6.60195	Opc33	33	Opc	DSCAM	pos		-0.186217	10.9979	-1.05926	0.289485	0.425261	-5.52343	Opc34	34	Opc	DOCK10	neg
-0.0364333	11.3973	-0.67211	0.501517	0.781707	-6.61104	Opc33	33	Opc	ARHGAP21	neg		0.186087	12.2358	1.32589	0.184884	0.32137	-5.20023	Opc34	34	Opc	STXBP5L	pos
0.0361815	11.2156	0.694731	0.487228	0.767005	-6.57956	Opc33	33	Opc	YWHAH	pos		-0.182072	12.6605	-1.43335	0.151764	0.283066	-5.1471	Opc34	34	Opc	FAM155A	neg
0.0355651	11.8813	0.701591	0.482938	0.767005	-6.60326	Opc33	33	Opc	PPFIA2	pos		-0.181919	11.8557	-1.02223	0.306677	0.442681	-5.53945	Opc34	34	Opc	SPARCL1	neg
-0.0354384	12.0504	-0.542105	0.587749	0.848402	-6.68859	Opc33	33	Opc	FTH1	neg		0.181689	13.5556	1.19265	0.233012	0.368382	-5.44818	Opc34	34	Opc	CADM2	pos
-0.035219	12.6404	-0.645356	0.5187	0.80097	-6.70494	Opc33	33	Opc	LRRTM4	neg		-0.180172	11.4147	-1.0485	0.294415	0.430599	-5.50712	Opc34	34	Opc	MBP	neg
0.0348523	11.1059	0.622739	0.533459	0.81169	-6.62839	Opc33	33	Opc	FUT8	pos		0.17799	11.9742	1.26481	0.205947	0.341871	-5.28381	Opc34	34	Opc	MAPK10	pos
0.0348144	11.6446	0.580291	0.561721	0.828851	-6.65555	Opc33	33	Opc	CKB	pos		-0.177433	11.3973	-1.08615	0.277419	0.417976	-5.47439	Opc34	34	Opc	ARHGAP21	neg
0.0336349	12.5515	0.654362	0.512882	0.795686	-6.63039	Opc33	33	Opc	ANK2	pos		-0.176286	12.0464	-1.17472	0.240113	0.377808	-5.37415	Opc34	34	Opc	AHI1	neg
0.0333209	11.7926	0.609073	0.542479	0.814946	-6.6355	Opc33	33	Opc	ATP1B1	pos		0.175966	11.7868	1.11407	0.265257	0.407709	-5.44666	Opc34	34	Opc	UBE2E2	pos
-0.0322133	11.9481	-0.638229	0.523328	0.804375	-6.70972	Opc33	33	Opc	DPP6	neg		0.172409	11.6494	1.07393	0.282861	0.421121	-5.48884	Opc34	34	Opc	CACNB2	pos
-0.0315299	12.0422	-0.707351	0.479352	0.765119	-6.64095	Opc33	33	Opc	GRIA2	neg		-0.172009	12.0678	-0.93265	0.351006	0.489215	-5.61614	Opc34	34	Opc	SLC24A2	neg
0.0312876	11.5399	0.624326	0.532417	0.81169	-6.62595	Opc33	33	Opc	ARHGAP26	pos		-0.171664	11.8616	-1.01779	0.308784	0.443793	-5.54878	Opc34	34	Opc	FMNL2	neg
0.0311877	10.8198	0.553391	0.579999	0.84456	-6.66727	Opc33	33	Opc	POLR2F	pos		-0.17076	12.9858	-1.32767	0.184294	0.32137	-5.19844	Opc34	34	Opc	SYT1	neg
0.0311521	11.627	0.559844	0.575589	0.841831	-6.75224	Opc33	33	Opc	QKI	pos		-0.170602	11.236	-1.01026	0.312377	0.447023	-5.54395	Opc34	34	Opc	HDAC9	neg
0.0306731	10.8305	0.528728	0.596997	0.851765	-6.68031	Opc33	33	Opc	ZNF536	pos		-0.168826	12.1984	-1.14464	0.252363	0.392996	-5.40899	Opc34	34	Opc	CHN1	neg
0.0301273	11.1602	0.534639	0.592902	0.851765	-6.6798	Opc33	33	Opc	FRYL	pos		0.168011	11.9481	1.1299	0.258523	0.399208	-5.51775	Opc34	34	Opc	DPP6	pos
0.030027	10.7616	0.501127	0.616284	0.866976	-6.70353	Opc33	33	Opc	FBXL7	pos		0.165975	12.9285	1.11089	0.266621	0.407917	-5.53801	Opc34	34	Opc	IL1RAPL1	pos
0.0299024	11.4425	0.564409	0.572478	0.840986	-6.66309	Opc33	33	Opc	KCNQ3	pos		-0.165022	11.2818	-1.00394	0.315412	0.449429	-5.62948	Opc34	34	Opc	ASTN2	neg
-0.0296467	12.4878	-0.600062	0.548468	0.816553	-6.69418	Opc33	33	Opc	PDE4D	neg		-0.163391	11.4425	-1.03236	0.301907	0.439619	-5.52349	Opc34	34	Opc	KCNQ3	neg
-0.0295389	12.3227	-0.583541	0.559532	0.828851	-6.68147	Opc33	33	Opc	ANK3	neg		-0.163317	11.6732	-0.918154	0.358543	0.493927	-5.66954	Opc34	34	Opc	GRIA4	neg
-0.0294663	12.9825	-0.49639	0.619622	0.867993	-6.70386	Opc33	33	Opc	NRXN3	neg		-0.159901	11.6527	-0.9795	0.327338	0.464429	-5.5744	Opc34	34	Opc	DLG1	neg
-0.0290395	11.1772	-0.434644	0.663823	0.899548	-6.80192	Opc33	33	Opc	DCC	neg		0.159234	11.0796	1.21847	0.223052	0.364712	-5.41813	Opc34	34	Opc	TNR	pos
-0.028927	10.6551	-0.506554	0.61247	0.865277	-6.70026	Opc33	33	Opc	KCNH8	neg		-0.159114	11.6282	-0.970452	0.331827	0.468793	-5.58055	Opc34	34	Opc	CACNA2D1	neg
-0.0281031	11.9742	-0.601581	0.547456	0.816553	-6.66369	Opc33	33	Opc	MAPK10	neg		-0.158779	11.357	-0.80806	0.419061	0.56497	-5.72271	Opc34	34	Opc	SLC26A3	neg
0.0278508	10.8065	0.402104	0.68761	0.905898	-6.73891	Opc33	33	Opc	TSHZ2	pos		-0.158692	10.732	-0.918536	0.358343	0.493927	-5.62716	Opc34	34	Opc	DOCK5	neg
0.0274135	12.555	0.514298	0.607046	0.861279	-6.75221	Opc33	33	Opc	PPP2R2B	pos		0.154573	10.6689	0.908452	0.363644	0.496831	-5.63969	Opc34	34	Opc	C10orf90	pos
-0.0270603	11.6461	-0.476277	0.633879	0.880535	-6.76154	Opc33	33	Opc	CNTNAP5	neg		-0.153281	11.6315	-1.06711	0.285929	0.423787	-5.5702	Opc34	34	Opc	GRIK2	neg
0.0270268	12.0337	0.527607	0.597775	0.851765	-6.68625	Opc33	33	Opc	OXR1	pos		0.145091	12.1764	0.967061	0.333519	0.469188	-5.6803	Opc34	34	Opc	SNTG1	pos
-0.0260578	11.4794	-0.467174	0.640378	0.88218	-6.71289	Opc33	33	Opc	CTNNA3	neg		0.144285	12.6745	1.0982	0.272123	0.412534	-5.54976	Opc34	34	Opc	OPCML	pos
-0.0259279	11.3561	-0.411287	0.680864	0.901862	-6.73848	Opc33	33	Opc	PLXDC2	neg		-0.143332	10.9352	-0.774134	0.438855	0.575352	-5.74226	Opc34	34	Opc	DLC1	neg
0.0248804	11.236	0.441957	0.658523	0.899548	-6.72712	Opc33	33	Opc	HDAC9	pos		-0.132535	10.6266	-0.783952	0.433072	0.575352	-5.73546	Opc34	34	Opc	SLC1A3	neg
0.0247677	13.5556	0.479142	0.63184	0.880535	-6.79796	Opc33	33	Opc	CADM2	pos		0.130664	12.3961	0.634763	0.525586	0.65847	-5.88989	Opc34	34	Opc	DPP10	pos
0.0241933	11.4555	0.421658	0.673277	0.901322	-6.73036	Opc33	33	Opc	STMN1	pos		0.130481	11.4545	0.728338	0.46641	0.59557	-5.87311	Opc34	34	Opc	ERBB4	pos
0.0239251	11.0035	0.387241	0.69858	0.909523	-6.77765	Opc33	33	Opc	ALCAM	pos		0.130409	11.5724	0.768986	0.441906	0.575352	-5.84241	Opc34	34	Opc	PDE4B	pos
-0.0239086	11.2549	-0.461799	0.644228	0.883816	-6.71501	Opc33	33	Opc	MEF2A	neg		-0.129363	13.5192	-0.930386	0.352176	0.489215	-5.71392	Opc34	34	Opc	DLG2	neg
-0.0238091	12.2562	-0.42271	0.672509	0.901322	-6.73267	Opc33	33	Opc	CALM1	neg		-0.128913	11.9329	-0.874102	0.382068	0.517741	-5.66451	Opc34	34	Opc	R3HDM1	neg
-0.0227102	11.4825	-0.410421	0.681499	0.901862	-6.80868	Opc33	33	Opc	DAB1	neg		0.12768	11.3826	0.724881	0.468529	0.595983	-5.78353	Opc34	34	Opc	CLU	pos
0.0224424	11.975	0.469456	0.638746	0.88218	-6.71181	Opc33	33	Opc	AGBL4	pos		-0.126937	11.7017	-0.775287	0.438174	0.575352	-5.75603	Opc34	34	Opc	CCDC88A	neg
-0.0220157	11.1565	-0.320681	0.748454	0.928674	-6.78561	Opc33	33	Opc	KIAA1217	neg		0.119526	11.8406	0.767306	0.442904	0.575352	-5.76855	Opc34	34	Opc	MACROD2	pos
0.0215185	11.679	0.409971	0.68183	0.901862	-6.76018	Opc33	33	Opc	PSD3	pos		-0.119347	11.8677	-0.786257	0.431721	0.575352	-5.73291	Opc34	34	Opc	RTN1	neg
0.0213577	11.1062	0.353538	0.723687	0.920551	-6.81162	Opc33	33	Opc	NFIA	pos		0.118733	12.8676	0.934084	0.350266	0.489215	-5.6964	Opc34	34	Opc	NRG3	pos
0.0210872	11.349	0.379308	0.704461	0.913598	-6.75381	Opc33	33	Opc	MAP4K4	pos		-0.118397	10.7272	-0.747756	0.454611	0.585004	-5.853	Opc34	34	Opc	MAML2	neg
-0.0210299	11.2436	-0.367478	0.713264	0.91545	-6.75397	Opc33	33	Opc	PRUNE2	neg		-0.11814	11.5296	-0.758887	0.447924	0.578641	-5.75852	Opc34	34	Opc	UCHL1	neg
-0.021022	10.9365	-0.374319	0.708169	0.914833	-6.75002	Opc33	33	Opc	TMEM165	neg		-0.116635	10.7708	-0.732128	0.464094	0.594901	-5.86969	Opc34	34	Opc	PCDH15	neg
-0.0202726	12.0835	-0.390851	0.695909	0.909523	-6.82071	Opc33	33	Opc	DMD	neg		-0.115572	12.0422	-0.896861	0.369798	0.503168	-5.73903	Opc34	34	Opc	GRIA2	neg
-0.0199497	11.5945	-0.366275	0.714161	0.91545	-6.76007	Opc33	33	Opc	EXOC6B	neg		-0.115324	12.6404	-0.716835	0.47348	0.597701	-5.88047	Opc34	34	Opc	LRRTM4	neg
0.0191894	11.5422	0.31409	0.753454	0.928674	-6.7789	Opc33	33	Opc	FAM19A2	pos		0.115098	12.1674	0.913306	0.361087	0.495375	-5.72622	Opc34	34	Opc	FGF12	pos
-0.0185517	12.8676	-0.428043	0.668622	0.901322	-6.80113	Opc33	33	Opc	NRG3	neg		-0.111833	11.2754	-0.655335	0.512255	0.6442	-5.92131	Opc34	34	Opc	ZBTB20	neg
-0.0184847	11.7021	-0.30809	0.758015	0.928674	-6.80726	Opc33	33	Opc	SPOCK1	neg		-0.109926	13.8673	-0.772529	0.439805	0.575352	-5.8398	Opc34	34	Opc	PCDH9	neg
0.0180924	11.8065	0.327537	0.743264	0.928674	-6.76555	Opc33	33	Opc	LIMCH1	pos		0.106783	11.938	0.783367	0.433416	0.575352	-5.83166	Opc34	34	Opc	DSCAM	pos
0.0180794	10.7562	0.315042	0.752731	0.928674	-6.83921	Opc33	33	Opc	GRIK1	pos		-0.106134	12.8675	-0.766059	0.443645	0.575352	-5.84645	Opc34	34	Opc	ANKS1B	neg
-0.0178939	12.4748	-0.435088	0.663501	0.899548	-6.81802	Opc33	33	Opc	FGF14	neg		-0.105844	12.2794	-0.720845	0.471009	0.596851	-5.87868	Opc34	34	Opc	ADGRL3	neg
0.0178011	12.2794	0.357165	0.72097	0.920551	-6.84838	Opc33	33	Opc	ADGRL3	pos		0.104485	11.0649	0.591988	0.553862	0.683577	-5.87939	Opc34	34	Opc	SGK1	pos
-0.0177959	11.6393	-0.243401	0.807696	0.934819	-6.79016	Opc33	33	Opc	CNTN5	neg		-0.0984951	11.3581	-0.587862	0.556628	0.684446	-5.86454	Opc34	34	Opc	DYNLL1	neg
0.017542	12.1135	0.392659	0.694574	0.909523	-6.77402	Opc33	33	Opc	RIMS2	pos		0.09767	12.4748	0.805867	0.420324	0.56497	-5.81675	Opc34	34	Opc	FGF14	pos
-0.0175343	12.0931	-0.312743	0.754477	0.928674	-6.77405	Opc33	33	Opc	AUTS2	neg		-0.0912175	11.2306	-0.533142	0.593938	0.716738	-5.919	Opc34	34	Opc	PHLPP1	neg
-0.0171115	12.1644	-0.300687	0.763655	0.928674	-6.78254	Opc33	33	Opc	RTN4	neg		-0.0909023	11.7748	-0.597757	0.550005	0.68135	-5.87123	Opc34	34	Opc	SMYD3	neg
0.0168645	11.6969	0.328524	0.742517	0.928674	-6.78869	Opc33	33	Opc	CDC42BPA	pos		-0.0896032	11.5638	-0.621854	0.534041	0.666547	-5.86458	Opc34	34	Opc	ARPP21	neg
0.0168148	11.3581	0.29869	0.765178	0.928674	-6.77439	Opc33	33	Opc	DYNLL1	pos		-0.0891001	11.9881	-0.616006	0.537894	0.668842	-5.8464	Opc34	34	Opc	CCSER1	neg
0.0166895	10.732	0.291815	0.770429	0.928674	-6.78831	Opc33	33	Opc	DOCK5	pos		0.0886382	11.8215	0.495723	0.620092	0.737888	-5.91076	Opc34	34	Opc	ASIC2	pos
-0.0166782	11.8144	-0.32397	0.745962	0.928674	-6.81724	Opc33	33	Opc	SLC8A1	neg		-0.0862359	11.1019	-0.505552	0.613174	0.732279	-5.90451	Opc34	34	Opc	GAB1	neg
0.0163044	10.6731	0.28595	0.774918	0.928674	-6.78195	Opc33	33	Opc	FKBP5	pos		-0.0858536	12.3805	-0.536089	0.5919	0.716738	-5.98797	Opc34	34	Opc	NLGN1	neg
-0.0157315	12.3805	-0.289548	0.772163	0.928674	-6.86908	Opc33	33	Opc	NLGN1	neg		0.0846431	12.2007	0.577485	0.563615	0.69048	-5.89513	Opc34	34	Opc	DOCK3	pos
-0.0154026	11.0548	-0.277958	0.781046	0.928674	-6.78331	Opc33	33	Opc	DIP2B	neg		-0.0831497	11.7064	-0.435467	0.663226	0.767216	-5.93635	Opc34	34	Opc	PTPRK	neg
-0.0152293	13.1411	-0.262735	0.792756	0.933316	-6.87641	Opc33	33	Opc	KCNIP4	neg		-0.0817666	11.6277	-0.478509	0.63229	0.747048	-5.92136	Opc34	34	Opc	PEBP1	neg
0.0150977	11.4777	0.279194	0.780097	0.928674	-6.78244	Opc33	33	Opc	OTUD7A	pos		-0.0813528	10.899	-0.456274	0.648195	0.759963	-5.93216	Opc34	34	Opc	PTGDS	neg
-0.014867	11.8838	-0.327545	0.743257	0.928674	-6.81052	Opc33	33	Opc	GRM5	neg		0.0805012	11.7021	0.435713	0.663047	0.767216	-5.93989	Opc34	34	Opc	SPOCK1	pos
-0.0144696	11.5478	-0.268239	0.788516	0.931628	-6.80281	Opc33	33	Opc	TJP1	neg		0.0802117	11.8575	0.530393	0.595842	0.716738	-5.92148	Opc34	34	Opc	APP	pos
-0.0143528	11.2811	-0.221424	0.824763	0.934819	-6.79464	Opc33	33	Opc	TMTC2	neg		-0.0796412	10.6715	-0.541302	0.588302	0.715444	-5.9858	Opc34	34	Opc	CHST11	neg
0.0137575	11.017	0.235086	0.814143	0.934819	-6.79677	Opc33	33	Opc	ANO4	pos		-0.0780209	12.3691	-0.425659	0.670358	0.772774	-6.03975	Opc34	34	Opc	NCAM2	neg
-0.0133294	12.3053	-0.307499	0.758465	0.928674	-6.8587	Opc33	33	Opc	GPM6A	neg		0.0770839	12.9442	0.480162	0.631115	0.747048	-6.01548	Opc34	34	Opc	LSAMP	pos
-0.013064	10.9979	-0.221395	0.824786	0.934819	-6.82313	Opc33	33	Opc	DOCK10	neg		-0.0760739	12.9952	-0.551335	0.581407	0.709658	-5.9794	Opc34	34	Opc	CSMD1	neg
-0.0129301	12.2757	-0.278263	0.780812	0.928674	-6.79056	Opc33	33	Opc	CELF2	neg		-0.0731558	10.8547	-0.450465	0.652378	0.759963	-5.93532	Opc34	34	Opc	PITPNC1	neg
-0.0129197	10.742	-0.252535	0.800629	0.934819	-6.78998	Opc33	33	Opc	SAT1	neg		-0.0726408	12.1094	-0.512674	0.608182	0.72894	-5.96048	Opc34	34	Opc	RGS7	neg
-0.0123897	11.7171	-0.217532	0.827795	0.934819	-6.85473	Opc33	33	Opc	2021-03-01	neg		-0.0714893	11.418	-0.45054	0.652323	0.759963	-5.93281	Opc34	34	Opc	PKM	neg
-0.0121394	10.9352	-0.197306	0.843589	0.934819	-6.80728	Opc33	33	Opc	DLC1	neg		-0.0703688	11.7171	-0.41539	0.677859	0.776031	-6.00329	Opc34	34	Opc	43891	neg
-0.0119053	12.9858	-0.275129	0.783219	0.928674	-6.78218	Opc33	33	Opc	SYT1	neg		-0.0657912	11.8705	-0.453889	0.649911	0.759963	-6.02813	Opc34	34	Opc	AGAP1	neg
-0.0112554	10.9642	-0.187939	0.850926	0.934819	-6.80259	Opc33	33	Opc	PDE1C	neg		0.0612055	11.5154	0.366766	0.713795	0.808805	-5.96532	Opc34	34	Opc	ACTB	pos
0.0111417	11.6494	0.205549	0.837144	0.934819	-6.79856	Opc33	33	Opc	CACNB2	pos		-0.0572013	11.7491	-0.336589	0.736429	0.828794	-5.98003	Opc34	34	Opc	TUBA1B	neg
0.0109804	11.533	0.20453	0.83794	0.934819	-6.80328	Opc33	33	Opc	TRIM2	pos		0.056401	10.833	0.325988	0.744435	0.834974	-5.97698	Opc34	34	Opc	CREB5	pos
-0.010901	11.6527	-0.201286	0.840476	0.934819	-6.81024	Opc33	33	Opc	DLG1	neg		-0.0563676	12.8295	-0.420541	0.674093	0.77439	-6.04041	Opc34	34	Opc	NRXN1	neg
0.0105162	11.5141	0.196314	0.844365	0.934819	-6.88543	Opc33	33	Opc	KAZN	pos		0.0547775	12.3301	0.390872	0.695894	0.793941	-6.05261	Opc34	34	Opc	CTNND2	pos
-0.0101692	11.8001	-0.200854	0.840813	0.934819	-6.83056	Opc33	33	Opc	N4BP2L2	neg		0.0527965	11.3273	0.33954	0.734204	0.828794	-6.05826	Opc34	34	Opc	ZSWIM6	pos
0.0101155	11.4155	0.176329	0.860036	0.934819	-6.8035	Opc33	33	Opc	DPYD	pos		-0.0500269	11.8058	-0.375875	0.707012	0.803863	-6.05836	Opc34	34	Opc	CSMD3	neg
0.0100743	11.7748	0.19755	0.843398	0.934819	-6.81417	Opc33	33	Opc	SMYD3	pos		0.0485623	11.9093	0.288927	0.772639	0.860792	-6.08427	Opc34	34	Opc	LRRC4C	pos
0.010048	12.233	0.168393	0.866275	0.934819	-6.80489	Opc33	33	Opc	TENM2	pos		0.046451	10.9382	0.273474	0.78449	0.86242	-5.99118	Opc34	34	Opc	SLAIN1	pos
-0.00997474	12.0429	-0.199564	0.841823	0.934819	-6.80208	Opc33	33	Opc	PHACTR1	neg		-0.0464019	12.9874	-0.274961	0.783348	0.86242	-5.99046	Opc34	34	Opc	CNTNAP2	neg
-0.00987031	11.2306	-0.173833	0.861998	0.934819	-6.84292	Opc33	33	Opc	PHLPP1	neg		0.0443774	10.742	0.290297	0.77159	0.860792	-5.98689	Opc34	34	Opc	SAT1	pos
0.00984309	11.51	0.17049	0.864625	0.934819	-6.8037	Opc33	33	Opc	TMSB4X	pos		-0.0434937	11.6798	-0.282896	0.777258	0.86242	-6.08599	Opc34	34	Opc	GRM7	neg
0.00972326	11.3865	0.151988	0.879197	0.934819	-6.80667	Opc33	33	Opc	CCK	pos		-0.0433446	11.542	-0.264961	0.791041	0.8639	-5.99527	Opc34	34	Opc	BCAS3	neg
0.00948363	11.5342	0.149694	0.881006	0.934819	-6.89996	Opc33	33	Opc	GRID2	pos		-0.0433073	11.8032	-0.245363	0.806176	0.868995	-6.09749	Opc34	34	Opc	NPAS3	neg
-0.00945905	10.8669	-0.1638	0.86989	0.934819	-6.83766	Opc33	33	Opc	ITPR2	neg		-0.0427775	12.1644	-0.250431	0.802255	0.868995	-5.99825	Opc34	34	Opc	RTN4	neg
-0.00930816	11.9466	-0.200149	0.841365	0.934819	-6.88946	Opc33	33	Opc	MDGA2	neg		-0.0413355	11.8986	-0.268578	0.788256	0.863699	-6.00188	Opc34	34	Opc	AKAP6	neg
0.0091714	11.8616	0.162537	0.870884	0.934819	-6.8205	Opc33	33	Opc	FMNL2	pos		0.039348	11.3339	0.24792	0.804197	0.868995	-5.9987	Opc34	34	Opc	NGFRAP1	pos
0.00912378	10.8086	0.142163	0.886952	0.934819	-6.88138	Opc33	33	Opc	ADARB2	pos		-0.0384663	11.9416	-0.251311	0.801575	0.868995	-6.04369	Opc34	34	Opc	DST	neg
0.00888057	11.5724	0.153939	0.877658	0.934819	-6.89541	Opc33	33	Opc	PDE4B	pos		0.0367857	13.237	0.231485	0.816939	0.877747	-6.08322	Opc34	34	Opc	PTPRD	pos
0.00869685	11.5297	0.166465	0.867792	0.934819	-6.80651	Opc33	33	Opc	ATP8A1	pos		0.0362593	11.8421	0.278123	0.78092	0.86242	-6.06715	Opc34	34	Opc	CNTN1	pos
-0.00862582	11.8986	-0.16843	0.866246	0.934819	-6.82287	Opc33	33	Opc	AKAP6	neg		-0.0339408	11.7117	-0.214544	0.830124	0.88777	-6.0367	Opc34	34	Opc	LUC7L3	neg
0.00843589	10.7959	0.144649	0.884988	0.934819	-6.81017	Opc33	33	Opc	FRMD4B	pos		0.0337483	11.679	0.212631	0.831616	0.88777	-6.01483	Opc34	34	Opc	PSD3	pos
-0.00784634	12.9952	-0.167617	0.866885	0.934819	-6.89597	Opc33	33	Opc	CSMD1	neg		0.0333927	11.6724	0.17891	0.85801	0.910431	-6.0568	Opc34	34	Opc	HS6ST3	pos
0.00767339	12.2358	0.166337	0.867892	0.934819	-6.82843	Opc33	33	Opc	STXBP5L	pos		0.0333057	11.5342	0.178504	0.858328	0.910431	-6.11101	Opc34	34	Opc	GRID2	pos
0.00745989	11.817	0.14878	0.881728	0.934819	-6.83789	Opc33	33	Opc	PNISR	pos		0.0268662	11.5797	0.148697	0.881793	0.92516	-6.02245	Opc34	34	Opc	ZEB2	pos
0.00719206	12.8295	0.158213	0.87429	0.934819	-6.89825	Opc33	33	Opc	NRXN1	pos		-0.0247969	11.3192	-0.146711	0.883361	0.92516	-6.05675	Opc34	34	Opc	TCF12	neg
0.00644299	11.8406	0.12336	0.901823	0.944496	-6.83324	Opc33	33	Opc	MACROD2	pos		-0.0233446	11.7695	-0.133245	0.894001	0.930433	-6.11536	Opc34	34	Opc	WWOX	neg
-0.00611167	13.5192	-0.129541	0.89693	0.942344	-6.90374	Opc33	33	Opc	DLG2	neg		0.0231375	12.0339	0.146811	0.883282	0.92516	-6.11582	Opc34	34	Opc	RORA	pos
0.00507368	11.4477	0.0912777	0.927272	0.957012	-6.81984	Opc33	33	Opc	ELMO1	pos		-0.0225051	12.7126	-0.123827	0.901453	0.935257	-6.11704	Opc34	34	Opc	LRP1B	neg
0.0050557	11.7491	0.087982	0.929891	0.957012	-6.81469	Opc33	33	Opc	TUBA1B	pos		-0.0214004	12.555	-0.137536	0.890608	0.929817	-6.09874	Opc34	34	Opc	PPP2R2B	neg
-0.00499832	11.7868	-0.0959939	0.923526	0.957012	-6.83768	Opc33	33	Opc	UBE2E2	neg		-0.0187373	12.3053	-0.147471	0.882761	0.92516	-6.11502	Opc34	34	Opc	GPM6A	neg
-0.00476823	11.0903	-0.0829699	0.933876	0.957012	-6.82264	Opc33	33	Opc	PIP4K2A	neg		0.0181275	11.2741	0.117863	0.906177	0.93723	-6.02379	Opc34	34	Opc	THY1	pos
-0.00474755	11.8032	-0.0792499	0.936834	0.957012	-6.90834	Opc33	33	Opc	NPAS3	neg		0.0166579	11.5809	0.094417	0.924778	0.950546	-6.02606	Opc34	34	Opc	DGKB	pos
-0.00458705	11.8377	-0.0963853	0.923215	0.957012	-6.81533	Opc33	33	Opc	PRKCB	neg		-0.0161399	11.4794	-0.0971911	0.922575	0.950546	-6.02487	Opc34	34	Opc	CTNNA3	neg
0.00457024	12.1087	0.084211	0.932889	0.957012	-6.81637	Opc33	33	Opc	MAP1B	pos		0.0136921	10.7693	0.0866049	0.930986	0.953973	-6.04647	Opc34	34	Opc	SLC1A2	pos
-0.00434613	10.8578	-0.0735251	0.941389	0.958333	-6.81812	Opc33	33	Opc	ZNF385D	neg		0.0102459	11.8806	0.0541765	0.956795	0.974405	-6.02557	Opc34	34	Opc	HSP90AA1	pos
0.00397636	11.6661	0.0806404	0.935728	0.957012	-6.82022	Opc33	33	Opc	LRFN5	pos		0.00958329	11.8057	0.0624499	0.950205	0.970671	-6.09961	Opc34	34	Opc	DNM3	pos
0.00375067	11.7315	0.0703693	0.9439	0.958333	-6.83127	Opc33	33	Opc	ATXN1	pos		-0.00762275	11.1565	-0.0369484	0.970526	0.982362	-6.0349	Opc34	34	Opc	KIAA1217	neg
0.00223731	12.1372	0.0457104	0.963541	0.975292	-6.88579	Opc33	33	Opc	CLASP2	pos		-0.00691849	10.7562	-0.0411754	0.967156	0.981945	-6.1091	Opc34	34	Opc	GRIK1	neg
-0.00197183	11.3339	-0.036975	0.970505	0.978198	-6.81797	Opc33	33	Opc	NGFRAP1	neg		-0.0038972	11.8813	-0.0254761	0.979675	0.988609	-6.04101	Opc34	34	Opc	PPFIA2	neg
-0.00184432	11.4125	-0.0347177	0.972305	0.978198	-6.83501	Opc33	33	Opc	DTNA	neg		-0.00248037	12.0857	-0.0164661	0.986863	0.992844	-6.06887	Opc34	34	Opc	GPHN	neg
-0.00178526	11.4797	-0.0291639	0.976734	0.979685	-6.85822	Opc33	33	Opc	EDIL3	neg		-0.000928531	11.9466	-0.00679007	0.994582	0.997587	-6.12599	Opc34	34	Opc	MDGA2	neg
-0.000254427	11.0451	-0.00450612	0.996405	0.996405	-6.85217	Opc33	33	Opc	FCHSD2	neg		-0.000540362	11.3118	-0.00262014	0.997909	0.997909	-6.02537	Opc34	34	Opc	ROBO1	neg

## Sheet: Supplementary Table 4
Supplementary Table 4: Prefrontal cortex male only AD versus non-AD differentially expressed genes
Prefrontal cortex male only AD versus non-AD APOE3/3 differentially expressed genes												Prefrontal cortex male only AD versus non-AD APOE3/4 differentially expressed genes
avg_logFC	AveExpr	t	p_val	p_val_adj	B	group	ApoE	cell_type	gene	dir		avg_logFC	AveExpr	t	p_val	p_val_adj	B	group	ApoE	cell_type	gene	dir
-0.63324	12.0504	-8.1595	3.45e-16	1.15e-13	26.0694	Ast33	33	Ast	FTH1	neg		1.31655	12.3961	7.2161	5.44e-13	9.02e-11	18.9453	Ast34	34	Ast	DPP10	pos
-0.552714	11.5073	-7.66298	1.85e-14	3.08e-12	22.2056	Ast33	33	Ast	FTL	neg		1.11431	11.3826	7.44466	9.9e-14	3.29e-11	20.5913	Ast34	34	Ast	CLU	pos
-0.365565	12.233	-5.06992	4e-07	3.02e-05	5.9653	Ast33	33	Ast	TENM2	neg		0.929317	11.9416	6.86321	6.82e-12	7.55e-10	16.5063	Ast34	34	Ast	DST	pos
-0.354172	10.4734	-5.64541	1.66e-08	1.83e-06	8.97386	Ast33	33	Ast	APOE	neg		0.897022	13.5192	6.8083	1e-11	8.3e-10	16.1405	Ast34	34	Ast	DLG2	pos
0.310326	11.817	5.04547	4.54e-07	3.02e-05	5.8338	Ast33	33	Ast	PNISR	pos		0.861955	11.4125	6.62211	3.58e-11	2.38e-09	14.8993	Ast34	34	Ast	DTNA	pos
-0.27224	13.1285	-4.25581	2.09e-05	0.000989953	2.24523	Ast33	33	Ast	RBFOX1	neg		0.76731	11.0867	5.08396	3.71e-07	2.05e-05	6.08033	Ast34	34	Ast	ERBB2IP	pos
-0.271995	13.1411	-3.46109	0.00053851	0.0162532	-0.772072	Ast33	33	Ast	KCNIP4	neg		0.749444	11.0531	4.83427	1.34e-06	5.56e-05	4.83168	Ast34	34	Ast	CDH20	pos
0.253974	11.9416	4.13975	3.48e-05	0.00144559	1.70239	Ast33	33	Ast	DST	pos		0.698235	11.9923	4.01328	6e-05	0.00165946	1.30584	Ast34	34	Ast	RASGEF1B	pos
-0.252757	12.4878	-4.10384	4.07e-05	0.0015017	1.58559	Ast33	33	Ast	PDE4D	neg		-0.587053	11.4175	-4.25748	2.07e-05	0.000687816	2.30948	Ast34	34	Ast	CALM3	neg
-0.249214	12.8295	-4.44388	8.86e-06	0.000490062	2.98214	Ast33	33	Ast	NRXN1	neg		0.58309	11.9742	4.92151	8.62e-07	4.09e-05	5.25991	Ast34	34	Ast	MAPK10	pos
-0.226516	11.7695	-3.09008	0.00200229	0.0415476	-2.04869	Ast33	33	Ast	WWOX	neg		0.5683	12.555	4.15594	3.25e-05	0.000979587	1.82727	Ast34	34	Ast	PPP2R2B	pos
0.224597	11.0531	3.13983	0.00169158	0.0374402	-1.89645	Ast33	33	Ast	CDH20	pos		-0.549338	11.0522	-3.52358	0.0004262	0.00786102	-0.490294	Ast34	34	Ast	GRM3	neg
-0.202477	10.6266	-3.19376	0.00140531	0.033326	-1.72859	Ast33	33	Ast	SLC1A3	neg		-0.530549	11.6446	-3.68564	0.0002284	0.00541635	0.0802787	Ast34	34	Ast	CHRM3	neg
-0.192928	12.8676	-3.68073	0.000232844	0.00773041	-0.0760046	Ast33	33	Ast	NRG3	neg		-0.529499	10.9449	-3.44934	0.000562478	0.00856015	-0.747617	Ast34	34	Ast	ST18	neg
0.192233	12.3301	3.27877	0.00104342	0.0266474	-1.45709	Ast33	33	Ast	CTNND2	pos		-0.528193	10.9642	-3.33502	0.000853636	0.00914216	-1.12807	Ast34	34	Ast	PDE1C	neg
-0.191762	13.5556	-3.01326	0.00258607	0.0505044	-2.28156	Ast33	33	Ast	CADM2	neg		0.523963	12.1138	3.37876	0.000728773	0.00856015	-1.05312	Ast34	34	Ast	NTM	pos
-0.187643	12.9874	-2.67915	0.0073836	0.116731	-3.13416	Ast33	33	Ast	CNTNAP2	neg		-0.522065	10.8476	-3.40007	0.00067428	0.00856015	-0.911852	Ast34	34	Ast	CNP	neg
-0.181277	11.8616	-2.69511	0.00703932	0.116731	-3.13738	Ast33	33	Ast	FMNL2	neg		0.520463	12.0464	3.97852	6.95e-05	0.00177384	1.17366	Ast34	34	Ast	AHI1	pos
0.180882	11.357	2.21913	0.0264827	0.301652	-4.23946	Ast33	33	Ast	SLC26A3	pos		-0.511601	11.0238	-3.10502	0.00190389	0.0129113	-1.8549	Ast34	34	Ast	CBLN2	neg
0.178927	11.8557	2.64889	0.00807857	0.121913	-3.29808	Ast33	33	Ast	SPARCL1	pos		-0.511586	10.5507	-3.43602	0.000590876	0.00856015	-0.79311	Ast34	34	Ast	CNDP1	neg
-0.175535	12.3053	-3.30295	0.000957502	0.0264909	-1.37631	Ast33	33	Ast	GPM6A	neg		-0.511586	10.6315	-3.43138	0.000601076	0.00856015	-0.808743	Ast34	34	Ast	MOBP	neg
-0.173181	10.8669	-2.44635	0.0144352	0.208369	-3.75241	Ast33	33	Ast	ITPR2	neg		-0.511586	10.5972	-3.39644	0.000683302	0.00856015	-0.925778	Ast34	34	Ast	SPP1	neg
0.168992	12.306	2.20788	0.0272577	0.301652	-4.26425	Ast33	33	Ast	NKAIN2	pos		-0.511027	10.8305	-3.34582	0.000821097	0.0090868	-1.09291	Ast34	34	Ast	ZNF536	neg
0.167667	13.5192	2.75845	0.0058101	0.101524	-2.9685	Ast33	33	Ast	DLG2	pos		-0.508331	11.0111	-3.42423	0.0006171	0.00856015	-0.831567	Ast34	34	Ast	QDPR	neg
0.166994	12.3961	2.00616	0.0448457	0.420331	-4.76188	Ast33	33	Ast	DPP10	pos		0.50467	11.7538	4.3144	1.6e-05	0.000591638	2.52052	Ast34	34	Ast	NRCAM	pos
0.162313	10.6731	2.29213	0.0219029	0.279683	-4.07811	Ast33	33	Ast	FKBP5	pos		-0.502953	11.1019	-3.30917	0.000936474	0.0091444	-1.20524	Ast34	34	Ast	GAB1	neg
0.161044	11.7017	2.32924	0.0198508	0.263619	-3.99354	Ast33	33	Ast	CCDC88A	pos		-0.494832	11.3626	-3.37169	0.000747724	0.00856015	-1.00724	Ast34	34	Ast	SH3GL3	neg
-0.153987	12.9858	-2.87408	0.004054	0.0747738	-2.60107	Ast33	33	Ast	SYT1	neg		-0.494641	11.4797	-2.94062	0.00327726	0.0155869	-2.34203	Ast34	34	Ast	EDIL3	neg
0.151188	12.2794	2.42385	0.0153608	0.212492	-3.84861	Ast33	33	Ast	ADGRL3	pos		-0.493994	10.7562	-3.04588	0.00232135	0.0140125	-2.03258	Ast34	34	Ast	GRIK1	neg
0.150241	11.2915	2.12143	0.0338911	0.346769	-4.45177	Ast33	33	Ast	PTMA	pos		0.489764	10.899	3.26853	0.00108191	0.009708	-1.38569	Ast34	34	Ast	PTGDS	pos
-0.149179	12.7126	-1.96507	0.0494129	0.420643	-4.85488	Ast33	33	Ast	LRP1B	neg		-0.479671	10.9382	-3.1828	0.00145962	0.0124255	-1.61319	Ast34	34	Ast	SLAIN1	neg
-0.147019	11.3581	-2.11462	0.034468	0.346769	-4.46449	Ast33	33	Ast	DYNLL1	neg		-0.479147	11.2964	-3.39605	0.000684275	0.00856015	-0.924719	Ast34	34	Ast	DNAJC6	neg
-0.139696	11.4555	-1.97776	0.0479616	0.420331	-4.74362	Ast33	33	Ast	STMN1	neg		-0.479096	10.6432	-3.32015	0.000900439	0.0091444	-1.17665	Ast34	34	Ast	LHFPL3	neg
0.139409	11.9481	2.0259	0.0427811	0.417745	-4.64345	Ast33	33	Ast	DPP6	pos		-0.477425	10.9177	-2.74548	0.00604468	0.0220531	-2.88657	Ast34	34	Ast	HS3ST4	neg
-0.13834	11.2811	-1.73561	0.0826396	0.517667	-5.18852	Ast33	33	Ast	TMTC2	neg		-0.476977	10.6551	-3.14956	0.00163625	0.0126334	-1.71833	Ast34	34	Ast	KCNH8	neg
0.13809	11.3561	1.76693	0.0772464	0.512916	-5.12843	Ast33	33	Ast	PLXDC2	pos		-0.476076	11.4063	-3.00127	0.00269008	0.0146411	-2.16577	Ast34	34	Ast	TMEFF2	neg
-0.137396	12.6404	-1.85114	0.0641554	0.446433	-4.97743	Ast33	33	Ast	LRRTM4	neg		-0.473061	11.5446	-3.61239	0.00030373	0.00630239	-0.181047	Ast34	34	Ast	VSNL1	neg
0.134931	11.1062	1.87263	0.0611263	0.446433	-5.02487	Ast33	33	Ast	NFIA	pos		-0.470263	11.6724	-2.71079	0.00671499	0.0239718	-2.97873	Ast34	34	Ast	HS6ST3	neg
-0.132124	10.7616	-1.88131	0.0599366	0.446433	-4.98148	Ast33	33	Ast	FBXL7	neg		-0.464762	11.6798	-3.07157	0.00213064	0.0136033	-1.95362	Ast34	34	Ast	GRM7	neg
-0.131937	13.1135	-2.22216	0.0262778	0.301652	-4.32536	Ast33	33	Ast	ADGRB3	neg		0.463472	10.9352	2.95437	0.00313476	0.0155869	-2.33566	Ast34	34	Ast	DLC1	pos
-0.131735	13.8673	-2.21098	0.0270425	0.301652	-4.34626	Ast33	33	Ast	PCDH9	neg		-0.463009	10.7959	-3.0073	0.00263729	0.0146411	-2.14728	Ast34	34	Ast	FRMD4B	neg
-0.128428	10.899	-1.84845	0.0645446	0.446433	-5.04382	Ast33	33	Ast	PTGDS	neg		0.462957	11.9093	2.88848	0.00387294	0.0167891	-2.5161	Ast34	34	Ast	LRRC4C	pos
-0.125495	11.8032	-1.69551	0.0899855	0.543185	-5.34037	Ast33	33	Ast	NPAS3	neg		-0.4619	11.6528	-3.0553	0.0022497	0.0138315	-2.00453	Ast34	34	Ast	AK5	neg
0.124278	11.6628	1.8629	0.0624828	0.446433	-4.95452	Ast33	33	Ast	PRNP	pos		-0.461676	10.4925	-2.9331	0.00335768	0.0157007	-2.36412	Ast34	34	Ast	MTRNR2L8	neg
-0.12401	12.2007	-1.97645	0.0481102	0.420331	-4.74062	Ast33	33	Ast	DOCK3	neg		0.461551	10.6266	3.38193	0.000720423	0.00856015	-1.04329	Ast34	34	Ast	SLC1A3	pos
-0.123654	10.6457	-2.12535	0.0335626	0.346769	-4.53293	Ast33	33	Ast	ADGRV1	neg		-0.461265	11.216	-2.95072	0.00317205	0.0155869	-2.31265	Ast34	34	Ast	PLP1	neg
0.123366	11.4916	1.98425	0.0472339	0.420331	-4.72764	Ast33	33	Ast	CAMK2B	pos		-0.460073	11.017	-2.96686	0.00301016	0.015375	-2.2664	Ast34	34	Ast	ANO4	neg
-0.122712	12.9442	-1.82106	0.0686046	0.464831	-5.12163	Ast33	33	Ast	LSAMP	neg		-0.459298	10.5807	-2.8993	0.00374184	0.0165639	-2.46084	Ast34	34	Ast	MTRNR2L12	neg
-0.121986	11.3865	-1.5481	0.121605	0.611711	-5.4891	Ast33	33	Ast	CCK	neg		-0.458992	11.8838	-3.66378	0.000248811	0.00550701	0.000383338	Ast34	34	Ast	GRM5	neg
-0.117536	12.9952	-1.85587	0.0634781	0.446433	-4.97193	Ast33	33	Ast	CSMD1	neg		-0.458321	10.6629	-3.09587	0.00196359	0.0130157	-1.88178	Ast34	34	Ast	CLMN	neg
-0.116418	11.2754	-1.63143	0.102808	0.58498	-5.44852	Ast33	33	Ast	ZBTB20	neg		-0.452479	11.0923	-3.0145	0.00257547	0.0146411	-2.12562	Ast34	34	Ast	SLCO3A1	neg
0.116394	10.833	1.626	0.103957	0.58498	-5.36793	Ast33	33	Ast	CREB5	pos		-0.449973	12.0536	-3.16697	0.00154141	0.0124816	-1.66363	Ast34	34	Ast	ATRNL1	neg
0.115595	11.7868	1.74598	0.0808212	0.516012	-5.16279	Ast33	33	Ast	UBE2E2	pos		0.447926	12.3301	3.5531	0.00038112	0.00744305	-0.460064	Ast34	34	Ast	CTNND2	pos
-0.11558	11.349	-1.67949	0.093063	0.551731	-5.28357	Ast33	33	Ast	MAP4K4	neg		-0.445826	11.9466	-3.31114	0.000929912	0.0091444	-1.20513	Ast34	34	Ast	MDGA2	neg
-0.115504	11.7491	-1.63066	0.102969	0.58498	-5.35855	Ast33	33	Ast	TUBA1B	neg		-0.443329	11.4774	-2.82396	0.00474559	0.0194511	-2.67196	Ast34	34	Ast	PDE1A	neg
-0.112125	12.5515	-1.87323	0.0610431	0.446433	-5.0173	Ast33	33	Ast	ANK2	neg		-0.443102	11.3055	-3.15932	0.00158244	0.0125088	-1.68701	Ast34	34	Ast	ENC1	neg
0.105703	11.0867	1.46817	0.142066	0.655082	-5.61203	Ast33	33	Ast	ERBB2IP	pos		-0.442873	10.3658	-3.27727	0.00104897	0.009708	-1.31551	Ast34	34	Ast	APBB1IP	neg
0.105358	11.5399	1.72415	0.0846884	0.520677	-5.21639	Ast33	33	Ast	ARHGAP26	pos		-0.44281	10.9637	-2.91529	0.00355534	0.0161695	-2.41415	Ast34	34	Ast	CLDN11	neg
0.104712	11.4425	1.59887	0.109856	0.588262	-5.40629	Ast33	33	Ast	KCNQ3	pos		-0.442416	11.4729	-3.17344	0.0015075	0.0124816	-1.64408	Ast34	34	Ast	GRIN1	neg
-0.104428	12.2757	-1.88611	0.0592874	0.446433	-4.95826	Ast33	33	Ast	CELF2	neg		-0.442378	11.234	-2.98295	0.00285639	0.0150152	-2.21935	Ast34	34	Ast	STMN2	neg
0.103553	11.2549	1.61482	0.106356	0.588262	-5.38174	Ast33	33	Ast	MEF2A	pos		-0.441411	10.4169	-3.03356	0.00241826	0.0143224	-2.06997	Ast34	34	Ast	RELN	neg
-0.10336	11.8051	-1.55895	0.119016	0.607895	-5.47121	Ast33	33	Ast	PTK2	neg		-0.441065	10.3737	-3.27278	0.00106579	0.009708	-1.32966	Ast34	34	Ast	DOCK8	neg
0.102357	11.9742	1.86699	0.0619094	0.446433	-5.02261	Ast33	33	Ast	MAPK10	pos		-0.43898	11.8377	-3.48647	0.000489912	0.00856015	-0.620223	Ast34	34	Ast	PRKCB	neg
-0.101711	11.0522	-1.39709	0.162392	0.712476	-5.7041	Ast33	33	Ast	GRM3	neg		0.43596	11.7117	3.09051	0.00199941	0.0130157	-1.92151	Ast34	34	Ast	LUC7L3	pos
-0.100714	12.8675	-1.57238	0.11587	0.607895	-5.44511	Ast33	33	Ast	ANKS1B	neg		-0.4351	11.236	-2.90868	0.00363142	0.0162923	-2.43301	Ast34	34	Ast	HDAC9	neg
-0.100549	10.4837	-1.5267	0.126843	0.615506	-5.53427	Ast33	33	Ast	ARHGAP24	neg		-0.43381	10.9979	-2.70656	0.00680097	0.0240205	-2.99041	Ast34	34	Ast	DOCK10	neg
-0.0998124	11.7748	-1.56159	0.118392	0.607895	-5.46804	Ast33	33	Ast	SMYD3	neg		-0.428471	10.833	-2.79411	0.00520659	0.0203363	-2.75413	Ast34	34	Ast	CREB5	neg
0.0987735	11.7324	1.26717	0.205101	0.782684	-5.8745	Ast33	33	Ast	GAPDH	pos		-0.42801	12.3227	-3.10655	0.00189402	0.0129113	-1.84971	Ast34	34	Ast	ANK3	neg
0.0980858	11.1059	1.40728	0.15935	0.712476	-5.68727	Ast33	33	Ast	FUT8	pos		-0.426638	11.7171	-2.67216	0.00753916	0.0251775	-3.08144	Ast34	34	Ast	2021-03-01	neg
-0.0980476	12.4748	-1.75616	0.0790687	0.514722	-5.14886	Ast33	33	Ast	FGF14	neg		-0.42633	11.0649	-2.67356	0.00750783	0.0251775	-3.07713	Ast34	34	Ast	SGK1	neg
-0.0972086	11.8806	-1.23913	0.215303	0.803153	-5.90653	Ast33	33	Ast	HSP90AA1	neg		-0.426247	10.8435	-2.74799	0.00599868	0.0220531	-2.87503	Ast34	34	Ast	TMEM144	neg
-0.0963192	12.6745	-1.59888	0.109854	0.588262	-5.41027	Ast33	33	Ast	OPCML	neg		-0.426136	11.0218	-3.0557	0.0022467	0.0138315	-2.00214	Ast34	34	Ast	NEFL	neg
-0.0954952	11.0548	-1.38768	0.165243	0.712476	-5.71803	Ast33	33	Ast	DIP2B	neg		-0.424712	10.5876	-3.10475	0.00190559	0.0129113	-1.85489	Ast34	34	Ast	ST6GAL1	neg
-0.0954584	11.8677	-1.52238	0.127921	0.615506	-5.52721	Ast33	33	Ast	RTN1	neg		-0.424055	11.8058	-3.23697	0.00120896	0.0105625	-1.4439	Ast34	34	Ast	CSMD3	neg
-0.0952864	12.1372	-1.48201	0.138343	0.646902	-5.59217	Ast33	33	Ast	CLASP2	neg		-0.423825	11.6651	-2.6555	0.00792194	0.0257852	-3.11713	Ast34	34	Ast	ENOX1	neg
0.0943718	10.573	1.3738	0.169511	0.721509	-5.73614	Ast33	33	Ast	C10orf11	pos		-0.422543	11.3867	-2.85037	0.00436892	0.018131	-2.5977	Ast34	34	Ast	APLP1	neg
0.0921859	10.7272	1.35921	0.174086	0.731602	-5.81669	Ast33	33	Ast	MAML2	pos		-0.417649	11.5073	-2.8018	0.00508399	0.020114	-2.79065	Ast34	34	Ast	FTL	neg
-0.0910194	11.1694	-1.33271	0.182633	0.739441	-5.79577	Ast33	33	Ast	TMSB10	neg		-0.413006	11.7936	-2.88679	0.00389386	0.0167891	-2.49396	Ast34	34	Ast	TTLL7	neg
-0.0905682	12.9285	-1.31861	0.187306	0.74434	-5.81298	Ast33	33	Ast	IL1RAPL1	neg		-0.411549	11.2156	-2.99552	0.00274131	0.0146793	-2.18073	Ast34	34	Ast	YWHAH	neg
-0.0899993	11.8575	-1.39254	0.163765	0.712476	-5.71306	Ast33	33	Ast	APP	neg		-0.411462	11.1435	-2.68006	0.00736356	0.0251775	-3.05384	Ast34	34	Ast	MAN2A1	neg
0.0892387	12.6274	1.50558	0.132182	0.626921	-5.54629	Ast33	33	Ast	DLGAP1	pos		-0.41042	10.7238	-2.77196	0.00557435	0.0215196	-2.81333	Ast34	34	Ast	TF	neg
0.0886416	11.5154	1.27374	0.202762	0.782684	-5.86514	Ast33	33	Ast	ACTB	pos		-0.410372	11.6661	-3.13953	0.00169334	0.012777	-1.7483	Ast34	34	Ast	LRFN5	neg
0.088264	11.3192	1.20155	0.229546	0.815035	-5.95225	Ast33	33	Ast	TCF12	pos		0.409909	10.8669	2.75299	0.00590782	0.0220531	-2.90851	Ast34	34	Ast	ITPR2	pos
-0.0871944	11.5266	-1.13209	0.257605	0.84678	-6.03333	Ast33	33	Ast	UNC5C	neg		-0.409378	11.1772	-2.14762	0.0317493	0.0688938	-4.32131	Ast34	34	Ast	DCC	neg
0.0870921	11.9923	1.07671	0.281615	0.865706	-6.1178	Ast33	33	Ast	RASGEF1B	pos		-0.409209	10.8399	-2.75548	0.00586311	0.0220531	-2.85785	Ast34	34	Ast	ABCA2	neg
0.0867204	11.8421	1.5352	0.124742	0.615506	-5.54289	Ast33	33	Ast	CNTN1	pos		-0.408494	11.4246	-2.60162	0.00928149	0.0290703	-3.25674	Ast34	34	Ast	PLCL1	neg
-0.0858652	12.4088	-1.38868	0.164937	0.712476	-5.7127	Ast33	33	Ast	FRMD4A	neg		-0.406438	11.7926	-2.80723	0.00499917	0.020114	-2.71681	Ast34	34	Ast	ATP1B1	neg
-0.0852066	11.8813	-1.31556	0.188327	0.74434	-5.81106	Ast33	33	Ast	PPFIA2	neg		-0.405689	11.6045	-2.58768	0.00966576	0.0297133	-3.29868	Ast34	34	Ast	LINGO2	neg
-0.085145	12.1644	-1.19977	0.230236	0.815035	-5.95544	Ast33	33	Ast	RTN4	neg		-0.401532	11.2741	-2.93976	0.00328639	0.0155869	-2.34429	Ast34	34	Ast	THY1	neg
-0.083887	11.3826	-1.24911	0.21163	0.798422	-5.98321	Ast33	33	Ast	CLU	neg		0.401172	11.817	3.02852	0.00245896	0.0143224	-2.10885	Ast34	34	Ast	PNISR	pos
0.0817165	10.7372	1.14712	0.251338	0.834441	-6.01952	Ast33	33	Ast	HIP1	pos		-0.400298	11.0796	-3.11569	0.00183631	0.0129113	-1.82168	Ast34	34	Ast	TNR	neg
-0.0816111	11.4125	-1.34848	0.177511	0.73667	-5.86376	Ast33	33	Ast	DTNA	neg		-0.399327	11.3865	-2.35325	0.0186147	0.0482	-3.8623	Ast34	34	Ast	CCK	neg
-0.0814357	12.015	-1.33683	0.181285	0.739441	-5.79003	Ast33	33	Ast	RYR2	neg		-0.396444	10.6689	-2.62112	0.00876716	0.0277209	-3.21178	Ast34	34	Ast	C10orf90	neg
-0.081366	11.3118	-0.953417	0.340384	0.940095	-6.22011	Ast33	33	Ast	ROBO1	neg		-0.395997	11.2519	-2.9431	0.00325112	0.0155869	-2.33295	Ast34	34	Ast	NDRG4	neg
0.0801325	11.5809	1.09353	0.274166	0.865706	-6.07921	Ast33	33	Ast	DGKB	pos		0.394431	11.679	2.91714	0.00353436	0.0161695	-2.45107	Ast34	34	Ast	PSD3	pos
-0.0787765	11.6661	-1.29392	0.195699	0.764377	-5.84671	Ast33	33	Ast	LRFN5	neg		-0.394104	11.4477	-2.67019	0.0075836	0.0251775	-3.08577	Ast34	34	Ast	ELMO1	neg
-0.0787599	11.8057	-1.15123	0.249642	0.834441	-6.0211	Ast33	33	Ast	DNM3	neg		-0.391564	12.0678	-2.39955	0.0164192	0.043961	-3.7592	Ast34	34	Ast	SLC24A2	neg
-0.0786913	11.6889	-1.16019	0.245979	0.834441	-6.00386	Ast33	33	Ast	HSP90AB1	neg		-0.391038	11.3913	-2.8615	0.0042184	0.0177279	-2.56695	Ast34	34	Ast	NRGN	neg
0.0778014	10.75	1.08323	0.278714	0.865706	-6.08422	Ast33	33	Ast	SLC9A9	pos		-0.390923	11.276	-2.26134	0.0237431	0.057006	-4.07556	Ast34	34	Ast	SPOCK3	neg
-0.077056	11.8986	-1.19087	0.233709	0.816753	-5.96593	Ast33	33	Ast	AKAP6	neg		-0.390593	12.2358	-3.13127	0.00174165	0.0128495	-1.77246	Ast34	34	Ast	STXBP5L	neg
-0.0763833	12.0464	-1.2295	0.218891	0.807465	-5.91817	Ast33	33	Ast	AHI1	neg		-0.389539	10.8578	-2.49526	0.01259	0.0366657	-3.52937	Ast34	34	Ast	ZNF385D	neg
-0.0761759	11.542	-1.12305	0.261422	0.846965	-6.04722	Ast33	33	Ast	BCAS3	neg		0.389129	12.4878	3.00512	0.00265623	0.0146411	-2.20501	Ast34	34	Ast	PDE4D	pos
-0.0758224	11.5297	-1.16879	0.242495	0.834441	-5.99305	Ast33	33	Ast	ATP8A1	neg		-0.389081	11.5638	-2.97889	0.00289449	0.0150152	-2.2303	Ast34	34	Ast	ARPP21	neg
-0.0750804	11.6798	-1.06591	0.28647	0.872552	-6.10999	Ast33	33	Ast	GRM7	neg		-0.388575	12.1764	-2.63368	0.0084494	0.0269731	-3.18006	Ast34	34	Ast	SNTG1	neg
0.0748409	11.679	1.19841	0.230763	0.815035	-6.02064	Ast33	33	Ast	PSD3	pos		-0.388549	11.5296	-2.80148	0.00508909	0.020114	-2.73112	Ast34	34	Ast	UCHL1	neg
0.0744842	11.7021	0.965567	0.334266	0.932574	-6.20466	Ast33	33	Ast	SPOCK1	pos		-0.384963	11.4825	-2.43301	0.0149779	0.0417872	-3.67597	Ast34	34	Ast	DAB1	neg
-0.0744065	11.533	-1.11065	0.266727	0.851475	-6.05586	Ast33	33	Ast	TRIM2	neg		-0.384486	10.7708	-2.45478	0.014101	0.0400131	-3.62696	Ast34	34	Ast	PCDH15	neg
-0.073796	12.1138	-1.02362	0.306021	0.915306	-6.24253	Ast33	33	Ast	NTM	neg		-0.384338	10.865	-2.41196	0.0158709	0.0435466	-3.72736	Ast34	34	Ast	CRYAB	neg
-0.0727115	11.9509	-1.1199	0.262763	0.846965	-6.11455	Ast33	33	Ast	GPM6B	neg		-0.382823	11.1565	-2.07912	0.0376119	0.0800459	-4.4632	Ast34	34	Ast	KIAA1217	neg
-0.0707241	11.7673	-1.2217	0.221829	0.809311	-6.01727	Ast33	33	Ast	NTRK2	neg		-0.382655	10.7795	-2.40141	0.016336	0.043961	-3.75474	Ast34	34	Ast	LAMA2	neg
-0.0705929	11.7315	-1.04968	0.293873	0.886962	-6.11936	Ast33	33	Ast	ATXN1	neg		-0.380995	11.8144	-2.664	0.00772449	0.0253914	-3.10255	Ast34	34	Ast	SLC8A1	neg
-0.0701368	12.0898	-0.980802	0.326696	0.932574	-6.19532	Ast33	33	Ast	IQCJ-SCHIP1	neg		-0.379596	11.6315	-2.71927	0.00654524	0.0236198	-2.95544	Ast34	34	Ast	GRIK2	neg
0.0695903	11.581	1.00948	0.312749	0.918873	-6.16363	Ast33	33	Ast	SLC44A1	pos		-0.377123	11.6461	-2.37387	0.0176069	0.046764	-3.81854	Ast34	34	Ast	CNTNAP5	neg
-0.0689834	12.3141	-1.15489	0.248141	0.834441	-6.03661	Ast33	33	Ast	PLCB1	neg		-0.374015	11.2306	-2.48576	0.0129312	0.0373319	-3.58438	Ast34	34	Ast	PHLPP1	neg
-0.0685733	11.4311	-1.01538	0.309929	0.918718	-6.15596	Ast33	33	Ast	SSH2	neg		0.37251	11.8557	2.55327	0.0106751	0.031929	-3.45931	Ast34	34	Ast	SPARCL1	pos
0.0672652	11.1897	0.934198	0.350207	0.940699	-6.23467	Ast33	33	Ast	RNF220	pos		0.367481	11.9447	2.29675	0.0216377	0.0536098	-4.00229	Ast34	34	Ast	LINGO1	pos
-0.0665907	10.8435	-0.923359	0.355825	0.941056	-6.24811	Ast33	33	Ast	TMEM144	neg		-0.366159	10.5437	-2.43475	0.0149059	0.0417872	-3.67589	Ast34	34	Ast	SLC5A11	neg
-0.0659032	10.7693	-1.07906	0.280567	0.865706	-6.18408	Ast33	33	Ast	SLC1A2	neg		-0.362924	11.5297	-2.59713	0.00940377	0.0291781	-3.26711	Ast34	34	Ast	ATP8A1	neg
0.0650656	11.4777	0.965763	0.334168	0.932574	-6.20254	Ast33	33	Ast	OTUD7A	pos		-0.361491	11.5422	-2.21616	0.0266857	0.0619556	-4.17285	Ast34	34	Ast	FAM19A2	neg
0.0649435	10.9255	0.915408	0.359982	0.941056	-6.25284	Ast33	33	Ast	PDE8A	pos		-0.358829	12.3805	-2.27905	0.0226687	0.0553383	-4.0359	Ast34	34	Ast	NLGN1	neg
0.0646675	10.8399	0.935211	0.349685	0.940699	-6.23936	Ast33	33	Ast	ABCA2	pos		-0.358524	11.8584	-2.69314	0.00708096	0.0247461	-3.0255	Ast34	34	Ast	KHDRBS2	neg
-0.0644444	11.5296	-0.998156	0.318209	0.926714	-6.17815	Ast33	33	Ast	UCHL1	neg		-0.356158	11.4155	-2.35098	0.0187283	0.0482	-3.87183	Ast34	34	Ast	DPYD	neg
0.0643322	10.7238	0.931993	0.351345	0.940699	-6.2413	Ast33	33	Ast	TF	pos		-0.356015	11.8215	-2.24542	0.0247462	0.0582677	-4.10987	Ast34	34	Ast	ASIC2	neg
0.0634904	10.9147	0.855969	0.39202	0.971273	-6.31608	Ast33	33	Ast	NCKAP5	pos		-0.355903	11.4147	-2.34173	0.0191991	0.0486995	-3.89381	Ast34	34	Ast	MBP	neg
-0.0629808	12.1629	-0.989128	0.322606	0.931349	-6.18824	Ast33	33	Ast	LRRC7	neg		-0.35568	11.3483	-1.94792	0.0514314	0.101037	-4.72224	Ast34	34	Ast	NRG1	neg
-0.0623494	12.2562	-0.891215	0.372819	0.948558	-6.27079	Ast33	33	Ast	CALM1	neg		-0.355191	11.4555	-2.3414	0.0192158	0.0486995	-3.89191	Ast34	34	Ast	STMN1	neg
0.0617118	11.6282	0.906546	0.364652	0.945816	-6.25969	Ast33	33	Ast	CACNA2D1	pos		-0.355123	12.1674	-2.87032	0.00410247	0.0174618	-2.54129	Ast34	34	Ast	FGF12	neg
-0.0615715	11.3913	-0.965945	0.334077	0.932574	-6.21031	Ast33	33	Ast	NRGN	neg		-0.354623	11.4263	-2.1497	0.0315847	0.0688938	-4.31661	Ast34	34	Ast	KIRREL3	neg
0.0605082	10.9365	0.874001	0.382122	0.960559	-6.29211	Ast33	33	Ast	TMEM165	pos		-0.349413	11.5804	-2.2628	0.0236528	0.057006	-4.07138	Ast34	34	Ast	KCTD16	neg
0.0590931	11.5164	0.869091	0.384802	0.960559	-6.30133	Ast33	33	Ast	PSAP	pos		-0.348413	11.5141	-2.25503	0.0241362	0.0572373	-4.08717	Ast34	34	Ast	KAZN	neg
0.0585957	10.6689	0.831567	0.405658	0.992514	-6.32844	Ast33	33	Ast	C10orf90	pos		-0.346539	11.1694	-2.36433	0.0180673	0.047231	-3.84093	Ast34	34	Ast	TMSB10	neg
-0.0581343	10.8547	-0.949001	0.342625	0.940095	-6.31712	Ast33	33	Ast	PITPNC1	neg		-0.346501	12.6745	-2.67705	0.00743017	0.0251775	-3.06518	Ast34	34	Ast	OPCML	neg
0.0578212	11.2818	0.783512	0.433331	0.999838	-6.36825	Ast33	33	Ast	ASTN2	pos		0.346405	13.2249	2.58377	0.00977576	0.0297757	-3.38769	Ast34	34	Ast	MAGI2	pos
0.0568059	11.7064	0.715466	0.474325	0.999838	-6.41094	Ast33	33	Ast	PTPRK	pos		0.345509	11.4921	2.20303	0.0275975	0.0636276	-4.24129	Ast34	34	Ast	FHIT	pos
-0.0567444	12.3519	-0.896059	0.370226	0.948558	-6.27052	Ast33	33	Ast	NEGR1	neg		-0.343161	12.1568	-2.63596	0.00839296	0.0269731	-3.16592	Ast34	34	Ast	MEF2C	neg
-0.0566337	11.5945	-0.82995	0.406572	0.992514	-6.32261	Ast33	33	Ast	EXOC6B	neg		-0.341666	10.8065	-1.8664	0.0619914	0.115624	-4.87432	Ast34	34	Ast	TSHZ2	neg
-0.0550685	11.8584	-0.888493	0.37428	0.948558	-6.28257	Ast33	33	Ast	KHDRBS2	neg		0.336376	11.1062	2.17409	0.0297036	0.0670856	-4.34187	Ast34	34	Ast	NFIA	pos
-0.0548563	11.4744	-0.655026	0.512454	0.999838	-6.45602	Ast33	33	Ast	PDZD2	neg		-0.335682	11.3845	-2.40752	0.0160655	0.0437192	-3.73736	Ast34	34	Ast	FAIM2	neg
-0.0521334	12.1135	-0.91977	0.357698	0.941056	-6.25423	Ast33	33	Ast	RIMS2	neg		-0.334994	11.6628	-2.33522	0.0195367	0.0491377	-3.8992	Ast34	34	Ast	PRNP	neg
0.0518611	11.7117	0.781269	0.434648	0.999838	-6.38842	Ast33	33	Ast	LUC7L3	pos		-0.334408	12.1135	-2.74675	0.00602137	0.0220531	-2.88198	Ast34	34	Ast	RIMS2	neg
-0.0513837	10.6715	-0.756599	0.449294	0.999838	-6.37973	Ast33	33	Ast	CHST11	neg		-0.332606	11.8677	-2.47178	0.0134479	0.0384887	-3.58412	Ast34	34	Ast	RTN1	neg
-0.0509621	11.6208	-0.797618	0.425096	0.999838	-6.35606	Ast33	33	Ast	SAMD12	neg		-0.331269	11.5342	-1.80356	0.0713079	0.1266	-4.98779	Ast34	34	Ast	GRID2	neg
0.0506004	11.9093	0.661037	0.508592	0.999838	-6.461	Ast33	33	Ast	LRRC4C	pos		-0.331085	10.9969	-1.83661	0.066274	0.121077	-4.92872	Ast34	34	Ast	SGCZ	neg
0.0501642	11.1602	0.718682	0.472341	0.999838	-6.41172	Ast33	33	Ast	FRYL	pos		-0.330568	12.0898	-2.15361	0.0312762	0.0688938	-4.30677	Ast34	34	Ast	IQCJ-SCHIP1	neg
0.0499384	12.555	0.787031	0.431268	0.999838	-6.45647	Ast33	33	Ast	PPP2R2B	pos		-0.329259	11.9174	-2.02248	0.0431329	0.0878799	-4.57411	Ast34	34	Ast	PEX5L	neg
0.048043	11.4825	0.652269	0.514231	0.999838	-6.45769	Ast33	33	Ast	DAB1	pos		0.327065	11.8001	2.42147	0.0154618	0.0427777	-3.72736	Ast34	34	Ast	N4BP2L2	pos
0.047639	11.8001	0.751232	0.452517	0.999838	-6.40767	Ast33	33	Ast	N4BP2L2	pos		-0.326621	11.6393	-1.69155	0.0907381	0.151382	-5.17943	Ast34	34	Ast	CNTN5	neg
0.0475958	11.1019	0.674024	0.5003	0.999838	-6.44145	Ast33	33	Ast	GAB1	pos		-0.325739	11.1602	-2.17065	0.0299628	0.0672137	-4.26661	Ast34	34	Ast	FRYL	neg
0.0471168	11.4921	0.643438	0.519943	0.999838	-6.50664	Ast33	33	Ast	FHIT	pos		-0.324405	10.9365	-2.18258	0.0290723	0.0665656	-4.24434	Ast34	34	Ast	TMEM165	neg
0.0464284	11.0035	0.58561	0.558141	0.999838	-6.49358	Ast33	33	Ast	ALCAM	pos		-0.323331	10.8086	-1.76926	0.0768567	0.135726	-5.04675	Ast34	34	Ast	ADARB2	neg
-0.0461664	12.1674	-0.801368	0.422923	0.999838	-6.35414	Ast33	33	Ast	FGF12	neg		-0.322575	11.1142	-1.81511	0.0695134	0.124741	-4.96686	Ast34	34	Ast	DHFR	neg
-0.0460644	10.8086	-0.541613	0.588088	0.999838	-6.52572	Ast33	33	Ast	ADARB2	neg		-0.318749	11.3118	-1.73673	0.082442	0.142556	-5.0994	Ast34	34	Ast	ROBO1	neg
-0.0459832	11.1095	-0.640957	0.521554	0.999838	-6.46039	Ast33	33	Ast	KLHL32	neg		-0.315205	12.1887	-2.2934	0.0218298	0.0536851	-4.00345	Ast34	34	Ast	KCNQ5	neg
0.0457524	11.1884	0.663822	0.506808	0.999838	-6.45325	Ast33	33	Ast	SHTN1	pos		0.315106	10.6457	2.51453	0.0119227	0.0350295	-3.55999	Ast34	34	Ast	ADGRV1	pos
0.0455362	12.1094	0.72534	0.468248	0.999838	-6.4026	Ast33	33	Ast	RGS7	pos		0.314782	12.2007	2.36969	0.0178073	0.0469208	-3.83385	Ast34	34	Ast	DOCK3	pos
-0.0454221	12.3805	-0.618403	0.536313	0.999838	-6.48128	Ast33	33	Ast	NLGN1	neg		-0.312062	11.792	-1.9399	0.0523985	0.101733	-4.73214	Ast34	34	Ast	PCDH7	neg
0.045114	10.4925	0.615116	0.538482	0.999838	-6.48514	Ast33	33	Ast	MTRNR2L8	pos		-0.310118	10.7372	-2.02235	0.0431459	0.0878799	-4.57153	Ast34	34	Ast	HIP1	neg
0.0440626	12.0678	0.579589	0.562195	0.999838	-6.50535	Ast33	33	Ast	SLC24A2	pos		-0.309927	12.1087	-2.14973	0.0315818	0.0688938	-4.31282	Ast34	34	Ast	MAP1B	neg
-0.0428306	11.6969	-0.659091	0.509841	0.999838	-6.45333	Ast33	33	Ast	CDC42BPA	neg		-0.306807	11.1884	-2.07303	0.0381755	0.0805882	-4.47479	Ast34	34	Ast	SHTN1	neg
0.0410719	12.1568	0.678828	0.49725	0.999838	-6.43561	Ast33	33	Ast	MEF2C	pos		-0.306404	11.4459	-2.3219	0.0202431	0.0505316	-3.93787	Ast34	34	Ast	IDS	neg
-0.0407983	10.8578	-0.561425	0.574511	0.999838	-6.51637	Ast33	33	Ast	ZNF385D	neg		-0.305382	11.2915	-2.0137	0.0440467	0.0886274	-4.59264	Ast34	34	Ast	PTMA	neg
-0.0399915	11.9174	-0.528018	0.59749	0.999838	-6.53147	Ast33	33	Ast	PEX5L	neg		-0.305261	12.4748	-2.54064	0.0110685	0.0328103	-3.41129	Ast34	34	Ast	FGF14	neg
-0.039683	11.4545	-0.529811	0.596246	0.999838	-6.62306	Ast33	33	Ast	ERBB4	neg		-0.301739	11.2436	-1.98782	0.0468381	0.092561	-4.64373	Ast34	34	Ast	PRUNE2	neg
0.0393466	11.5943	0.664885	0.506128	0.999838	-6.54325	Ast33	33	Ast	MACF1	pos		-0.300856	11.0548	-2.03117	0.0422436	0.0876176	-4.55273	Ast34	34	Ast	DIP2B	neg
0.0387307	10.6432	0.576148	0.564518	0.999838	-6.50794	Ast33	33	Ast	LHFPL3	pos		0.298744	11.8051	2.16132	0.0306762	0.0683524	-4.31518	Ast34	34	Ast	PTK2	pos
0.0386377	10.8305	0.543032	0.587111	0.999838	-6.52646	Ast33	33	Ast	ZNF536	pos		0.298486	11.9836	2.17852	0.0293729	0.0667932	-4.30447	Ast34	34	Ast	NCAM1	pos
-0.0383934	11.6393	-0.427063	0.669335	0.999838	-6.58069	Ast33	33	Ast	CNTN5	neg		-0.298309	10.8198	-2.00825	0.0446224	0.0892448	-4.60406	Ast34	34	Ast	POLR2F	neg
-0.0382467	12.0831	-0.628169	0.529896	0.999838	-6.46751	Ast33	33	Ast	PPP3CA	neg		0.296854	10.7693	2.25934	0.023867	0.057006	-4.15761	Ast34	34	Ast	SLC1A2	pos
0.037875	10.5972	0.539579	0.58949	0.999838	-6.5283	Ast33	33	Ast	SPP1	pos		0.295661	12.6605	2.55542	0.0106093	0.031929	-3.44577	Ast34	34	Ast	FAM155A	pos
-0.0373001	11.5141	-0.518559	0.604071	0.999838	-6.53677	Ast33	33	Ast	KAZN	neg		-0.293628	11.6208	-2.13946	0.0324041	0.0694076	-4.33632	Ast34	34	Ast	SAMD12	neg
-0.0369231	12.0339	-0.559508	0.575818	0.999838	-6.60524	Ast33	33	Ast	RORA	neg		-0.290549	11.6889	-1.99717	0.0458126	0.0910765	-4.62367	Ast34	34	Ast	HSP90AB1	neg
0.0368634	11.6527	0.542084	0.587764	0.999838	-6.51812	Ast33	33	Ast	DLG1	pos		-0.287875	12.2562	-1.91458	0.0555529	0.10661	-4.77602	Ast34	34	Ast	CALM1	neg
-0.0367928	12.1984	-0.601269	0.547664	0.999838	-6.48485	Ast33	33	Ast	CHN1	neg		-0.286151	11.4916	-2.14441	0.0320057	0.0689992	-4.32275	Ast34	34	Ast	CAMK2B	neg
-0.0367132	12.0422	-0.618895	0.535989	0.999838	-6.47487	Ast33	33	Ast	GRIA2	neg		-0.28566	11.3339	-2.01968	0.0434229	0.087905	-4.57786	Ast34	34	Ast	NGFRAP1	neg
0.0365443	11.6494	0.595326	0.551629	0.999838	-6.5783	Ast33	33	Ast	CACNB2	pos		-0.285477	11.0903	-1.85386	0.0637664	0.118271	-4.89177	Ast34	34	Ast	PIP4K2A	neg
-0.0352653	12.0536	-0.532408	0.594446	0.999838	-6.53056	Ast33	33	Ast	ATRNL1	neg		0.284994	11.5943	2.24016	0.0250853	0.05865	-4.20328	Ast34	34	Ast	MACF1	pos
0.0347536	11.6446	0.51835	0.604217	0.999838	-6.53807	Ast33	33	Ast	CHRM3	pos		-0.284594	11.205	-1.61641	0.106013	0.168403	-5.3011	Ast34	34	Ast	GALNTL6	neg
0.0343095	12.9825	0.466234	0.641051	0.999838	-6.55922	Ast33	33	Ast	NRXN3	pos		-0.284572	11.5809	-1.8127	0.0698853	0.124741	-4.97089	Ast34	34	Ast	DGKB	neg
-0.0339474	11.3339	-0.516043	0.605827	0.999838	-6.53592	Ast33	33	Ast	NGFRAP1	neg		-0.2843	12.233	-1.86988	0.0615077	0.11537	-4.90089	Ast34	34	Ast	TENM2	neg
-0.0334662	11.5724	-0.432255	0.665558	0.999838	-6.58129	Ast33	33	Ast	PDE4B	neg		0.284254	11.2818	1.81485	0.0695543	0.124741	-4.97823	Ast34	34	Ast	ASTN2	pos
0.0332639	11.9447	0.447713	0.654363	0.999838	-6.58216	Ast33	33	Ast	LINGO1	pos		-0.277574	11.2954	-1.94228	0.0521098	0.101733	-4.72407	Ast34	34	Ast	MBNL1	neg
0.0326502	10.5507	0.470778	0.637802	0.999838	-6.56296	Ast33	33	Ast	CNDP1	pos		-0.272676	11.581	-1.84129	0.0655863	0.12097	-4.9147	Ast34	34	Ast	SLC44A1	neg
-0.0324804	11.2306	-0.450039	0.652685	0.999838	-6.57813	Ast33	33	Ast	PHLPP1	neg		0.272297	11.8032	1.71071	0.0871414	0.146858	-5.22991	Ast34	34	Ast	NPAS3	pos
-0.0324758	11.9466	-0.518257	0.604282	0.999838	-6.53907	Ast33	33	Ast	MDGA2	neg		-0.270652	12.9285	-1.83594	0.0663733	0.121077	-4.92847	Ast34	34	Ast	IL1RAPL1	neg
0.0323052	11.4147	0.456047	0.648358	0.999838	-6.56801	Ast33	33	Ast	MBP	pos		-0.270258	11.7868	-1.90209	0.0571661	0.109076	-4.8017	Ast34	34	Ast	UBE2E2	neg
0.0321085	11.6651	0.432396	0.665456	0.999838	-6.57149	Ast33	33	Ast	ENOX1	pos		-0.269683	11.593	-1.74054	0.0817706	0.142135	-5.09594	Ast34	34	Ast	KCND2	neg
0.0319584	11.8058	0.523518	0.600617	0.999838	-6.53581	Ast33	33	Ast	CSMD3	pos		-0.267544	11.506	-1.56838	0.1168	0.180361	-5.37641	Ast34	34	Ast	CDH12	neg
0.0318939	11.3845	0.491509	0.623069	0.999838	-6.54939	Ast33	33	Ast	FAIM2	pos		-0.267092	11.6732	-1.61669	0.105953	0.168403	-5.2998	Ast34	34	Ast	GRIA4	neg
0.0317365	10.3658	0.504275	0.614071	0.999838	-6.54659	Ast33	33	Ast	APBB1IP	pos		-0.264169	11.5879	-1.72236	0.0850112	0.144942	-5.12511	Ast34	34	Ast	UNC5D	neg
-0.0312932	11.8144	-0.469664	0.638598	0.999838	-6.56242	Ast33	33	Ast	SLC8A1	neg		-0.262568	11.9881	-2.0502	0.0403507	0.0842543	-4.52069	Ast34	34	Ast	CCSER1	neg
0.0312367	11.3273	0.452969	0.650574	0.999838	-6.58956	Ast33	33	Ast	ZSWIM6	pos		-0.262367	11.8986	-1.8914	0.058578	0.111131	-4.82359	Ast34	34	Ast	AKAP6	neg
0.0308539	10.9637	0.436395	0.662552	0.999838	-6.57738	Ast33	33	Ast	CLDN11	pos		-0.25954	11.4794	-1.75746	0.0788464	0.137774	-5.06711	Ast34	34	Ast	CTNNA3	neg
0.0308165	11.5446	0.505368	0.613303	0.999838	-6.54367	Ast33	33	Ast	VSNL1	pos		0.259158	13.1135	2.02876	0.0424892	0.0876176	-4.64713	Ast34	34	Ast	ADGRB3	pos
-0.0302969	11.6277	-0.425097	0.670768	0.999838	-6.57524	Ast33	33	Ast	PEBP1	neg		-0.253962	11.8742	-1.22235	0.221582	0.307804	-5.84856	Ast34	34	Ast	ROBO2	neg
0.0302103	10.7562	0.400051	0.689121	0.999838	-6.5924	Ast33	33	Ast	GRIK1	pos		0.250111	10.7272	1.7217	0.0851316	0.144942	-5.18537	Ast34	34	Ast	MAML2	pos
0.0300987	11.8979	0.507354	0.611909	0.999838	-6.53661	Ast33	33	Ast	NBEA	pos		-0.250016	12.8295	-2.07113	0.0383522	0.0805882	-4.55928	Ast34	34	Ast	NRXN1	neg
0.0296327	11.0796	0.495172	0.620481	0.999838	-6.55027	Ast33	33	Ast	TNR	pos		-0.249169	12.9825	-1.57658	0.1149	0.180361	-5.35979	Ast34	34	Ast	NRXN3	neg
-0.0295982	11.276	-0.367581	0.713188	0.999838	-6.60473	Ast33	33	Ast	SPOCK3	neg		-0.246222	11.3192	-1.56929	0.116588	0.180361	-5.37273	Ast34	34	Ast	TCF12	neg
-0.0295608	11.506	-0.372326	0.709652	0.999838	-6.60256	Ast33	33	Ast	CDH12	neg		-0.245178	12.015	-1.87395	0.060944	0.114962	-4.8595	Ast34	34	Ast	RYR2	neg
0.0292094	10.6629	0.423116	0.672213	0.999838	-6.58135	Ast33	33	Ast	CLMN	pos		-0.244035	12.0962	-1.76092	0.0782588	0.137471	-5.10588	Ast34	34	Ast	TCF4	neg
0.0291159	11.8065	0.424366	0.671301	0.999838	-6.57366	Ast33	33	Ast	LIMCH1	pos		-0.243329	11.4425	-1.73303	0.0830965	0.142943	-5.10543	Ast34	34	Ast	KCNQ3	neg
-0.0286584	11.4246	-0.393913	0.693647	0.999838	-6.59199	Ast33	33	Ast	PLCL1	neg		0.242868	11.975	1.92457	0.0542891	0.104791	-4.76789	Ast34	34	Ast	AGBL4	pos
0.0286107	11.8705	0.426593	0.669678	0.999838	-6.57284	Ast33	33	Ast	AGAP1	pos		0.242048	12.3271	1.62893	0.103336	0.167353	-5.36393	Ast34	34	Ast	CTNNA2	pos
0.0285323	10.4169	0.420944	0.673798	0.999838	-6.58431	Ast33	33	Ast	RELN	pos		-0.241862	11.636	-1.64805	0.0993493	0.162483	-5.25344	Ast34	34	Ast	2021-09-07	neg
-0.0278	11.0218	-0.428535	0.668264	0.999838	-6.58043	Ast33	33	Ast	NEFL	neg		-0.240624	11.8806	-1.44752	0.147758	0.221971	-5.55985	Ast34	34	Ast	HSP90AA1	neg
0.0276666	11.3867	0.40053	0.688768	0.999838	-6.59102	Ast33	33	Ast	APLP1	pos		-0.239881	10.9821	-1.66743	0.0954356	0.157635	-5.21475	Ast34	34	Ast	ZNF91	neg
-0.0276564	11.7926	-0.410379	0.68153	0.999838	-6.5874	Ast33	33	Ast	ATP1B1	neg		0.234889	11.5724	1.44024	0.149807	0.22303	-5.58659	Ast34	34	Ast	PDE4B	pos
-0.027175	10.8065	-0.318849	0.749843	0.999838	-6.62056	Ast33	33	Ast	TSHZ2	neg		0.234586	11.8406	1.71267	0.0867796	0.146858	-5.17275	Ast34	34	Ast	MACROD2	pos
0.0270468	10.9821	0.404118	0.686128	0.999838	-6.58618	Ast33	33	Ast	ZNF91	pos		0.232663	10.7616	1.57489	0.115289	0.180361	-5.43914	Ast34	34	Ast	FBXL7	pos
0.0268092	11.6732	0.348409	0.727535	0.999838	-6.60915	Ast33	33	Ast	GRIA4	pos		-0.229994	12.0422	-1.83148	0.0670357	0.121617	-4.94424	Ast34	34	Ast	GRIA2	neg
-0.026407	11.9329	-0.431401	0.666179	0.999838	-6.57245	Ast33	33	Ast	R3HDM1	neg		0.226787	11.7695	1.44207	0.14929	0.22303	-5.64983	Ast34	34	Ast	WWOX	pos
0.0261203	13.237	0.362498	0.716981	0.999838	-6.59923	Ast33	33	Ast	PTPRD	pos		-0.226371	12.1391	-1.68677	0.091655	0.152147	-5.18745	Ast34	34	Ast	RALYL	neg
-0.0260851	10.8925	-0.382782	0.701883	0.999838	-6.68719	Ast33	33	Ast	GPC5	neg		-0.225637	11.8575	-1.62163	0.104889	0.168228	-5.28787	Ast34	34	Ast	APP	neg
0.0260169	12.2358	0.447598	0.654446	0.999838	-6.57012	Ast33	33	Ast	STXBP5L	pos		0.223124	11.357	1.28439	0.199011	0.286025	-5.7733	Ast34	34	Ast	SLC26A3	pos
-0.0258	11.51	-0.362233	0.71718	0.999838	-6.60257	Ast33	33	Ast	TMSB4X	neg		-0.221446	11.5118	-1.57324	0.11567	0.180361	-5.36167	Ast34	34	Ast	GNAS	neg
-0.0254683	12.0952	-0.413263	0.679416	0.999838	-6.58184	Ast33	33	Ast	SNAP25	neg		-0.220526	11.7064	-1.29267	0.196131	0.283111	-5.75566	Ast34	34	Ast	PTPRK	neg
-0.0251449	11.4175	-0.392091	0.694993	0.999838	-6.59385	Ast33	33	Ast	CALM3	neg		-0.219394	12.0952	-1.65596	0.0977361	0.160636	-5.23269	Ast34	34	Ast	SNAP25	neg
-0.0249822	10.7795	-0.336742	0.736313	0.999838	-6.61541	Ast33	33	Ast	LAMA2	neg		-0.217516	11.938	-1.62244	0.104717	0.168228	-5.2912	Ast34	34	Ast	DSCAM	neg
-0.0248837	12.0301	-0.436796	0.662262	0.999838	-6.56745	Ast33	33	Ast	KALRN	neg		0.215131	12.5515	1.69158	0.0907335	0.151382	-5.26313	Ast34	34	Ast	ANK2	pos
-0.0245587	11.792	-0.326911	0.743737	0.999838	-6.60967	Ast33	33	Ast	PCDH7	neg		-0.214741	12.1629	-1.56949	0.11654	0.180361	-5.37357	Ast34	34	Ast	LRRC7	neg
-0.0241384	11.6461	-0.326541	0.744017	0.999838	-6.6185	Ast33	33	Ast	CNTNAP5	neg		-0.214545	11.9329	-1.63136	0.102822	0.167338	-5.27119	Ast34	34	Ast	R3HDM1	neg
-0.0240289	11.593	-0.333425	0.738815	0.999838	-6.61566	Ast33	33	Ast	KCND2	neg		-0.213503	11.6527	-1.46245	0.143626	0.216745	-5.52696	Ast34	34	Ast	DLG1	neg
-0.0236763	11.4155	-0.335552	0.73721	0.999838	-6.61489	Ast33	33	Ast	DPYD	neg		-0.213125	10.5545	-1.46661	0.14249	0.216012	-5.52417	Ast34	34	Ast	B2M	neg
-0.0235259	11.636	-0.340931	0.733157	0.999838	-6.60646	Ast33	33	Ast	2021-09-07	neg		-0.210464	11.2549	-1.53065	0.125863	0.193456	-5.42997	Ast34	34	Ast	MEF2A	neg
0.0235161	11.8066	0.405845	0.684858	0.999838	-6.58839	Ast33	33	Ast	FRMPD4	pos		-0.205681	11.1897	-1.32901	0.183851	0.270082	-5.70984	Ast34	34	Ast	RNF220	neg
0.0232501	11.7538	0.425594	0.670406	0.999838	-6.61881	Ast33	33	Ast	NRCAM	pos		-0.204909	11.5797	-1.26129	0.20721	0.292739	-5.79635	Ast34	34	Ast	ZEB2	neg
0.0231228	11.8406	0.353151	0.723977	0.999838	-6.61339	Ast33	33	Ast	MACROD2	pos		0.202864	11.6446	1.31419	0.188788	0.274902	-5.76308	Ast34	34	Ast	CKB	pos
0.0227441	11.1831	0.318033	0.750461	0.999838	-6.61302	Ast33	33	Ast	ARAP2	pos		-0.202374	11.8057	-1.38231	0.166883	0.246245	-5.65208	Ast34	34	Ast	DNM3	neg
-0.0220949	11.5883	-0.336998	0.73612	0.999838	-6.70406	Ast33	33	Ast	CADM1	neg		-0.202172	11.51	-1.32126	0.186421	0.272651	-5.72334	Ast34	34	Ast	TMSB4X	neg
-0.021968	12.3691	-0.2765	0.782165	0.999838	-6.68904	Ast33	33	Ast	NCAM2	neg		0.200564	11.7748	1.48922	0.136436	0.207955	-5.51087	Ast34	34	Ast	SMYD3	pos
-0.0218883	12.0337	-0.342352	0.732088	0.999838	-6.60486	Ast33	33	Ast	OXR1	neg		0.195746	11.5399	1.48879	0.136549	0.207955	-5.503	Ast34	34	Ast	ARHGAP26	pos
-0.021795	11.234	-0.315195	0.752615	0.999838	-6.6217	Ast33	33	Ast	STMN2	neg		-0.193619	11.8813	-1.39194	0.163948	0.242995	-5.62517	Ast34	34	Ast	PPFIA2	neg
-0.0216036	11.7936	-0.324371	0.745659	0.999838	-6.61765	Ast33	33	Ast	TTLL7	neg		-0.192617	10.9147	-1.22558	0.220364	0.307399	-5.86536	Ast34	34	Ast	NCKAP5	neg
0.0213571	12.0835	0.306322	0.759361	0.999838	-6.61529	Ast33	33	Ast	DMD	pos		0.191306	10.8925	1.30522	0.191825	0.278104	-5.83228	Ast34	34	Ast	GPC5	pos
-0.0211757	11.2519	-0.337091	0.73605	0.999838	-6.61069	Ast33	33	Ast	NDRG4	neg		0.180602	11.7315	1.26517	0.205819	0.292016	-5.80046	Ast34	34	Ast	ATXN1	pos
0.0211563	10.5876	0.331738	0.740089	0.999838	-6.61568	Ast33	33	Ast	ST6GAL1	pos		-0.177739	11.3581	-1.18856	0.234617	0.321872	-5.88312	Ast34	34	Ast	DYNLL1	neg
0.0211555	10.9979	0.283375	0.776891	0.999838	-6.63166	Ast33	33	Ast	DOCK10	pos		-0.177495	11.0035	-1.04274	0.297074	0.391383	-6.04221	Ast34	34	Ast	ALCAM	neg
0.0209031	11.0451	0.288445	0.773007	0.999838	-6.62198	Ast33	33	Ast	FCHSD2	pos		0.175361	11.6728	1.21481	0.224446	0.310483	-5.94024	Ast34	34	Ast	DOCK4	pos
-0.0204129	11.216	-0.279977	0.779496	0.999838	-6.63109	Ast33	33	Ast	PLP1	neg		0.175317	12.0339	1.23463	0.216974	0.303946	-5.9203	Ast34	34	Ast	RORA	pos
0.019824	11.1772	0.22337	0.823248	0.999838	-6.64686	Ast33	33	Ast	DCC	pos		-0.17081	12.0931	-1.19103	0.233649	0.321872	-5.9222	Ast34	34	Ast	AUTS2	neg
-0.0197235	11.205	-0.285178	0.775509	0.999838	-6.62304	Ast33	33	Ast	LDLRAD4	neg		-0.170342	10.9255	-1.11926	0.263036	0.355794	-5.96464	Ast34	34	Ast	PDE8A	neg
-0.0195662	11.8742	-0.202242	0.839728	0.999838	-6.64851	Ast33	33	Ast	ROBO2	neg		0.16932	11.9509	1.23648	0.216288	0.303946	-5.91122	Ast34	34	Ast	GPM6B	pos
0.0195079	12.0857	0.309386	0.757029	0.999838	-6.65343	Ast33	33	Ast	GPHN	pos		-0.169281	11.0451	-1.08741	0.27686	0.366205	-5.99561	Ast34	34	Ast	FCHSD2	neg
-0.0193186	11.8215	-0.261546	0.793673	0.999838	-6.63642	Ast33	33	Ast	ASIC2	neg		0.167114	11.2754	1.08887	0.276219	0.366205	-6.08951	Ast34	34	Ast	ZBTB20	pos
0.018994	11.5478	0.280111	0.779393	0.999838	-6.63059	Ast33	33	Ast	TJP1	pos		0.165912	11.6494	1.26696	0.205175	0.292016	-5.88239	Ast34	34	Ast	CACNB2	pos
0.0183771	10.865	0.246997	0.804912	0.999838	-6.6356	Ast33	33	Ast	CRYAB	pos		0.163639	12.3691	0.963093	0.335506	0.433417	-6.18755	Ast34	34	Ast	NCAM2	pos
0.018325	12.6605	0.33897	0.734634	0.999838	-6.68517	Ast33	33	Ast	FAM155A	pos		-0.16179	11.205	-1.08919	0.276074	0.366205	-5.99404	Ast34	34	Ast	LDLRAD4	neg
0.0177717	10.5437	0.253814	0.79964	0.999838	-6.63979	Ast33	33	Ast	SLC5A11	pos		-0.15954	11.8066	-1.28058	0.200348	0.286705	-5.77671	Ast34	34	Ast	FRMPD4	neg
-0.0175626	10.5807	-0.23785	0.811998	0.999838	-6.6432	Ast33	33	Ast	MTRNR2L12	neg		0.15449	11.6969	1.11787	0.263631	0.355794	-5.97636	Ast34	34	Ast	CDC42BPA	pos
-0.0170175	11.6728	-0.252686	0.800512	0.999838	-6.72032	Ast33	33	Ast	DOCK4	neg		-0.153169	11.6277	-1.00056	0.317045	0.41278	-6.08588	Ast34	34	Ast	PEBP1	neg
0.0169869	11.7171	0.228103	0.819567	0.999838	-6.64451	Ast33	33	Ast	2021-03-01	pos		0.151638	10.742	1.12131	0.262162	0.355794	-5.96463	Ast34	34	Ast	SAT1	pos
0.0169099	11.837	0.271884	0.785713	0.999838	-6.62772	Ast33	33	Ast	RTN3	pos		-0.148133	11.837	-1.10967	0.267149	0.357635	-5.97358	Ast34	34	Ast	RTN3	neg
0.0167224	11.2436	0.236694	0.812895	0.999838	-6.64222	Ast33	33	Ast	PRUNE2	pos		-0.148043	10.4734	-1.12571	0.260295	0.35563	-6.04862	Ast34	34	Ast	APOE	neg
-0.0166659	11.1435	-0.233532	0.81535	0.999838	-6.63869	Ast33	33	Ast	MAN2A1	neg		-0.147712	11.3561	-0.880257	0.378725	0.483603	-6.1976	Ast34	34	Ast	PLXDC2	neg
0.0165901	12.0429	0.266223	0.790069	0.999838	-6.62646	Ast33	33	Ast	PHACTR1	pos		0.146577	12.9442	1.01181	0.311633	0.407331	-6.16563	Ast34	34	Ast	LSAMP	pos
-0.0164474	11.418	-0.248328	0.803882	0.999838	-6.63222	Ast33	33	Ast	PKM	neg		0.141035	11.7324	0.845937	0.397593	0.500003	-6.23041	Ast34	34	Ast	GAPDH	pos
-0.0161506	10.7959	-0.22533	0.821724	0.999838	-6.64649	Ast33	33	Ast	FRMD4B	neg		-0.14025	12.3519	-1.03086	0.302611	0.397103	-6.05688	Ast34	34	Ast	NEGR1	neg
0.0159365	11.205	0.194553	0.845744	0.999838	-6.65226	Ast33	33	Ast	GALNTL6	pos		-0.139148	11.7491	-0.915229	0.360077	0.461565	-6.16951	Ast34	34	Ast	TUBA1B	neg
-0.0159218	11.9881	-0.266997	0.789473	0.999838	-6.63487	Ast33	33	Ast	CCSER1	neg		-0.129288	10.4837	-0.929522	0.352624	0.453764	-6.1867	Ast34	34	Ast	ARHGAP24	neg
0.0158569	11.017	0.21958	0.8262	0.999838	-6.64818	Ast33	33	Ast	ANO4	pos		0.128709	10.8547	0.975343	0.329395	0.427185	-6.20297	Ast34	34	Ast	PITPNC1	pos
0.0147831	11.5797	0.195434	0.845054	0.999838	-6.64501	Ast33	33	Ast	ZEB2	pos		-0.127646	12.9858	-1.11164	0.266301	0.357635	-5.97392	Ast34	34	Ast	SYT1	neg
-0.0146435	11.6962	-0.215943	0.829034	0.999838	-6.63994	Ast33	33	Ast	MAP7	neg		-0.123746	12.6404	-0.779384	0.435758	0.541841	-6.28218	Ast34	34	Ast	LRRTM4	neg
0.0146146	11.6315	0.224805	0.822132	0.999838	-6.64512	Ast33	33	Ast	GRIK2	pos		-0.122328	11.533	-0.850886	0.394837	0.500003	-6.22132	Ast34	34	Ast	TRIM2	neg
-0.0145474	10.9633	-0.215206	0.829607	0.999838	-6.63899	Ast33	33	Ast	FOXN3	neg		0.117889	10.75	0.77133	0.440515	0.543684	-6.29155	Ast34	34	Ast	SLC9A9	pos
0.0144966	10.8476	0.202749	0.839332	0.999838	-6.64981	Ast33	33	Ast	CNP	pos		0.113405	12.1094	0.848537	0.396144	0.500003	-6.22972	Ast34	34	Ast	RGS7	pos
0.0143755	12.0962	0.218291	0.827203	0.999838	-6.67352	Ast33	33	Ast	TCF4	pos		0.110321	12.0504	0.687062	0.492047	0.591883	-6.43551	Ast34	34	Ast	FTH1	pos
0.0143685	12.3271	0.207917	0.835295	0.999838	-6.73688	Ast33	33	Ast	CTNNA2	pos		0.107937	11.7673	0.874009	0.382118	0.486066	-6.29688	Ast34	34	Ast	NTRK2	pos
-0.0139391	11.3055	-0.213399	0.831016	0.999838	-6.64818	Ast33	33	Ast	ENC1	neg		-0.106335	11.2811	-0.630318	0.52849	0.624408	-6.40315	Ast34	34	Ast	TMTC2	neg
0.0136456	11.3483	0.16042	0.872551	0.999838	-6.65783	Ast33	33	Ast	NRG1	pos		-0.106331	12.0831	-0.817107	0.413872	0.518511	-6.25178	Ast34	34	Ast	PPP3CA	neg
-0.0135649	11.5342	-0.158516	0.874051	0.999838	-6.65787	Ast33	33	Ast	GRID2	neg		0.105756	11.3273	0.739933	0.459345	0.564824	-6.36922	Ast34	34	Ast	ZSWIM6	pos
0.0134803	11.9823	0.171877	0.863535	0.999838	-6.6489	Ast33	33	Ast	FRMD5	pos		0.105055	11.4777	0.73129	0.464606	0.569185	-6.31901	Ast34	34	Ast	OTUD7A	pos
0.0132696	11.236	0.190528	0.848896	0.999838	-6.65294	Ast33	33	Ast	HDAC9	pos		0.103958	11.7017	0.706598	0.47982	0.583422	-6.33969	Ast34	34	Ast	CCDC88A	pos
-0.012847	12.1887	-0.200605	0.841008	0.999838	-6.65054	Ast33	33	Ast	KCNQ5	neg		-0.103663	10.573	-0.7039	0.481499	0.583422	-6.33635	Ast34	34	Ast	C10orf11	neg
0.0128262	11.4459	0.208477	0.834857	0.999838	-6.64724	Ast33	33	Ast	IDS	pos		-0.102559	12.3141	-0.804841	0.420916	0.525354	-6.29469	Ast34	34	Ast	PLCB1	neg
-0.0128233	12.1764	-0.186652	0.851934	0.999838	-6.65284	Ast33	33	Ast	SNTG1	neg		0.102395	11.5883	0.727594	0.466866	0.569851	-6.41272	Ast34	34	Ast	CADM1	pos
-0.0125925	10.9177	-0.155489	0.876436	0.999838	-6.65971	Ast33	33	Ast	HS3ST4	neg		0.0989547	11.542	0.69199	0.488947	0.590293	-6.36385	Ast34	34	Ast	BCAS3	pos
-0.0125365	11.8838	-0.214519	0.830144	0.999838	-6.64759	Ast33	33	Ast	GRM5	neg		-0.0986789	11.8979	-0.776202	0.437634	0.542143	-6.28277	Ast34	34	Ast	NBEA	neg
0.0114688	11.1565	0.133777	0.89358	0.999838	-6.66239	Ast33	33	Ast	KIAA1217	pos		-0.0986491	10.6731	-0.650518	0.515361	0.615468	-6.37106	Ast34	34	Ast	FKBP5	neg
0.0114039	11.4063	0.154331	0.87735	0.999838	-6.66002	Ast33	33	Ast	TMEFF2	pos		-0.0966891	13.1411	-0.573181	0.566525	0.649925	-6.41793	Ast34	34	Ast	KCNIP4	neg
-0.0112339	10.742	-0.177492	0.859122	0.999838	-6.64802	Ast33	33	Ast	SAT1	neg		0.096342	12.0835	0.647357	0.517404	0.615692	-6.37478	Ast34	34	Ast	DMD	pos
0.0110832	12.1087	0.165177	0.868805	0.999838	-6.65391	Ast33	33	Ast	MAP1B	pos		-0.0920673	11.4545	-0.571438	0.567706	0.649925	-6.51192	Ast34	34	Ast	ERBB4	neg
0.01086	11.0923	0.155359	0.876539	0.999838	-6.6588	Ast33	33	Ast	SLCO3A1	pos		-0.0906692	12.0337	-0.661566	0.508253	0.60917	-6.36259	Ast34	34	Ast	OXR1	neg
0.0104133	11.5422	0.137193	0.890879	0.999838	-6.66079	Ast33	33	Ast	FAM19A2	pos		-0.0906419	12.9874	-0.602456	0.546874	0.639303	-6.40043	Ast34	34	Ast	CNTNAP2	neg
-0.010389	11.1142	-0.125304	0.900283	0.999838	-6.66073	Ast33	33	Ast	DHFR	neg		0.0887099	12.306	0.542447	0.587513	0.664449	-6.43614	Ast34	34	Ast	NKAIN2	pos
-0.00977061	11.3626	-0.14295	0.88633	0.999838	-6.66128	Ast33	33	Ast	SH3GL3	neg		-0.0857199	13.5556	-0.626045	0.531289	0.625489	-6.47939	Ast34	34	Ast	CADM2	neg
-0.0096204	11.8377	-0.164187	0.869585	0.999838	-6.65767	Ast33	33	Ast	PRKCB	neg		-0.085357	10.9633	-0.590829	0.554638	0.646104	-6.40822	Ast34	34	Ast	FOXN3	neg
-0.00920302	11.6528	-0.130754	0.895971	0.999838	-6.66302	Ast33	33	Ast	AK5	neg		0.0843966	11.6962	0.582438	0.560275	0.648123	-6.41433	Ast34	34	Ast	MAP7	pos
-0.00915552	11.4774	-0.125197	0.900368	0.999838	-6.66344	Ast33	33	Ast	PDE1A	neg		-0.0831449	11.418	-0.585209	0.558411	0.648123	-6.40863	Ast34	34	Ast	PKM	neg
0.00894935	11.6045	0.122578	0.902442	0.999838	-6.66339	Ast33	33	Ast	LINGO2	pos		-0.0802529	12.1372	-0.60258	0.546791	0.639303	-6.44311	Ast34	34	Ast	CLASP2	neg
0.00890878	10.9642	0.120778	0.903867	0.999838	-6.66438	Ast33	33	Ast	PDE1C	pos		-0.0800924	11.5154	-0.537425	0.590977	0.6651	-6.43742	Ast34	34	Ast	ACTB	neg
-0.00858942	10.594	-0.127888	0.898238	0.999838	-6.65333	Ast33	33	Ast	SFMBT2	neg		-0.0799958	11.8705	-0.556352	0.577973	0.657147	-6.42518	Ast34	34	Ast	AGAP1	neg
-0.00845337	11.4794	-0.122929	0.902164	0.999838	-6.66204	Ast33	33	Ast	CTNNA3	neg		-0.0789176	11.4744	-0.438184	0.661255	0.72216	-6.48453	Ast34	34	Ast	PDZD2	neg
-0.00835504	11.0649	-0.112497	0.91043	0.999838	-6.66457	Ast33	33	Ast	SGK1	neg		0.0787776	11.349	0.541164	0.588397	0.664449	-6.45576	Ast34	34	Ast	MAP4K4	pos
-0.00773948	10.7708	-0.106148	0.915465	0.999838	-6.66509	Ast33	33	Ast	PCDH15	neg		0.0774917	13.1285	0.56562	0.571655	0.652197	-6.42343	Ast34	34	Ast	RBFOX1	pos
-0.00766218	11.6554	-0.116572	0.9072	0.999838	-6.6557	Ast33	33	Ast	CACNA2D3	neg		0.0755924	11.8421	0.637753	0.523638	0.620885	-6.43962	Ast34	34	Ast	CNTN1	pos
0.00744144	11.5638	0.122437	0.902553	0.999838	-6.66408	Ast33	33	Ast	ARPP21	pos		-0.0722158	11.1059	-0.484841	0.627792	0.704145	-6.46407	Ast34	34	Ast	FUT8	neg
0.00729598	11.4729	0.112176	0.910684	0.999838	-6.66383	Ast33	33	Ast	GRIN1	pos		-0.0705629	12.0301	-0.579292	0.562395	0.648317	-6.41396	Ast34	34	Ast	KALRN	neg
0.0069625	11.975	0.117216	0.906689	0.999838	-6.65495	Ast33	33	Ast	AGBL4	pos		-0.0685696	11.8065	-0.469049	0.639037	0.711947	-6.47501	Ast34	34	Ast	LIMCH1	neg
0.00668764	11.9836	0.102748	0.918164	0.999838	-6.69975	Ast33	33	Ast	NCAM1	pos		-0.0683343	11.627	-0.465186	0.6418	0.712634	-6.56563	Ast34	34	Ast	QKI	neg
0.00665211	11.4477	0.0967934	0.922891	0.999838	-6.66621	Ast33	33	Ast	ELMO1	pos		0.0630346	11.6554	0.448825	0.65356	0.716112	-6.48148	Ast34	34	Ast	CACNA2D3	pos
-0.00646907	10.9352	-0.087859	0.929989	0.999838	-6.69961	Ast33	33	Ast	DLC1	neg		-0.061252	11.5266	-0.370881	0.710728	0.763098	-6.5109	Ast34	34	Ast	UNC5C	neg
0.00646256	10.6551	0.0916348	0.926989	0.999838	-6.66791	Ast33	33	Ast	KCNH8	pos		-0.0604183	12.4088	-0.456994	0.647677	0.716112	-6.47626	Ast34	34	Ast	FRMD4A	neg
0.00622691	11.6446	0.0873385	0.930403	0.999838	-6.70274	Ast33	33	Ast	CKB	pos		0.0601197	12.7126	0.368461	0.712532	0.763098	-6.60523	Ast34	34	Ast	LRP1B	pos
0.00576056	11.9209	0.0857237	0.931686	0.999838	-6.69078	Ast33	33	Ast	SIK3	pos		0.0573738	11.5478	0.399056	0.689854	0.749894	-6.51651	Ast34	34	Ast	TJP1	pos
0.00574368	11.2741	0.0902744	0.92807	0.999838	-6.66686	Ast33	33	Ast	THY1	pos		-0.0572415	11.4311	-0.395444	0.692517	0.749894	-6.50137	Ast34	34	Ast	SSH2	neg
-0.0055696	13.2249	-0.0893597	0.928796	0.999838	-6.75814	Ast33	33	Ast	MAGI2	neg		0.0570924	12.6274	0.45113	0.651898	0.716112	-6.4803	Ast34	34	Ast	DLGAP1	pos
-0.00551961	11.5804	-0.0766998	0.938863	0.999838	-6.66677	Ast33	33	Ast	KCTD16	neg		-0.0543998	12.1644	-0.359037	0.719569	0.768157	-6.51913	Ast34	34	Ast	RTN4	neg
-0.00524815	11.627	-0.0762783	0.939198	0.999838	-6.75082	Ast33	33	Ast	QKI	neg		0.0537743	12.3053	0.470449	0.638037	0.711947	-6.5607	Ast34	34	Ast	GPM6A	pos
-0.00505032	11.5879	-0.0708038	0.943554	0.999838	-6.66623	Ast33	33	Ast	UNC5D	neg		0.0525042	12.2757	0.449474	0.653092	0.716112	-6.54201	Ast34	34	Ast	CELF2	pos
-0.00503547	10.5545	-0.0745055	0.940608	0.999838	-6.66483	Ast33	33	Ast	B2M	neg		-0.0524216	12.0429	-0.394212	0.693426	0.749894	-6.5043	Ast34	34	Ast	PHACTR1	neg
-0.00490424	11.6724	-0.0607208	0.951582	0.999838	-6.66927	Ast33	33	Ast	HS6ST3	neg		0.0484983	12.1984	0.372538	0.709494	0.763098	-6.5168	Ast34	34	Ast	CHN1	pos
0.00482461	10.6315	0.0694775	0.94461	0.999838	-6.66975	Ast33	33	Ast	MOBP	pos		-0.0473248	11.1095	-0.307933	0.758135	0.806733	-6.5314	Ast34	34	Ast	KLHL32	neg
0.00455251	11.0238	0.0593266	0.952692	0.999838	-6.6701	Ast33	33	Ast	CBLN2	pos		0.046367	13.237	0.300456	0.763831	0.810198	-6.53523	Ast34	34	Ast	PTPRD	pos
-0.00409167	11.2156	-0.0639725	0.948992	0.999838	-6.66798	Ast33	33	Ast	YWHAH	neg		-0.0356068	12.2794	-0.268851	0.788046	0.830575	-6.63457	Ast34	34	Ast	ADGRL3	neg
-0.00402188	11.5118	-0.0615055	0.950957	0.999838	-6.66312	Ast33	33	Ast	GNAS	neg		-0.0352505	13.8673	-0.275164	0.783191	0.828088	-6.63234	Ast34	34	Ast	PCDH9	neg
0.00333169	11.3973	0.048611	0.961229	0.999838	-6.66016	Ast33	33	Ast	ARHGAP21	pos		0.0347088	11.9209	0.245168	0.806327	0.844482	-6.59657	Ast34	34	Ast	SIK3	pos
-0.00315695	11.4797	-0.0402924	0.96786	0.999838	-6.67039	Ast33	33	Ast	EDIL3	neg		-0.0339226	12.8675	-0.247705	0.804364	0.844482	-6.54866	Ast34	34	Ast	ANKS1B	neg
0.00299936	11.0903	0.0418745	0.966599	0.999838	-6.66479	Ast33	33	Ast	PIP4K2A	pos		-0.0336295	10.732	-0.219119	0.826558	0.857398	-6.55583	Ast34	34	Ast	DOCK5	neg
-0.00257809	10.8198	-0.0372578	0.97028	0.999838	-6.66867	Ast33	33	Ast	POLR2F	neg		0.0330475	11.1831	0.216808	0.828359	0.857398	-6.56007	Ast34	34	Ast	ARAP2	pos
0.00231239	10.732	0.0323317	0.974208	0.999838	-6.66517	Ast33	33	Ast	DOCK5	pos		-0.0329981	11.9481	-0.223891	0.822843	0.857398	-6.5537	Ast34	34	Ast	DPP6	neg
0.00197695	10.9969	0.023561	0.981203	0.999838	-6.67086	Ast33	33	Ast	SGCZ	pos		0.0302358	11.8616	0.215998	0.828991	0.857398	-6.63753	Ast34	34	Ast	FMNL2	pos
0.00156243	12.3227	0.0243333	0.980587	0.999838	-6.67027	Ast33	33	Ast	ANK3	pos		0.0171826	11.9823	0.102283	0.918532	0.947058	-6.57383	Ast34	34	Ast	FRMD5	pos
0.00153722	11.2954	0.0231017	0.981569	0.999838	-6.66108	Ast33	33	Ast	MBNL1	pos		0.0113066	12.9952	0.083206	0.933688	0.959704	-6.57712	Ast34	34	Ast	CSMD1	pos
0.00136349	10.9449	0.0190696	0.984786	0.999838	-6.67129	Ast33	33	Ast	ST18	pos		-0.0108545	10.6715	-0.0748147	0.940363	0.963581	-6.57673	Ast34	34	Ast	CHST11	neg
-0.00103927	10.9382	-0.0148214	0.988175	0.999838	-6.67046	Ast33	33	Ast	SLAIN1	neg		0.0102676	11.5164	0.0704462	0.943839	0.964168	-6.58538	Ast34	34	Ast	PSAP	pos
-0.000959857	12.1391	-0.0153443	0.987758	0.999838	-6.66931	Ast33	33	Ast	RALYL	neg		-0.00919023	11.3973	-0.0628583	0.94988	0.967209	-6.57891	Ast34	34	Ast	ARHGAP21	neg
-0.00053469	10.3737	-0.00852262	0.9932	0.999838	-6.67175	Ast33	33	Ast	DOCK8	neg		-0.00851609	10.594	-0.0593885	0.952643	0.967209	-6.57834	Ast34	34	Ast	SFMBT2	neg
-0.000432698	12.0931	-0.0063799	0.99491	0.999838	-6.691	Ast33	33	Ast	AUTS2	neg		-0.00751064	11.5945	-0.0515128	0.958917	0.970611	-6.57814	Ast34	34	Ast	EXOC6B	neg
-0.000354657	11.938	-0.00568244	0.995466	0.999838	-6.66992	Ast33	33	Ast	DSCAM	neg		0.00505582	12.8676	0.0448265	0.964246	0.973038	-6.6695	Ast34	34	Ast	NRG3	pos
0.000313796	11.2964	0.00477826	0.996188	0.999838	-6.66974	Ast33	33	Ast	DNAJC6	pos		0.00483918	12.0857	0.0362777	0.971061	0.976946	-6.62753	Ast34	34	Ast	GPHN	pos
-0.000176154	11.4263	-0.00229458	0.998169	0.999838	-6.6715	Ast33	33	Ast	KIRREL3	neg		0.00460748	11.6282	0.0316021	0.974789	0.977734	-6.57917	Ast34	34	Ast	CACNA2D1	pos
1.41e-05	11.0111	0.000203506	0.999838	0.999838	-6.66987	Ast33	33	Ast	QDPR	pos		0.0020659	11.7021	0.012503	0.990024	0.990024	-6.57881	Ast34	34	Ast	SPOCK1	pos
0.351139	10.3737	3.99761	6.41e-05	0.0212783	0.94327	Mic33	33	Mic	DOCK8	pos		0.871537	10.5972	5.96243	2.5e-09	4.16e-07	10.8843	Mic34	34	Mic	SPP1	pos
0.274018	10.5972	2.64063	0.00827809	0.813809	-2.64201	Mic33	33	Mic	SPP1	pos		0.86941	10.6266	6.20719	5.44e-10	1.81e-07	12.3331	Mic34	34	Mic	SLC1A3	pos
-0.245022	10.594	-2.56401	0.0103503	0.813809	-2.78604	Mic33	33	Mic	SFMBT2	neg		0.642322	12.1568	5.37621	7.65e-08	8.46e-06	7.63263	Mic34	34	Mic	MEF2C	pos
-0.24284	11.5164	-2.4102	0.0159477	0.813809	-3.09183	Mic33	33	Mic	PSAP	neg		0.634609	11.3561	4.22248	2.42e-05	0.00133972	2.20789	Mic34	34	Mic	PLXDC2	pos
-0.205347	13.8673	-2.1557	0.0311123	0.813809	-3.54019	Mic33	33	Mic	PCDH9	neg		0.63387	11.5399	5.05253	4.38e-07	3.63e-05	5.99284	Mic34	34	Mic	ARHGAP26	pos
-0.203433	11.7491	-1.96313	0.0496379	0.813809	-3.84755	Mic33	33	Mic	TUBA1B	neg		0.628617	11.51	4.36061	1.3e-05	0.000863183	2.81462	Mic34	34	Mic	TMSB4X	pos
-0.190176	11.9923	-1.56498	0.117594	0.813809	-4.3901	Mic33	33	Mic	RASGEF1B	neg		0.554284	11.4311	4.1194	3.81e-05	0.00180492	1.80969	Mic34	34	Mic	SSH2	pos
0.190026	11.51	1.86581	0.0620744	0.813809	-3.996	Mic33	33	Mic	TMSB4X	pos		0.520625	11.4477	3.77305	0.000161479	0.00670136	0.475072	Mic34	34	Mic	ELMO1	pos
-0.185285	13.1285	-1.9909	0.0464979	0.813809	-3.80529	Mic33	33	Mic	RBFOX1	neg		0.484548	11.205	3.46339	0.000533933	0.0194235	-0.608264	Mic34	34	Mic	LDLRAD4	pos
0.178845	12.0337	1.92249	0.0545512	0.813809	-3.90884	Mic33	33	Mic	OXR1	pos		0.460108	10.573	3.43871	0.000585046	0.0194235	-0.719502	Mic34	34	Mic	C10orf11	pos
-0.17035	11.4425	-1.78686	0.0739668	0.813809	-4.10403	Mic33	33	Mic	KCNQ3	neg		0.432634	10.9979	2.77745	0.005481	0.107041	-2.67906	Mic34	34	Mic	DOCK10	pos
-0.170088	12.9874	-1.66857	0.0952096	0.813809	-4.26307	Mic33	33	Mic	CNTNAP2	neg		0.425906	10.3658	3.37349	0.000742851	0.0224206	-0.920408	Mic34	34	Mic	APBB1IP	pos
-0.169695	11.4311	-1.77601	0.0757387	0.813809	-4.12564	Mic33	33	Mic	SSH2	neg		0.408996	11.7868	2.97329	0.00294786	0.0699065	-2.12672	Mic34	34	Mic	UBE2E2	pos
0.168761	10.9177	1.43929	0.150075	0.813809	-4.54427	Mic33	33	Mic	HS3ST4	pos		0.408823	10.4837	3.04925	0.00229548	0.0635082	-1.93388	Mic34	34	Mic	ARHGAP24	pos
-0.168563	12.5515	-1.77616	0.0757129	0.813809	-4.11878	Mic33	33	Mic	ANK2	neg		0.406273	11.9923	2.33624	0.0194834	0.24105	-3.76858	Mic34	34	Mic	RASGEF1B	pos
-0.166668	12.4878	-1.77124	0.0765281	0.813809	-4.12555	Mic33	33	Mic	PDE4D	neg		-0.405043	11.7695	-2.38154	0.0172448	0.238553	-3.66098	Mic34	34	Mic	WWOX	neg
-0.159867	12.9858	-2.04703	0.0406609	0.813809	-3.7173	Mic33	33	Mic	SYT1	neg		-0.403093	12.0339	-2.6369	0.00836964	0.154373	-3.03816	Mic34	34	Mic	RORA	neg
-0.159237	11.7171	-1.44365	0.148845	0.813809	-4.52934	Mic33	33	Mic	2021-03-01	neg		-0.39608	10.594	-2.99382	0.00275664	0.0699065	-2.10693	Mic34	34	Mic	SFMBT2	neg
-0.158697	10.8669	-1.52111	0.12824	0.813809	-4.45417	Mic33	33	Mic	ITPR2	neg		0.389507	11.4125	2.77925	0.00545072	0.107041	-2.66392	Mic34	34	Mic	DTNA	pos
-0.157642	13.237	-1.50627	0.132006	0.813809	-4.46307	Mic33	33	Mic	PTPRD	neg		0.385363	11.4155	2.59258	0.00952893	0.162598	-3.15446	Mic34	34	Mic	DPYD	pos
-0.156016	11.0548	-1.53907	0.123794	0.813809	-4.41984	Mic33	33	Mic	DIP2B	neg		0.380743	10.9177	2.26399	0.0235795	0.272867	-3.94525	Mic34	34	Mic	HS3ST4	pos
-0.155781	12.3961	-1.18517	0.235956	0.813809	-4.79885	Mic33	33	Mic	DPP10	neg		-0.372391	11.0548	-2.5628	0.0103865	0.162598	-3.22346	Mic34	34	Mic	DIP2B	neg
-0.151081	11.3192	-1.40293	0.160646	0.813809	-4.57517	Mic33	33	Mic	TCF12	neg		0.355172	10.3737	2.79128	0.00525222	0.107041	-2.66442	Mic34	34	Mic	DOCK8	pos
-0.150763	11.357	-1.27476	0.202402	0.813809	-4.7126	Mic33	33	Mic	SLC26A3	neg		0.351721	11.8144	2.55326	0.0106753	0.162598	-3.26889	Mic34	34	Mic	SLC8A1	pos
-0.150346	11.4555	-1.46042	0.144182	0.813809	-4.51632	Mic33	33	Mic	STMN1	neg		0.346182	10.6715	2.55004	0.0107745	0.162598	-3.29665	Mic34	34	Mic	CHST11	pos
-0.14946	13.5556	-1.46522	0.142869	0.813809	-4.51059	Mic33	33	Mic	CADM2	neg		-0.332375	11.1602	-2.25986	0.0238348	0.272867	-3.93701	Mic34	34	Mic	FRYL	neg
-0.148641	11.8557	-1.3749	0.169169	0.813809	-4.61015	Mic33	33	Mic	SPARCL1	neg		-0.317841	11.8806	-1.96692	0.049199	0.350529	-4.55657	Mic34	34	Mic	HSP90AA1	neg
-0.147541	11.1884	-1.45426	0.145881	0.813809	-4.51996	Mic33	33	Mic	SHTN1	neg		-0.316902	11.5297	-2.33394	0.0196034	0.24105	-3.77633	Mic34	34	Mic	ATP8A1	neg
-0.146553	11.5296	-1.55634	0.119635	0.813809	-4.40373	Mic33	33	Mic	UCHL1	neg		0.301634	11.2549	2.35986	0.018286	0.24105	-3.75789	Mic34	34	Mic	MEF2A	pos
-0.146121	11.5797	-1.32248	0.186016	0.813809	-4.66213	Mic33	33	Mic	ZEB2	neg		-0.296253	11.234	-2.03888	0.041468	0.350529	-4.40628	Mic34	34	Mic	STMN2	neg
-0.144832	11.8001	-1.51589	0.129554	0.813809	-4.44635	Mic33	33	Mic	N4BP2L2	neg		-0.29336	11.6494	-2.08754	0.0368451	0.349502	-4.30679	Mic34	34	Mic	CACNB2	neg
-0.144285	12.3053	-1.70024	0.0890936	0.813809	-4.22203	Mic33	33	Mic	GPM6A	neg		-0.290647	12.8676	-2.40771	0.0160572	0.231783	-3.60616	Mic34	34	Mic	NRG3	neg
-0.144065	11.2549	-1.60473	0.10856	0.813809	-4.35719	Mic33	33	Mic	MEF2A	neg		0.285079	11.8001	2.0991	0.0358134	0.349502	-4.28155	Mic34	34	Mic	N4BP2L2	pos
-0.143805	11.9416	-1.46759	0.142222	0.813809	-4.50455	Mic33	33	Mic	DST	neg		-0.284751	10.8547	-2.00266	0.0452194	0.350529	-4.47129	Mic34	34	Mic	PITPNC1	neg
0.142917	11.1435	1.3658	0.172008	0.813809	-4.61612	Mic33	33	Mic	MAN2A1	pos		-0.281689	10.6432	-1.99298	0.0462702	0.350529	-4.49659	Mic34	34	Mic	LHFPL3	neg
-0.142238	13.5192	-1.51835	0.128933	0.813809	-4.44737	Mic33	33	Mic	DLG2	neg		0.280674	10.5876	2.19154	0.0284182	0.314494	-4.13	Mic34	34	Mic	ST6GAL1	pos
-0.142204	12.7126	-1.17218	0.24113	0.813809	-4.8115	Mic33	33	Mic	LRP1B	neg		-0.278817	11.0923	-1.89302	0.0583621	0.350529	-4.68342	Mic34	34	Mic	SLCO3A1	neg
-0.141002	11.5478	-1.42518	0.154114	0.813809	-4.55569	Mic33	33	Mic	TJP1	neg		-0.277104	11.1831	-1.84964	0.0643715	0.350529	-4.76052	Mic34	34	Mic	ARAP2	neg
-0.140559	12.8295	-1.56747	0.117012	0.813809	-4.39049	Mic33	33	Mic	NRXN1	neg		-0.272915	11.4246	-1.78743	0.0738743	0.350529	-4.87419	Mic34	34	Mic	PLCL1	neg
-0.14034	11.5446	-1.57821	0.114524	0.813809	-4.37749	Mic33	33	Mic	VSNL1	neg		-0.265865	11.1062	-1.59981	0.109648	0.350529	-5.17788	Mic34	34	Mic	NFIA	neg
-0.139153	10.6731	-1.33698	0.181235	0.813809	-4.64394	Mic33	33	Mic	FKBP5	neg		-0.265791	10.7693	-1.89468	0.0581419	0.350529	-4.68293	Mic34	34	Mic	SLC1A2	neg
-0.138882	12.9952	-1.50604	0.132065	0.813809	-4.46347	Mic33	33	Mic	CSMD1	neg		-0.265791	11.3626	-1.84972	0.064361	0.350529	-4.76497	Mic34	34	Mic	SH3GL3	neg
0.138089	10.7272	1.3475	0.177826	0.813809	-4.65065	Mic33	33	Mic	MAML2	pos		-0.265791	11.8421	-2.16523	0.0303755	0.325311	-4.14769	Mic34	34	Mic	CNTN1	neg
-0.13806	10.3658	-1.52288	0.127796	0.813809	-4.44971	Mic33	33	Mic	APBB1IP	neg		-0.265062	11.7064	-1.59919	0.109786	0.350529	-5.18451	Mic34	34	Mic	PTPRK	neg
-0.137447	12.1372	-1.44858	0.147462	0.813809	-4.52655	Mic33	33	Mic	CLASP2	neg		-0.264257	11.8377	-2.12375	0.0336963	0.344223	-4.22536	Mic34	34	Mic	PRKCB	neg
-0.136238	12.0857	-1.42866	0.15311	0.813809	-4.55013	Mic33	33	Mic	GPHN	neg		-0.26304	11.2519	-2.00062	0.0454393	0.350529	-4.48152	Mic34	34	Mic	NDRG4	neg
-0.13606	11.6728	-1.39541	0.162898	0.813809	-4.63141	Mic33	33	Mic	DOCK4	neg		-0.261289	11.2306	-1.70948	0.0873685	0.350529	-5.00751	Mic34	34	Mic	PHLPP1	neg
0.135589	12.1568	1.6379	0.10145	0.813809	-4.32194	Mic33	33	Mic	MEF2C	pos		-0.26109	11.6461	-1.67874	0.0932102	0.350529	-5.05792	Mic34	34	Mic	CNTNAP5	neg
-0.135487	11.234	-1.34285	0.179329	0.813809	-4.64479	Mic33	33	Mic	STMN2	neg		-0.260029	12.0898	-1.733	0.083103	0.350529	-4.96807	Mic34	34	Mic	IQCJ-SCHIP1	neg
-0.133325	12.3805	-1.24583	0.212834	0.813809	-4.74252	Mic33	33	Mic	NLGN1	neg		-0.259911	11.6045	-1.69236	0.0905835	0.350529	-5.03553	Mic34	34	Mic	LINGO2	neg
-0.132647	11.216	-1.24767	0.212157	0.813809	-4.74042	Mic33	33	Mic	PLP1	neg		-0.259233	12.1984	-2.02441	0.042934	0.350529	-4.43156	Mic34	34	Mic	CHN1	neg
-0.13223	11.7324	-1.15946	0.246275	0.813809	-4.81828	Mic33	33	Mic	GAPDH	neg		-0.257372	11.3339	-1.86636	0.0619975	0.350529	-4.73344	Mic34	34	Mic	NGFRAP1	neg
-0.1317	11.4921	-1.16995	0.242029	0.813809	-4.8074	Mic33	33	Mic	FHIT	neg		-0.255073	11.4825	-1.64825	0.0993076	0.350529	-5.10496	Mic34	34	Mic	DAB1	neg
-0.13132	11.6277	-1.26851	0.204621	0.813809	-4.7192	Mic33	33	Mic	PEBP1	neg		0.253774	12.0337	1.91404	0.0556218	0.350529	-4.65118	Mic34	34	Mic	OXR1	pos
-0.13101	10.7562	-1.18675	0.235332	0.813809	-4.7975	Mic33	33	Mic	GRIK1	neg		0.25308	12.4088	2.1176	0.0342149	0.344223	-4.3117	Mic34	34	Mic	FRMD4A	pos
0.130971	10.6715	1.40407	0.160306	0.813809	-4.60265	Mic33	33	Mic	CHST11	pos		0.252724	11.7171	1.60547	0.108398	0.350529	-5.17012	Mic34	34	Mic	2021-03-01	pos
-0.130623	11.4246	-1.2306	0.218478	0.813809	-4.75588	Mic33	33	Mic	PLCL1	neg		-0.252047	12.3227	-1.86325	0.0624338	0.350529	-4.73792	Mic34	34	Mic	ANK3	neg
-0.130375	12.306	-1.17666	0.239337	0.813809	-4.8073	Mic33	33	Mic	NKAIN2	neg		-0.2499	10.4169	-1.75363	0.0795003	0.350529	-4.93381	Mic34	34	Mic	RELN	neg
-0.130371	12.3271	-1.18259	0.23698	0.813809	-4.80187	Mic33	33	Mic	CTNNA2	neg		-0.2499	12.0678	-1.56486	0.117623	0.350529	-5.23907	Mic34	34	Mic	SLC24A2	neg
-0.130178	11.5943	-1.35494	0.175444	0.813809	-4.62548	Mic33	33	Mic	MACF1	neg		-0.2499	10.8399	-1.72204	0.0850685	0.350529	-4.98731	Mic34	34	Mic	ABCA2	neg
-0.129823	13.1135	-1.35815	0.174424	0.813809	-4.62612	Mic33	33	Mic	ADGRB3	neg		-0.2499	11.8065	-1.74881	0.080331	0.350529	-4.94204	Mic34	34	Mic	LIMCH1	neg
-0.127386	11.236	-1.23675	0.216188	0.813809	-4.74439	Mic33	33	Mic	HDAC9	neg		-0.249342	11.6446	-1.60062	0.109467	0.350529	-5.18118	Mic34	34	Mic	CKB	neg
-0.125514	12.0962	-1.25412	0.209805	0.813809	-4.72736	Mic33	33	Mic	TCF4	neg		-0.248661	11.3118	-1.38945	0.164703	0.350529	-5.49011	Mic34	34	Mic	ROBO1	neg
-0.124872	11.8144	-1.2899	0.197094	0.813809	-4.70122	Mic33	33	Mic	SLC8A1	neg		-0.248568	10.4925	-1.61171	0.107032	0.350529	-5.16621	Mic34	34	Mic	MTRNR2L8	neg
-0.123995	12.6745	-1.41275	0.157735	0.813809	-4.56958	Mic33	33	Mic	OPCML	neg		-0.248561	10.8086	-1.3916	0.164051	0.350529	-5.48835	Mic34	34	Mic	ADARB2	neg
-0.122133	12.9442	-1.13709	0.255506	0.813809	-4.84307	Mic33	33	Mic	LSAMP	neg		-0.24825	11.1095	-1.6604	0.0968421	0.350529	-5.08859	Mic34	34	Mic	KLHL32	neg
-0.121547	12.0339	-1.15053	0.24993	0.813809	-4.82982	Mic33	33	Mic	RORA	neg		-0.247874	10.5807	-1.59691	0.110293	0.350529	-5.18936	Mic34	34	Mic	MTRNR2L12	neg
0.120991	11.679	1.2436	0.213654	0.813809	-4.74119	Mic33	33	Mic	PSD3	pos		-0.247832	12.1094	-1.89631	0.057925	0.350529	-4.67971	Mic34	34	Mic	RGS7	neg
-0.120901	10.732	-1.15868	0.246591	0.813809	-4.82112	Mic33	33	Mic	DOCK5	neg		-0.247643	10.9637	-1.66609	0.0957021	0.350529	-5.07935	Mic34	34	Mic	CLDN11	neg
-0.117024	10.7959	-1.10052	0.271111	0.813809	-4.86597	Mic33	33	Mic	FRMD4B	neg		-0.247643	10.8476	-1.64928	0.0990971	0.350529	-5.10651	Mic34	34	Mic	CNP	neg
-0.116323	12.2562	-1.14524	0.252118	0.813809	-4.8335	Mic33	33	Mic	CALM1	neg		-0.247599	11.3867	-1.707	0.0878297	0.350529	-5.01212	Mic34	34	Mic	APLP1	neg
0.116159	11.5342	0.916481	0.35942	0.813809	-5.0094	Mic33	33	Mic	GRID2	pos		-0.24715	11.6315	-1.80975	0.0703417	0.350529	-4.83571	Mic34	34	Mic	GRIK2	neg
-0.115658	10.9147	-1.05245	0.292601	0.813809	-4.90975	Mic33	33	Mic	NCKAP5	neg		-0.246808	11.8677	-1.87611	0.0606465	0.350529	-4.71555	Mic34	34	Mic	RTN1	neg
-0.114695	11.8215	-1.06524	0.286775	0.813809	-4.90475	Mic33	33	Mic	ASIC2	neg		-0.245293	12.3691	-1.38743	0.165317	0.350529	-5.49365	Mic34	34	Mic	NCAM2	neg
-0.113684	12.1644	-1.08978	0.275815	0.813809	-4.87577	Mic33	33	Mic	RTN4	neg		-0.245171	12.2358	-2.01049	0.0443856	0.350529	-4.46203	Mic34	34	Mic	STXBP5L	neg
-0.11278	11.3913	-1.21416	0.224694	0.813809	-4.77271	Mic33	33	Mic	NRGN	neg		-0.245027	11.5638	-1.91628	0.0553361	0.350529	-4.64229	Mic34	34	Mic	ARPP21	neg
-0.110753	11.2306	-1.04418	0.296406	0.813809	-4.92185	Mic33	33	Mic	PHLPP1	neg		-0.244854	11.7021	-1.52059	0.12837	0.350529	-5.3046	Mic34	34	Mic	SPOCK1	neg
-0.110545	12.0931	-1.07857	0.280784	0.813809	-4.88521	Mic33	33	Mic	AUTS2	neg		-0.244468	11.7673	-1.84606	0.0648904	0.350529	-4.77068	Mic34	34	Mic	NTRK2	neg
-0.110371	12.8676	-1.31728	0.187751	0.813809	-4.67084	Mic33	33	Mic	NRG3	neg		-0.243998	10.8065	-1.36147	0.173372	0.350973	-5.52807	Mic34	34	Mic	TSHZ2	neg
-0.110366	11.1062	-0.954044	0.340067	0.813809	-4.98551	Mic33	33	Mic	NFIA	neg		-0.242387	12.4878	-1.78482	0.0742972	0.350529	-4.87375	Mic34	34	Mic	PDE4D	neg
-0.109515	11.9093	-0.974935	0.329598	0.813809	-4.97598	Mic33	33	Mic	LRRC4C	neg		-0.24129	11.5266	-1.49998	0.133627	0.350529	-5.33495	Mic34	34	Mic	UNC5C	neg
-0.107908	12.0429	-1.19281	0.232948	0.813809	-4.7903	Mic33	33	Mic	PHACTR1	neg		-0.24056	10.8578	-1.57385	0.115529	0.350529	-5.22489	Mic34	34	Mic	ZNF385D	neg
-0.106933	13.1411	-0.931576	0.351561	0.813809	-5.0044	Mic33	33	Mic	KCNIP4	neg		-0.240223	11.1142	-1.38031	0.167499	0.350529	-5.50252	Mic34	34	Mic	DHFR	neg
-0.105722	11.7748	-1.11977	0.262816	0.813809	-4.84993	Mic33	33	Mic	SMYD3	neg		-0.239279	11.3055	-1.74255	0.0814187	0.350529	-4.95192	Mic34	34	Mic	ENC1	neg
-0.105097	11.7017	-1.03942	0.298614	0.813809	-4.91957	Mic33	33	Mic	CCDC88A	neg		-0.23625	10.8925	-1.50631	0.131995	0.350529	-5.32556	Mic34	34	Mic	GPC5	neg
-0.104543	11.5073	-0.954595	0.339788	0.813809	-4.98556	Mic33	33	Mic	FTL	neg		0.234269	11.1884	1.60684	0.108097	0.350529	-5.16731	Mic34	34	Mic	SHTN1	pos
-0.103526	12.4748	-1.27694	0.201632	0.813809	-4.71214	Mic33	33	Mic	FGF14	neg		-0.232698	11.1565	-1.29116	0.196654	0.368865	-5.61978	Mic34	34	Mic	KIAA1217	neg
-0.103389	12.1984	-1.16473	0.244135	0.813809	-4.81713	Mic33	33	Mic	CHN1	neg		-0.232626	11.792	-1.48648	0.13716	0.350529	-5.35541	Mic34	34	Mic	PCDH7	neg
-0.103215	12.9825	-0.964394	0.334854	0.813809	-4.98325	Mic33	33	Mic	NRXN3	neg		-0.232466	11.017	-1.53018	0.125978	0.350529	-5.29116	Mic34	34	Mic	ANO4	neg
-0.10221	11.8051	-1.05169	0.29295	0.813809	-4.91088	Mic33	33	Mic	PTK2	neg		-0.232182	11.4797	-1.40967	0.158646	0.350529	-5.46382	Mic34	34	Mic	EDIL3	neg
-0.101234	10.742	-1.09702	0.27264	0.813809	-4.87415	Mic33	33	Mic	SAT1	neg		-0.232065	11.593	-1.53309	0.125262	0.350529	-5.28683	Mic34	34	Mic	KCND2	neg
-0.100461	12.0536	-1.03893	0.298841	0.813809	-4.92538	Mic33	33	Mic	ATRNL1	neg		-0.232065	10.6315	-1.58822	0.112244	0.350529	-5.20297	Mic34	34	Mic	MOBP	neg
-0.099965	12.6274	-1.16454	0.244211	0.813809	-4.81752	Mic33	33	Mic	DLGAP1	neg		-0.232009	10.8435	-1.53399	0.125039	0.350529	-5.28436	Mic34	34	Mic	TMEM144	neg
-0.0987361	11.3826	-0.926192	0.354351	0.813809	-5.01162	Mic33	33	Mic	CLU	neg		-0.231941	11.6732	-1.43724	0.150658	0.350529	-5.42557	Mic34	34	Mic	GRIA4	neg
-0.0985447	11.3273	-0.946962	0.343664	0.813809	-4.98871	Mic33	33	Mic	ZSWIM6	neg		-0.231855	11.4063	-1.49178	0.135765	0.350529	-5.34772	Mic34	34	Mic	TMEFF2	neg
-0.0971518	11.975	-1.13069	0.25819	0.813809	-4.84845	Mic33	33	Mic	AGBL4	neg		-0.2318	11.2754	-1.39555	0.162857	0.350529	-5.47392	Mic34	34	Mic	ZBTB20	neg
-0.0967994	12.233	-0.904198	0.365895	0.813809	-5.02767	Mic33	33	Mic	TENM2	neg		-0.231752	10.6457	-1.72844	0.0839166	0.350529	-4.97635	Mic34	34	Mic	ADGRV1	neg
-0.0967045	12.2757	-1.17471	0.240117	0.813809	-4.82137	Mic33	33	Mic	CELF2	neg		-0.231752	11.0522	-1.52466	0.127351	0.350529	-5.29939	Mic34	34	Mic	GRM3	neg
-0.0962099	12.0464	-1.06712	0.285924	0.813809	-4.90095	Mic33	33	Mic	AHI1	neg		-0.231752	10.6689	-1.56845	0.116783	0.350529	-5.23338	Mic34	34	Mic	C10orf90	neg
-0.0960186	11.2741	-1.03364	0.301311	0.813809	-4.93005	Mic33	33	Mic	THY1	neg		-0.231752	10.6629	-1.59976	0.109659	0.350529	-5.18504	Mic34	34	Mic	CLMN	neg
0.0959247	11.4155	0.916697	0.359306	0.813809	-5.00848	Mic33	33	Mic	DPYD	pos		-0.231752	11.6528	-1.56593	0.117373	0.350529	-5.23724	Mic34	34	Mic	AK5	neg
-0.0957747	10.9979	-0.863861	0.387669	0.813809	-5.04445	Mic33	33	Mic	DOCK10	neg		-0.231752	10.5507	-1.58822	0.112243	0.350529	-5.20297	Mic34	34	Mic	CNDP1	neg
-0.0955379	11.4545	-0.797577	0.42512	0.813809	-5.09858	Mic33	33	Mic	ERBB4	neg		-0.231209	11.0796	-1.83767	0.0661173	0.350529	-4.7862	Mic34	34	Mic	TNR	neg
-0.095421	12.555	-0.938145	0.348175	0.813809	-5.00267	Mic33	33	Mic	PPP2R2B	neg		-0.230819	11.9836	-1.62948	0.103218	0.350529	-5.13794	Mic34	34	Mic	NCAM1	neg
-0.0947399	11.2436	-0.920055	0.357549	0.813809	-5.01665	Mic33	33	Mic	PRUNE2	neg		-0.230483	11.533	-1.65002	0.098946	0.350529	-5.10512	Mic34	34	Mic	TRIM2	neg
-0.0930529	12.0301	-1.12967	0.258623	0.813809	-4.84937	Mic33	33	Mic	KALRN	neg		-0.230105	11.0111	-1.58348	0.113318	0.350529	-5.20995	Mic34	34	Mic	QDPR	neg
-0.0929456	12.2794	-0.945762	0.344275	0.813809	-4.99782	Mic33	33	Mic	ADGRL3	neg		-0.229473	11.0531	-1.39345	0.163491	0.350529	-5.48562	Mic34	34	Mic	CDH20	neg
-0.0926383	12.8675	-0.99875	0.317921	0.813809	-4.95677	Mic33	33	Mic	ANKS1B	neg		-0.228702	12.1887	-1.69711	0.0896836	0.350529	-5.02698	Mic34	34	Mic	KCNQ5	neg
-0.0924664	12.3301	-0.986067	0.324106	0.813809	-4.96758	Mic33	33	Mic	CTNND2	neg		-0.228646	11.276	-1.3497	0.17712	0.356234	-5.54376	Mic34	34	Mic	SPOCK3	neg
-0.0920517	11.9509	-0.911807	0.361875	0.813809	-5.02213	Mic33	33	Mic	GPM6B	neg		-0.22819	12.0301	-1.92317	0.0544649	0.350529	-4.62918	Mic34	34	Mic	KALRN	neg
-0.091897	10.8399	-0.91215	0.361695	0.813809	-5.02248	Mic33	33	Mic	ABCA2	neg		-0.227697	11.8813	-1.6858	0.0918417	0.350529	-5.04662	Mic34	34	Mic	PPFIA2	neg
-0.091854	11.9836	-0.934306	0.350151	0.813809	-5.00639	Mic33	33	Mic	NCAM1	neg		-0.227205	11.4545	-1.31506	0.188498	0.363845	-5.58837	Mic34	34	Mic	ERBB4	neg
0.0912257	11.817	0.966842	0.333629	0.813809	-4.97195	Mic33	33	Mic	PNISR	pos		0.226759	12.2757	1.94753	0.0514774	0.350529	-4.61944	Mic34	34	Mic	CELF2	pos
-0.0890191	11.9209	-0.874868	0.38165	0.813809	-5.03972	Mic33	33	Mic	SIK3	neg		-0.226156	12.0952	-1.75075	0.0799956	0.350529	-4.93627	Mic34	34	Mic	SNAP25	neg
-0.0888666	12.1094	-0.979219	0.327477	0.813809	-4.97282	Mic33	33	Mic	RGS7	neg		-0.224013	12.1391	-1.7039	0.0884068	0.350529	-5.01599	Mic34	34	Mic	RALYL	neg
-0.0878073	12.1887	-0.93994	0.347254	0.813809	-5.00211	Mic33	33	Mic	KCNQ5	neg		-0.222591	12.1629	-1.66287	0.0963461	0.350529	-5.0833	Mic34	34	Mic	LRRC7	neg
-0.0870094	11.627	-0.811991	0.416801	0.813809	-5.10192	Mic33	33	Mic	QKI	neg		-0.221462	11.1772	-1.18619	0.235554	0.391403	-5.74605	Mic34	34	Mic	DCC	neg
-0.0858332	10.9821	-0.88173	0.377928	0.813809	-5.04268	Mic33	33	Mic	ZNF91	neg		-0.220226	12.3519	-1.66228	0.0964644	0.350529	-5.08489	Mic34	34	Mic	NEGR1	neg
-0.0855628	11.8806	-0.74341	0.457237	0.813809	-5.12095	Mic33	33	Mic	HSP90AA1	neg		0.21835	11.9447	1.37471	0.169229	0.350529	-5.50475	Mic34	34	Mic	LINGO1	pos
-0.0853672	12.6404	-0.793292	0.427612	0.813809	-5.1002	Mic33	33	Mic	LRRTM4	neg		-0.216713	11.6628	-1.55769	0.119314	0.350529	-5.24843	Mic34	34	Mic	PRNP	neg
-0.0846751	11.4175	-0.905663	0.365119	0.813809	-5.0265	Mic33	33	Mic	CALM3	neg		-0.21622	11.9881	-1.72443	0.0846369	0.350529	-4.98177	Mic34	34	Mic	CCSER1	neg
-0.0843089	11.792	-0.775978	0.437766	0.813809	-5.11164	Mic33	33	Mic	PCDH7	neg		-0.215072	11.9481	-1.4968	0.134452	0.350529	-5.33866	Mic34	34	Mic	DPP6	neg
-0.0841034	10.9255	-0.811504	0.41708	0.813809	-5.08505	Mic33	33	Mic	PDE8A	neg		-0.214692	10.5437	-1.4578	0.144903	0.350529	-5.39635	Mic34	34	Mic	SLC5A11	neg
-0.084068	11.9881	-0.966716	0.333691	0.813809	-4.98221	Mic33	33	Mic	CCSER1	neg		-0.214636	10.7616	-1.37458	0.169268	0.350529	-5.5112	Mic34	34	Mic	FBXL7	neg
-0.0839317	11.0903	-0.798316	0.424691	0.813809	-5.09045	Mic33	33	Mic	PIP4K2A	neg		-0.214242	10.6551	-1.4435	0.148888	0.350529	-5.41657	Mic34	34	Mic	KCNH8	neg
-0.0834382	10.833	-0.80046	0.423449	0.813809	-5.09664	Mic33	33	Mic	CREB5	neg		-0.213938	11.0238	-1.32505	0.185161	0.361746	-5.57636	Mic34	34	Mic	CBLN2	neg
-0.0833337	11.4744	-0.683719	0.494156	0.813809	-5.16306	Mic33	33	Mic	PDZD2	neg		-0.213798	11.6651	-1.37953	0.167738	0.350529	-5.50421	Mic34	34	Mic	ENOX1	neg
-0.0831194	10.865	-0.769805	0.44142	0.813809	-5.11534	Mic33	33	Mic	CRYAB	neg		-0.213582	11.216	-1.39536	0.162916	0.350529	-5.48316	Mic34	34	Mic	PLP1	neg
-0.0828517	11.7021	-0.742003	0.458089	0.813809	-5.13189	Mic33	33	Mic	SPOCK1	neg		-0.213519	10.865	-1.37206	0.170051	0.350529	-5.51422	Mic34	34	Mic	CRYAB	neg
-0.0823157	11.3845	-0.871221	0.383638	0.813809	-5.05028	Mic33	33	Mic	FAIM2	neg		-0.213477	11.4263	-1.32156	0.186321	0.361746	-5.58051	Mic34	34	Mic	KIRREL3	neg
0.0822803	11.7117	0.821132	0.411576	0.813809	-5.07333	Mic33	33	Mic	LUC7L3	pos		0.213334	11.5073	1.37173	0.170155	0.350529	-5.51941	Mic34	34	Mic	FTL	pos
-0.0820026	11.2811	-0.704416	0.481178	0.813809	-5.15215	Mic33	33	Mic	TMTC2	neg		-0.21312	10.833	-1.41859	0.156026	0.350529	-5.45095	Mic34	34	Mic	CREB5	neg
-0.081711	11.533	-0.842373	0.399584	0.813809	-5.06949	Mic33	33	Mic	TRIM2	neg		-0.212945	11.5804	-1.40893	0.158864	0.350529	-5.46426	Mic34	34	Mic	KCTD16	neg
-0.0812402	11.6969	-0.859635	0.389995	0.813809	-5.05808	Mic33	33	Mic	CDC42BPA	neg		-0.21257	11.6969	-1.56099	0.118534	0.350529	-5.24385	Mic34	34	Mic	CDC42BPA	neg
-0.0806545	11.6798	-0.785753	0.432017	0.813809	-5.1053	Mic33	33	Mic	GRM7	neg		-0.212347	10.8198	-1.46163	0.143849	0.350529	-5.39054	Mic34	34	Mic	POLR2F	neg
-0.0803066	13.2249	-0.80404	0.421378	0.813809	-5.09357	Mic33	33	Mic	MAGI2	neg		-0.212339	10.899	-1.37124	0.170306	0.350529	-5.51531	Mic34	34	Mic	PTGDS	neg
-0.0795622	11.5879	-0.766239	0.443538	0.813809	-5.11749	Mic33	33	Mic	UNC5D	neg		-0.212224	11.8986	-1.57116	0.116152	0.350529	-5.22867	Mic34	34	Mic	AKAP6	neg
-0.0794951	11.6282	-0.80599	0.420253	0.813809	-5.09321	Mic33	33	Mic	CACNA2D1	neg		-0.211947	11.2741	-1.58419	0.113157	0.350529	-5.20864	Mic34	34	Mic	THY1	neg
-0.0792308	11.8813	-0.845583	0.39779	0.813809	-5.0678	Mic33	33	Mic	PPFIA2	neg		0.211937	11.3192	1.41215	0.157913	0.350529	-5.47871	Mic34	34	Mic	TCF12	pos
-0.0789138	11.1565	-0.630709	0.528234	0.813809	-5.19105	Mic33	33	Mic	KIAA1217	neg		-0.211277	10.9969	-1.19666	0.231445	0.391403	-5.73341	Mic34	34	Mic	SGCZ	neg
-0.0788505	11.1897	-0.75581	0.449767	0.813809	-5.12366	Mic33	33	Mic	RNF220	neg		-0.210963	10.9449	-1.4023	0.160834	0.350529	-5.47335	Mic34	34	Mic	ST18	neg
-0.07869	10.6629	-0.782662	0.43383	0.813809	-5.10781	Mic33	33	Mic	CLMN	neg		-0.210937	11.9466	-1.59957	0.109701	0.350529	-5.18443	Mic34	34	Mic	MDGA2	neg
-0.0786814	11.9174	-0.713871	0.475311	0.813809	-5.14782	Mic33	33	Mic	PEX5L	neg		-0.210584	11.8584	-1.61485	0.106351	0.350529	-5.16052	Mic34	34	Mic	KHDRBS2	neg
0.0782701	11.7868	0.812955	0.416248	0.813809	-5.08542	Mic33	33	Mic	UBE2E2	pos		-0.210211	11.5879	-1.40408	0.160303	0.350529	-5.47055	Mic34	34	Mic	UNC5D	neg
-0.0780917	11.7926	-0.792711	0.427951	0.813809	-5.09977	Mic33	33	Mic	ATP1B1	neg		-0.209528	10.9382	-1.42093	0.155345	0.350529	-5.44736	Mic34	34	Mic	SLAIN1	neg
0.0779827	11.0035	0.67528	0.499502	0.813809	-5.1635	Mic33	33	Mic	ALCAM	pos		0.208511	11.5342	1.15282	0.248989	0.397425	-5.77852	Mic34	34	Mic	GRID2	pos
-0.0778944	11.6962	-0.793997	0.427202	0.813809	-5.10087	Mic33	33	Mic	MAP7	neg		-0.207647	12.1764	-1.43751	0.15058	0.350529	-5.42389	Mic34	34	Mic	SNTG1	neg
-0.0777732	12.1674	-0.925696	0.354609	0.813809	-5.01248	Mic33	33	Mic	FGF12	neg		-0.20702	11.8705	-1.47429	0.14041	0.350529	-5.36847	Mic34	34	Mic	AGAP1	neg
-0.0774751	11.7064	-0.674353	0.500091	0.813809	-5.16893	Mic33	33	Mic	PTPRK	neg		-0.20341	11.4425	-1.49705	0.134387	0.350529	-5.3455	Mic34	34	Mic	KCNQ3	neg
-0.0774295	11.9823	-0.681402	0.495621	0.813809	-5.16479	Mic33	33	Mic	FRMD5	neg		-0.203287	11.6277	-1.36295	0.172906	0.350973	-5.52446	Mic34	34	Mic	PEBP1	neg
-0.07673	10.9352	-0.691287	0.489389	0.813809	-5.16016	Mic33	33	Mic	DLC1	neg		-0.202804	11.2964	-1.4701	0.141542	0.350529	-5.37834	Mic34	34	Mic	DNAJC6	neg
-0.0763705	11.8584	-0.84319	0.399127	0.813809	-5.06844	Mic33	33	Mic	KHDRBS2	neg		-0.202275	12.3141	-1.56927	0.116593	0.350529	-5.22889	Mic34	34	Mic	PLCB1	neg
-0.0761525	12.6605	-0.897879	0.369255	0.813809	-5.03199	Mic33	33	Mic	FAM155A	neg		-0.198254	10.9642	-1.27748	0.201441	0.369692	-5.63648	Mic34	34	Mic	PDE1C	neg
-0.0761496	11.1095	-0.733975	0.462968	0.813809	-5.13652	Mic33	33	Mic	KLHL32	neg		-0.198173	11.6661	-1.54854	0.1215	0.350529	-5.2632	Mic34	34	Mic	LRFN5	neg
-0.0756648	11.0111	-0.750082	0.453209	0.813809	-5.12682	Mic33	33	Mic	QDPR	neg		-0.198149	11.5724	-1.20557	0.227991	0.391403	-5.71667	Mic34	34	Mic	PDE4B	neg
-0.075496	11.5638	-0.850925	0.394815	0.813809	-5.0643	Mic33	33	Mic	ARPP21	neg		-0.19799	10.8305	-1.32254	0.185996	0.361746	-5.57938	Mic34	34	Mic	ZNF536	neg
-0.0747572	11.6393	-0.569874	0.568766	0.813809	-5.21901	Mic33	33	Mic	CNTN5	neg		-0.197795	11.5883	-1.31068	0.189971	0.364569	-5.59459	Mic34	34	Mic	CADM1	neg
-0.0747459	11.276	-0.636044	0.524751	0.813809	-5.18845	Mic33	33	Mic	SPOCK3	neg		-0.1972	11.4777	-1.40561	0.159846	0.350529	-5.46894	Mic34	34	Mic	OTUD7A	neg
-0.074659	11.0522	-0.707728	0.479118	0.813809	-5.15123	Mic33	33	Mic	GRM3	neg		-0.196148	11.7936	-1.40227	0.160841	0.350529	-5.47315	Mic34	34	Mic	TTLL7	neg
-0.0741789	11.6528	-0.721539	0.470582	0.813809	-5.14292	Mic33	33	Mic	AK5	neg		-0.19609	11.7538	-1.64397	0.100189	0.350529	-5.11473	Mic34	34	Mic	NRCAM	neg
0.0740751	10.4837	0.816293	0.414337	0.813809	-5.13293	Mic33	33	Mic	ARHGAP24	pos		0.195548	10.4734	1.379	0.1679	0.350529	-5.49899	Mic34	34	Mic	APOE	pos
-0.0739955	12.0831	-0.830658	0.406171	0.813809	-5.06954	Mic33	33	Mic	PPP3CA	neg		-0.19548	12.0422	-1.57941	0.11425	0.350529	-5.21615	Mic34	34	Mic	GRIA2	neg
-0.0738788	11.3865	-0.642731	0.520402	0.813809	-5.18347	Mic33	33	Mic	CCK	neg		-0.195468	11.6446	-1.3869	0.165478	0.350529	-5.49404	Mic34	34	Mic	CHRM3	neg
-0.0736623	12.3141	-0.825085	0.409328	0.813809	-5.0803	Mic33	33	Mic	PLCB1	neg		-0.195179	12.0536	-1.40212	0.160887	0.350529	-5.47336	Mic34	34	Mic	ATRNL1	neg
-0.07294	11.8742	-0.517469	0.604832	0.813809	-5.24091	Mic33	33	Mic	ROBO2	neg		-0.194494	11.8838	-1.58332	0.113356	0.350529	-5.20976	Mic34	34	Mic	GRM5	neg
-0.0720529	11.6889	-0.728097	0.466558	0.813809	-5.13635	Mic33	33	Mic	HSP90AB1	neg		-0.194163	12.9285	-1.3466	0.178117	0.356234	-5.54736	Mic34	34	Mic	IL1RAPL1	neg
-0.071931	12.2007	-0.790955	0.428975	0.813809	-5.10122	Mic33	33	Mic	DOCK3	neg		-0.19403	12.8295	-1.49946	0.133763	0.350529	-5.33356	Mic34	34	Mic	NRXN1	neg
-0.0718543	11.3867	-0.71347	0.475559	0.813809	-5.14765	Mic33	33	Mic	APLP1	neg		0.193728	10.7959	1.27675	0.201696	0.369692	-5.63155	Mic34	34	Mic	FRMD4B	pos
-0.0714794	11.4777	-0.73404	0.462928	0.813809	-5.13609	Mic33	33	Mic	OTUD7A	neg		-0.193667	11.6962	-1.36889	0.171041	0.350529	-5.51823	Mic34	34	Mic	MAP7	neg
-0.0707292	10.899	-0.658357	0.510312	0.813809	-5.17724	Mic33	33	Mic	PTGDS	neg		-0.193652	11.2818	-1.24779	0.212116	0.382731	-5.67229	Mic34	34	Mic	ASTN2	neg
-0.0706367	11.6651	-0.656957	0.511212	0.813809	-5.17796	Mic33	33	Mic	ENOX1	neg		-0.193576	10.9821	-1.38008	0.167568	0.350529	-5.5025	Mic34	34	Mic	ZNF91	neg
-0.0704162	11.2964	-0.736046	0.461707	0.813809	-5.13536	Mic33	33	Mic	DNAJC6	neg		-0.193223	11.8979	-1.55241	0.12057	0.350529	-5.2522	Mic34	34	Mic	NBEA	neg
-0.070215	11.8616	-0.671868	0.501671	0.813809	-5.15888	Mic33	33	Mic	FMNL2	neg		0.192184	10.9633	1.4307	0.152522	0.350529	-5.47799	Mic34	34	Mic	FOXN3	pos
0.0701688	12.4088	0.859511	0.390063	0.813809	-5.11912	Mic33	33	Mic	FRMD4A	pos		-0.191668	11.6554	-1.39786	0.162162	0.350529	-5.47881	Mic34	34	Mic	CACNA2D3	neg
-0.0697171	11.1831	-0.669885	0.502934	0.813809	-5.16728	Mic33	33	Mic	ARAP2	neg		-0.190583	11.6798	-1.28769	0.197861	0.369045	-5.6226	Mic34	34	Mic	GRM7	neg
-0.068677	11.8377	-0.792126	0.428291	0.813809	-5.09249	Mic33	33	Mic	PRKCB	neg		-0.189514	12.6404	-1.22225	0.221621	0.391373	-5.70264	Mic34	34	Mic	LRRTM4	neg
-0.0684429	10.8476	-0.656718	0.511365	0.813809	-5.17809	Mic33	33	Mic	CNP	neg		-0.187926	12.4748	-1.60499	0.108503	0.350529	-5.1746	Mic34	34	Mic	FGF14	neg
-0.0684106	11.205	-0.572293	0.567126	0.813809	-5.21819	Mic33	33	Mic	GALNTL6	neg		-0.187834	12.2007	-1.43376	0.151649	0.350529	-5.42852	Mic34	34	Mic	DOCK3	neg
-0.0680509	12.3519	-0.740105	0.45924	0.813809	-5.13241	Mic33	33	Mic	NEGR1	neg		-0.186756	12.3805	-1.21043	0.22612	0.391403	-5.71728	Mic34	34	Mic	NLGN1	neg
-0.067908	11.4774	-0.636162	0.524674	0.813809	-5.18821	Mic33	33	Mic	PDE1A	neg		-0.186139	13.2249	-1.29372	0.195768	0.368865	-5.61528	Mic34	34	Mic	MAGI2	neg
-0.0674271	11.6554	-0.70883	0.478434	0.813809	-5.15002	Mic33	33	Mic	CACNA2D3	neg		-0.185246	11.3865	-1.1169	0.264044	0.402248	-5.82044	Mic34	34	Mic	CCK	neg
-0.0672786	11.0649	-0.617538	0.536883	0.813809	-5.19353	Mic33	33	Mic	SGK1	neg		-0.184593	11.5478	-1.29426	0.195582	0.368865	-5.61348	Mic34	34	Mic	TJP1	neg
-0.0671848	11.5141	-0.641409	0.52126	0.813809	-5.18582	Mic33	33	Mic	KAZN	neg		0.18237	11.0451	1.22731	0.219712	0.390732	-5.71363	Mic34	34	Mic	FCHSD2	pos
-0.0670632	11.7936	-0.691244	0.489416	0.813809	-5.16002	Mic33	33	Mic	TTLL7	neg		-0.182095	11.636	-1.25807	0.208374	0.378034	-5.65578	Mic34	34	Mic	2021-09-07	neg
-0.0669595	12.1138	-0.581896	0.56064	0.813809	-5.21411	Mic33	33	Mic	NTM	neg		-0.18155	11.0867	-1.1861	0.235589	0.391403	-5.73765	Mic34	34	Mic	ERBB2IP	neg
-0.0668796	11.8677	-0.731935	0.464212	0.813809	-5.13604	Mic33	33	Mic	RTN1	neg		-0.180899	11.8058	-1.40936	0.158736	0.350529	-5.46357	Mic34	34	Mic	CSMD3	neg
-0.0666286	11.6446	-0.681601	0.495495	0.813809	-5.16516	Mic33	33	Mic	CHRM3	neg		-0.180199	10.9352	-1.12593	0.260201	0.402248	-5.81374	Mic34	34	Mic	DLC1	neg
-0.0666264	12.9285	-0.66528	0.505875	0.813809	-5.17245	Mic33	33	Mic	IL1RAPL1	neg		-0.180021	11.9174	-1.13275	0.257324	0.401087	-5.80622	Mic34	34	Mic	PEX5L	neg
-0.0663749	11.8058	-0.745462	0.455996	0.813809	-5.12975	Mic33	33	Mic	CSMD3	neg		-0.179966	11.8066	-1.47902	0.139143	0.350529	-5.36553	Mic34	34	Mic	FRMPD4	neg
-0.0661868	11.0238	-0.590845	0.554627	0.813809	-5.21025	Mic33	33	Mic	CBLN2	neg		-0.179332	11.506	-1.07414	0.282764	0.419096	-5.86924	Mic34	34	Mic	CDH12	neg
-0.0661078	10.8578	-0.623387	0.533034	0.813809	-5.1949	Mic33	33	Mic	ZNF385D	neg		-0.179283	11.8215	-1.15463	0.248249	0.397425	-5.78146	Mic34	34	Mic	ASIC2	neg
-0.0657092	11.837	-0.724979	0.468469	0.813809	-5.13746	Mic33	33	Mic	RTN3	neg		-0.178842	11.5141	-1.1844	0.236262	0.391403	-5.7479	Mic34	34	Mic	KAZN	neg
-0.0650295	12.2358	-0.767604	0.442726	0.813809	-5.11588	Mic33	33	Mic	STXBP5L	neg		-0.178796	11.1897	-1.18849	0.234647	0.391403	-5.7428	Mic34	34	Mic	RNF220	neg
-0.0649803	10.8065	-0.522659	0.601214	0.813809	-5.23937	Mic33	33	Mic	TSHZ2	neg		-0.178433	11.4774	-1.1599	0.246096	0.39662	-5.77589	Mic34	34	Mic	PDE1A	neg
-0.0648664	11.9466	-0.708868	0.47841	0.813809	-5.15001	Mic33	33	Mic	MDGA2	neg		-0.177167	11.3913	-1.32299	0.185847	0.361746	-5.5782	Mic34	34	Mic	NRGN	neg
-0.0648535	11.9742	-0.754252	0.450702	0.813809	-5.12422	Mic33	33	Mic	MAPK10	neg		-0.175072	11.0649	-1.1167	0.264127	0.402248	-5.8202	Mic34	34	Mic	SGK1	neg
-0.0639816	11.8065	-0.644458	0.519282	0.813809	-5.18388	Mic33	33	Mic	LIMCH1	neg		-0.174649	11.975	-1.40952	0.15869	0.350529	-5.46225	Mic34	34	Mic	AGBL4	neg
-0.0639325	12.1764	-0.638083	0.523423	0.813809	-5.18705	Mic33	33	Mic	SNTG1	neg		-0.172794	11.5809	-1.12482	0.260672	0.402248	-5.81483	Mic34	34	Mic	DGKB	neg
-0.0635918	11.4729	-0.670387	0.502615	0.813809	-5.17063	Mic33	33	Mic	GRIN1	neg		-0.171489	11.2156	-1.27402	0.202662	0.369692	-5.63903	Mic34	34	Mic	YWHAH	neg
-0.0635153	11.6732	-0.5668	0.570853	0.813809	-5.22065	Mic33	33	Mic	GRIA4	neg		-0.171367	11.8051	-1.22633	0.220081	0.390732	-5.69298	Mic34	34	Mic	PTK2	neg
-0.063211	11.5804	-0.602673	0.54673	0.813809	-5.20435	Mic33	33	Mic	KCTD16	neg		-0.170772	11.6527	-1.19913	0.230486	0.391403	-5.72693	Mic34	34	Mic	DLG1	neg
-0.062955	11.2818	-0.584339	0.558995	0.813809	-5.21211	Mic33	33	Mic	ASTN2	neg		0.169944	11.9416	1.20824	0.22696	0.391403	-5.71413	Mic34	34	Mic	DST	pos
-0.0629013	11.593	-0.598623	0.549428	0.813809	-5.20646	Mic33	33	Mic	KCND2	neg		-0.167418	12.1372	-1.22673	0.219929	0.390732	-5.69162	Mic34	34	Mic	CLASP2	neg
0.0625184	11.2915	0.602528	0.546826	0.813809	-5.19816	Mic33	33	Mic	PTMA	pos		-0.165037	11.1435	-1.1008	0.270989	0.405263	-5.83684	Mic34	34	Mic	MAN2A1	neg
-0.0623092	10.9382	-0.609329	0.542309	0.813809	-5.20143	Mic33	33	Mic	SLAIN1	neg		-0.164806	11.581	-1.14156	0.253641	0.399256	-5.79482	Mic34	34	Mic	SLC44A1	neg
-0.0623038	11.8406	-0.64331	0.520027	0.813809	-5.17794	Mic33	33	Mic	MACROD2	neg		0.164589	12.9874	1.11751	0.263783	0.402248	-5.81814	Mic34	34	Mic	CNTNAP2	pos
-0.0622994	11.1142	-0.515512	0.606198	0.813809	-5.24125	Mic33	33	Mic	DHFR	neg		-0.163934	11.2436	-1.10429	0.269473	0.405263	-5.83701	Mic34	34	Mic	PRUNE2	neg
-0.0622606	11.4797	-0.54455	0.586066	0.813809	-5.23048	Mic33	33	Mic	EDIL3	neg		-0.163784	11.205	-0.949501	0.342371	0.474844	-5.9909	Mic34	34	Mic	GALNTL6	neg
-0.0619994	10.8925	-0.570214	0.568536	0.813809	-5.21958	Mic33	33	Mic	GPC5	neg		0.163754	11.7117	1.14518	0.252139	0.399256	-5.78711	Mic34	34	Mic	LUC7L3	pos
-0.0619037	10.6315	-0.610501	0.541533	0.813809	-5.2011	Mic33	33	Mic	MOBP	neg		-0.163581	12.3053	-1.33425	0.182128	0.361746	-5.56054	Mic34	34	Mic	GPM6A	neg
-0.0618195	11.5154	-0.605467	0.544872	0.813809	-5.19378	Mic33	33	Mic	ACTB	neg		-0.162402	11.6724	-0.955686	0.339236	0.473221	-5.98618	Mic34	34	Mic	HS6ST3	neg
-0.0617163	11.4794	-0.61478	0.538703	0.813809	-5.19732	Mic33	33	Mic	CTNNA3	neg		-0.162141	11.2811	-0.965665	0.334217	0.47017	-5.97557	Mic34	34	Mic	TMTC2	neg
-0.0615612	10.9642	-0.571888	0.567401	0.813809	-5.21884	Mic33	33	Mic	PDE1C	neg		-0.161955	11.5943	-1.17628	0.239491	0.393619	-5.74859	Mic34	34	Mic	MACF1	neg
-0.061486	12.0422	-0.715673	0.474197	0.813809	-5.14638	Mic33	33	Mic	GRIA2	neg		-0.161661	11.4729	-1.18263	0.236964	0.391403	-5.74971	Mic34	34	Mic	GRIN1	neg
-0.0613283	10.8435	-0.584306	0.559017	0.813809	-5.21237	Mic33	33	Mic	TMEM144	neg		-0.161655	11.0218	-1.1847	0.236143	0.391403	-5.74732	Mic34	34	Mic	NEFL	neg
-0.0612947	10.75	-0.594619	0.552101	0.813809	-5.21318	Mic33	33	Mic	SLC9A9	neg		-0.16058	11.9823	-0.980715	0.326739	0.463578	-5.96256	Mic34	34	Mic	FRMD5	neg
-0.0604911	12.1135	-0.731135	0.464701	0.813809	-5.13736	Mic33	33	Mic	RIMS2	neg		-0.160549	12.1087	-1.13988	0.254343	0.399256	-5.79669	Mic34	34	Mic	MAP1B	neg
-0.0603995	11.581	-0.602224	0.547028	0.813809	-5.20248	Mic33	33	Mic	SLC44A1	neg		-0.160408	13.8673	-1.16974	0.242113	0.394762	-5.76309	Mic34	34	Mic	PCDH9	neg
-0.0601695	12.1391	-0.659931	0.509302	0.813809	-5.17606	Mic33	33	Mic	RALYL	neg		-0.15979	11.6208	-1.18829	0.234728	0.391403	-5.74103	Mic34	34	Mic	SAMD12	neg
-0.0599067	10.7708	-0.563369	0.573187	0.813809	-5.22239	Mic33	33	Mic	PCDH15	neg		-0.159515	12.9442	-1.02993	0.303047	0.439352	-5.91396	Mic34	34	Mic	LSAMP	neg
-0.0596333	10.9969	-0.486918	0.626319	0.815442	-5.25337	Mic33	33	Mic	SGCZ	neg		-0.158933	10.5545	-1.13843	0.254947	0.399256	-5.81367	Mic34	34	Mic	B2M	neg
-0.0596062	11.2519	-0.652877	0.513839	0.813809	-5.17965	Mic33	33	Mic	NDRG4	neg		-0.157954	12.3301	-1.16781	0.242889	0.394762	-5.76593	Mic34	34	Mic	CTNND2	neg
-0.0593056	11.7538	-0.716166	0.473893	0.813809	-5.14599	Mic33	33	Mic	NRCAM	neg		-0.157791	12.555	-1.07583	0.282008	0.419096	-5.86563	Mic34	34	Mic	PPP2R2B	neg
-0.0592867	11.0218	-0.626343	0.531093	0.813809	-5.19307	Mic33	33	Mic	NEFL	neg		-0.157094	11.5422	-0.98433	0.324959	0.463031	-5.95872	Mic34	34	Mic	FAM19A2	neg
-0.0589123	12.0504	-0.487617	0.625824	0.815442	-5.24101	Mic33	33	Mic	FTH1	neg		-0.156976	11.4459	-1.21476	0.224465	0.391403	-5.71142	Mic34	34	Mic	IDS	neg
-0.058886	10.5545	-0.589002	0.555863	0.813809	-5.19856	Mic33	33	Mic	B2M	neg		-0.155365	12.1674	-1.28142	0.200054	0.369692	-5.62997	Mic34	34	Mic	FGF12	neg
-0.0586775	10.9637	-0.568794	0.569499	0.813809	-5.22001	Mic33	33	Mic	CLDN11	neg		-0.154349	12.1135	-1.2948	0.195395	0.368865	-5.61418	Mic34	34	Mic	RIMS2	neg
[truncated: 1,433 more rows]

## Sheet: Supplementary Table 5
Supplementary Table 5: Entorhinal cortex AD versus non-AD differentially expressed genes
[truncated: 1,167 more rows]

## Sheet: Supplementary Table 6
Supplementary Table 6: Enriched disease pathways in APOE3/3 cells in the Prefrontal cortex
[truncated: 571 more rows]

[truncated: 3 more sheets: Supplementary Table 7, Supplementary Table 8, Supplementary Table 9]
